# Supplementary material for: Reversible phase transition in 8,19-dimethyl-2,3,8,19-tetra­aza­penta­cyclo[13.7.0.04,12.06,10.017,21]docosa-1(15),2,4(12),5,10,16,21-hepta­ene-7,9,18,20-tetrone
Source: Acta Crystallogr E Crystallogr Commun. 2025 May 9;81(Pt 6):476–81. doi: 10.1107/S2056989025003998 (PMC12142424; doi:10.1107/S2056989025003998)
Supplement: Supplementary file 1 [file e-81-00476-sup1.cif]

##############################################################################
#                                                                            #
# This CIF contains the data in a paper accepted for publication in          #
# Acta Crystallographica Section E. It conforms to the requirements of       #
# Notes for Authors for Acta Crystallographica Section E, and has been       #
# peer reviewed under the auspices of the IUCr Commission on Journals.       #
#                                                                            #
# Full details of the Crystallographic Information File format               #
# are given in the paper "The Crystallographic Information File (CIF):       #
# a New Standard Archive File for Crystallography" by S. R. Hall, F. H.      #
# Allen and I. D. Brown [Acta Cryst. (1991), A47, 655-685].                  #
#                                                                            #
# The current version of the core CIF dictionary is obtainable from          #
# ftp://ftp.iucr.org/pub/cif_core.dic.                                       #
#                                                                            #
# Software is freely available for graphical display of the structure(s)     #
# in this CIF. For information consult the CIF software page                 #
# http://www.iucr.org/resources/cif/software.                                #
#                                                                            #
# This file may be used for bona fide research purposes within the           #
# scientific community so long as proper attribution is given to the journal # 
# article from which it was obtained.                                        #
#                                                                            #
##############################################################################
data_300K
_audit_creation_method
;
Olex2 1.3-ac4
(compiled 2020.11.27 svn.r5f609507 for Rigaku Oxford Diffraction, GUI svn.r6214)
;
_journal_date_recd_electronic     2025-04-30
_journal_date_accepted     2025-05-05
_journal_name_full     'Acta Crystallographica, Section E'
_journal_year     2025
_journal_volume     81
_journal_issue      1
_journal_page_first     0
_journal_page_last     0
_journal_paper_category     GO
_journal_paper_doi     10.1107/S2056989025003998
_journal_coeditor_code     HB8139
_publ_contact_author_name     'Christian N\"ather'
_publ_contact_author_address
;
Institut f\"ur Anorganische Chemie
Universit\"at Kiel
Germany
;
_publ_contact_author_email     'cnaether@ac.uni-kiel.de'
_publ_contact_author_fax     ?
_publ_contact_author_phone     ?
_publ_section_title
;\
Reversible phase transition in
8,19-dimethyl-2,3,8,19-tetraazapentacyclo[13.7.0.0^4,12^.0^6,10^.0^17,21^]\
docosa-1(15),2,4(12),5,10,16,21-heptaene-7,9,18,20-tetrone
;
_publ_section_title_footnote     .
loop_
    _publ_author_name
    _publ_author_footnote
    _publ_author_address
    'N\"ather, Christian' .
;
Institut f\"ur Anorganische Chemie
Universit\"at Kiel
Germany
;
    'Businski, Artjom' .
;
Otto-Diels-Institut f\"ur Organische Chemie
Universit\"at Kiel
Germany
;
    'Herges, Rainer' .
;
Otto-Diels-Institut f\"ur Organische Chemie
Universit\"at Kiel
Germany
;
_publ_section_synopsis
;
The title compound undergoes a reversible phase transition upon cooling, during
which the space group changes from <i>P</i>2~1~/<i>c</i> to <i>P</i>\=1, which
is accompanied by a discontinuous change in the unit-cell volume. In the
low-temperature phase, twinning is observed, which vanishes upon reheating to
room temperature.
;
_chemical_name_systematic
;\
8,19-Dimethyl-2,3,8,19-tetraazapentacyclo[13.7.0.0^4,12^.0^6,10^.0^17,21^]\
docosa-1(15),2,4(12),5,10,16,21-heptaene-7,9,18,20-tetrone
;
_chemical_name_common
;\
<i>N</i>,<i>N</i>'-2,3,8,9-Bismethylsuccinimide-11,12-dihydrodibenzo\
[<i>c</i>,<i>g</i>][1,2]diazocine
;
_chemical_formula_moiety     'C20 H14 N4 O4'
_chemical_formula_sum     'C20 H14 N4 O4'
_chemical_formula_iupac     'C20 H14 N4 O4'
_chemical_formula_weight     374.35
_chemical_melting_point     ?
_space_group_crystal_system     monoclinic
_space_group_name_H-M_alt     'P 1 21/c 1'
_space_group_name_Hall     '-P 2ybc'
loop_
    _space_group_symop_operation_xyz
    'x, y, z'
    '-x, y+1/2, -z+1/2'
    '-x, -y, -z'
    'x, -y-1/2, z-1/2'
_cell_length_a     16.4290(2)
_cell_length_b     8.05961(10)
_cell_length_c     13.72324(16)
_cell_angle_alpha     90
_cell_angle_beta     106.7581(14)
_cell_angle_gamma     90
_cell_volume     1739.94(4)
_cell_formula_units_Z     4
_cell_measurement_reflns_used     12821
_cell_measurement_theta_min     2.8260
_cell_measurement_theta_max     78.3740
_cell_measurement_temperature     299.99(10)
_exptl_crystal_description     block
_exptl_crystal_colour     colourless
_exptl_crystal_size_max     0.200
_exptl_crystal_size_mid     0.150
_exptl_crystal_size_min     0.100
_exptl_crystal_density_diffrn     1.429
_exptl_crystal_density_meas     ?
_exptl_crystal_density_method     ?
_exptl_crystal_F_000     776
_exptl_absorpt_coefficient_mu     0.854
_exptl_absorpt_correction_type     multi-scan
_exptl_absorpt_process_details
;
(CrysAlisPro; Rigaku OD, 2023)
;
_exptl_absorpt_correction_T_min     0.87445
_exptl_absorpt_correction_T_max     1.00000
_diffrn_ambient_temperature     299.99(10)
_diffrn_source     'micro-focus sealed X-ray tube'
_diffrn_radiation_type     'Cu K\a'
_diffrn_radiation_wavelength     1.54184
_diffrn_radiation_monochromator     mirror
_diffrn_measurement_device_type     'XtaLAB Synergy, Dualflex, HyPix'
_diffrn_measurement_device     'four-circle diffractometer'
_diffrn_measurement_method     '\w scans'
_diffrn_detector     'Hybrid Pixel Array Detector'
_diffrn_detector_area_resol_mean     10.0000
_diffrn_reflns_number     20169
_diffrn_reflns_av_R_equivalents     0.0171
_diffrn_reflns_av_unetI/netI     0.0126
_diffrn_reflns_theta_min     2.809
_diffrn_reflns_theta_max     80.248
_diffrn_reflns_theta_full     67.684
_diffrn_measured_fraction_theta_max     0.980
_diffrn_measured_fraction_theta_full     0.997
_diffrn_reflns_limit_h_min     -20
_diffrn_reflns_limit_h_max     20
_diffrn_reflns_limit_k_min     -10
_diffrn_reflns_limit_k_max     10
_diffrn_reflns_limit_l_min     -16
_diffrn_reflns_limit_l_max     9
_diffrn_radiation_probe     x-ray
_refine_special_details     ?
_reflns_number_total     3738
_reflns_number_gt     3529
_reflns_threshold_expression     'I > 2\s(I)'
_refine_ls_structure_factor_coef     Fsqd
_refine_ls_matrix_type     full
_refine_ls_R_factor_all     0.0411
_refine_ls_R_factor_gt     0.0393
_refine_ls_wR_factor_gt     0.1074
_refine_ls_wR_factor_ref     0.1090
_refine_ls_goodness_of_fit_ref     1.061
_refine_ls_restrained_S_all     1.061
_refine_ls_number_reflns     3738
_refine_ls_number_parameters     258
_refine_ls_number_restraints     0
_refine_ls_hydrogen_treatment     constr
_refine_ls_weighting_scheme     calc
_refine_ls_weighting_details
              'w=1/[\s^2^(Fo^2^)+(0.0523P)^2^+0.2804P] where P=(Fo^2^+2Fc^2^)/3'
_atom_sites_solution_hydrogens     geom
_atom_sites_solution_primary     dual
_atom_sites_solution_secondary     ?
_refine_ls_shift/su_max     0.000
_refine_ls_shift/su_mean     0.000
_refine_diff_density_max     0.148
_refine_diff_density_min     -0.156
_refine_ls_extinction_method
;
<i>SHELXL2016/6</i> (Sheldrick, 2015b))
;
_refine_ls_extinction_coef     0.0017(2)
_refine_ls_extinction_expression
                                  'Fc^*^=kFc[1+0.001xFc^2^\l^3^/sin(2\q)]^-1/4^'
loop_
    _atom_type_symbol
    _atom_type_description
    _atom_type_scat_dispersion_real
    _atom_type_scat_dispersion_imag
    _atom_type_scat_source
    'C' 'C' 0.0181 0.0091
                         'International Tables Vol C Tables 4.2.6.8 and 6.1.1.4'
    'H' 'H' 0.0000 0.0000
                         'International Tables Vol C Tables 4.2.6.8 and 6.1.1.4'
    'N' 'N' 0.0311 0.0180
                         'International Tables Vol C Tables 4.2.6.8 and 6.1.1.4'
    'O' 'O' 0.0492 0.0322
                         'International Tables Vol C Tables 4.2.6.8 and 6.1.1.4'
_computing_data_collection
;
CrysAlisPro 1.171.43.100a (Rigaku OD, 2023)
;
_computing_cell_refinement
;
CrysAlisPro 1.171.43.100a (Rigaku OD, 2023)
;
_computing_data_reduction
;
CrysAlisPro 1.171.43.100a (Rigaku OD, 2023)
;
_computing_structure_solution
;
<i>SHELXT2014/5</i> (Sheldrick, 2015a)
;
_computing_structure_refinement
;
<i>SHELXL2016/6</i> (Sheldrick, 2015b)
;
_computing_molecular_graphics
;
DIAMOND (Brandenburg, 1999) and XP in <i>SHELXTL-PC</i> (Sheldrick,
2008)
;
_computing_publication_material
;
Publcif (Westrip, 2010)
;
loop_
    _atom_site_type_symbol
    _atom_site_label
    _atom_site_fract_x
    _atom_site_fract_y
    _atom_site_fract_z
    _atom_site_U_iso_or_equiv
    _atom_site_adp_type
    _atom_site_calc_flag
    _atom_site_occupancy
    _atom_site_disorder_assembly
    _atom_site_disorder_group
    N N1 0.76123(9) 0.02530(15) 0.61812(9) 0.0675(3) Uani d 1 . .
    N N2 0.83005(8) 0.09831(15) 0.62847(9) 0.0662(3) Uani d 1 . .
    C C1 0.83034(8) 0.25742(16) 0.57982(10) 0.0556(3) Uani d 1 . .
    C C2 0.87140(8) 0.25936(17) 0.50414(10) 0.0593(3) Uani d 1 . .
    H H2 0.893926 0.163217 0.484767 0.071 Uiso calc 1 . .
    C C3 0.87714(8) 0.40923(17) 0.45949(10) 0.0568(3) Uani d 1 . .
    C C4 0.92117(8) 0.4547(2) 0.38251(10) 0.0643(3) Uani d 1 . .
    O O1 0.96289(8) 0.36729(17) 0.34456(9) 0.0866(4) Uani d 1 . .
    N N3 0.90683(7) 0.62318(17) 0.36506(9) 0.0677(3) Uani d 1 . .
    C C5 0.86000(9) 0.69145(19) 0.42526(11) 0.0629(3) Uani d 1 . .
    O O2 0.83808(8) 0.83548(14) 0.42375(9) 0.0825(3) Uani d 1 . .
    C C6 0.84279(8) 0.55260(16) 0.48743(10) 0.0552(3) Uani d 1 . .
    C C7 0.80432(8) 0.55111(16) 0.56413(10) 0.0554(3) Uani d 1 . .
    H H7 0.781944 0.648116 0.582664 0.067 Uiso calc 1 . .
    C C8 0.79932(8) 0.40161(16) 0.61389(10) 0.0549(3) Uani d 1 . .
    C C9 0.76753(10) 0.40375(19) 0.70657(11) 0.0660(4) Uani d 1 . .
    H H9A 0.750474 0.516544 0.715700 0.079 Uiso calc 1 . .
    H H9B 0.815176 0.377276 0.765100 0.079 Uiso calc 1 . .
    C C10 0.69453(12) 0.2901(2) 0.70905(11) 0.0746(4) Uani d 1 . .
    H H10A 0.717056 0.197918 0.754194 0.090 Uiso calc 1 . .
    H H10B 0.655912 0.350875 0.737728 0.090 Uiso calc 1 . .
    C C11 0.64478(9) 0.22184(16) 0.60706(10) 0.0579(3) Uani d 1 . .
    C C12 0.56314(9) 0.27668(15) 0.55744(11) 0.0582(3) Uani d 1 . .
    H H12 0.536512 0.355374 0.587290 0.070 Uiso calc 1 . .
    C C13 0.52247(8) 0.21175(14) 0.46287(10) 0.0525(3) Uani d 1 . .
    C C14 0.43587(9) 0.24216(15) 0.39487(12) 0.0596(3) Uani d 1 . .
    O O3 0.38113(7) 0.33220(13) 0.40784(10) 0.0801(3) Uani d 1 . .
    N N4 0.42771(7) 0.14206(13) 0.31000(9) 0.0608(3) Uani d 1 . .
    C C15 0.50120(9) 0.05343(15) 0.31613(10) 0.0557(3) Uani d 1 . .
    O O4 0.51166(8) -0.03756(14) 0.25120(8) 0.0753(3) Uani d 1 . .
    C C16 0.56139(8) 0.09568(14) 0.41654(9) 0.0502(3) Uani d 1 . .
    C C17 0.64128(8) 0.03570(15) 0.46471(10) 0.0540(3) Uani d 1 . .
    H H17 0.666937 -0.044650 0.434837 0.065 Uiso calc 1 . .
    C C18 0.68183(9) 0.10091(15) 0.56018(10) 0.0551(3) Uani d 1 . .
    C C19 0.93771(11) 0.7171(3) 0.29226(13) 0.0833(5) Uani d 1 . .
    H H19A 0.951253 0.828131 0.316967 0.125 Uiso calc 0.74(3) . .
    H H19B 0.894512 0.720415 0.227977 0.125 Uiso calc 0.74(3) . .
    H H19C 0.987726 0.664703 0.283848 0.125 Uiso calc 0.74(3) . .
    H H19D 0.937741 0.647368 0.235561 0.125 Uiso calc 0.26(3) . .
    H H19E 0.994482 0.755084 0.324552 0.125 Uiso calc 0.26(3) . .
    H H19F 0.901268 0.810796 0.268680 0.125 Uiso calc 0.26(3) . .
    C C20 0.35482(11) 0.1457(2) 0.22019(14) 0.0822(5) Uani d 1 . .
    H H20A 0.363199 0.067773 0.171044 0.123 Uiso calc 0.60(2) . .
    H H20B 0.348438 0.255177 0.191437 0.123 Uiso calc 0.60(2) . .
    H H20C 0.304558 0.116489 0.238622 0.123 Uiso calc 0.60(2) . .
    H H20D 0.314264 0.225187 0.229692 0.123 Uiso calc 0.40(2) . .
    H H20E 0.329025 0.037782 0.209298 0.123 Uiso calc 0.40(2) . .
    H H20F 0.372905 0.176470 0.162113 0.123 Uiso calc 0.40(2) . .
loop_
    _atom_site_aniso_label
    _atom_site_aniso_U_11
    _atom_site_aniso_U_22
    _atom_site_aniso_U_33
    _atom_site_aniso_U_12
    _atom_site_aniso_U_13
    _atom_site_aniso_U_23
    N1 0.0796(8) 0.0536(6) 0.0645(7) 0.0053(6) 0.0130(6) 0.0104(5)
    N2 0.0737(7) 0.0571(6) 0.0604(6) 0.0085(6) 0.0077(5) 0.0060(5)
    C1 0.0542(6) 0.0539(7) 0.0526(6) 0.0041(5) 0.0054(5) 0.0010(5)
    C2 0.0562(7) 0.0596(7) 0.0575(7) 0.0090(6) 0.0092(5) -0.0054(6)
    C3 0.0486(6) 0.0665(8) 0.0519(6) 0.0022(5) 0.0089(5) -0.0039(6)
    C4 0.0516(7) 0.0834(10) 0.0546(7) 0.0025(6) 0.0100(5) -0.0017(6)
    O1 0.0828(7) 0.1095(9) 0.0754(7) 0.0168(7) 0.0351(6) -0.0025(6)
    N3 0.0574(6) 0.0818(8) 0.0623(7) -0.0063(6) 0.0150(5) 0.0083(6)
    C5 0.0549(7) 0.0668(8) 0.0626(8) -0.0044(6) 0.0097(6) 0.0042(6)
    O2 0.0947(8) 0.0632(7) 0.0909(8) -0.0015(6) 0.0286(6) 0.0118(5)
    C6 0.0481(6) 0.0578(7) 0.0557(7) -0.0009(5) 0.0087(5) -0.0002(5)
    C7 0.0535(6) 0.0522(7) 0.0587(7) 0.0013(5) 0.0130(5) -0.0044(5)
    C8 0.0530(6) 0.0566(7) 0.0517(6) 0.0003(5) 0.0094(5) -0.0029(5)
    C9 0.0779(9) 0.0662(8) 0.0536(7) -0.0005(7) 0.0184(6) -0.0073(6)
    C10 0.1017(12) 0.0747(9) 0.0539(7) -0.0155(8) 0.0325(8) -0.0054(7)
    C11 0.0746(8) 0.0510(7) 0.0556(7) -0.0089(6) 0.0308(6) -0.0002(5)
    C12 0.0724(8) 0.0461(6) 0.0684(8) -0.0062(5) 0.0400(7) -0.0063(5)
    C13 0.0609(7) 0.0393(5) 0.0661(7) -0.0025(5) 0.0323(6) 0.0019(5)
    C14 0.0608(7) 0.0418(6) 0.0836(9) -0.0028(5) 0.0325(7) 0.0048(6)
    O3 0.0656(6) 0.0598(6) 0.1233(10) 0.0078(5) 0.0404(6) -0.0016(6)
    N4 0.0606(6) 0.0488(5) 0.0719(7) -0.0019(5) 0.0175(5) 0.0075(5)
    C15 0.0670(7) 0.0454(6) 0.0584(7) -0.0021(5) 0.0240(6) 0.0042(5)
    O4 0.0898(7) 0.0739(7) 0.0622(6) 0.0046(5) 0.0221(5) -0.0124(5)
    C16 0.0616(7) 0.0402(5) 0.0550(6) -0.0014(5) 0.0265(5) 0.0022(5)
    C17 0.0659(7) 0.0433(6) 0.0582(7) 0.0037(5) 0.0263(6) 0.0006(5)
    C18 0.0669(7) 0.0456(6) 0.0548(6) -0.0015(5) 0.0209(5) 0.0066(5)
    C19 0.0714(9) 0.1092(14) 0.0681(9) -0.0140(9) 0.0182(7) 0.0176(9)
    C20 0.0725(9) 0.0713(9) 0.0904(11) -0.0076(8) 0.0038(8) 0.0153(8)
_geom_special_details
;
 All esds (except the esd in the dihedral angle between two l.s. planes)
 are estimated using the full covariance matrix.  The cell esds are taken
 into account individually in the estimation of esds in distances, angles
 and torsion angles; correlations between esds in cell parameters are only
 used when they are defined by crystal symmetry.  An approximate (isotropic)
 treatment of cell esds is used for estimating esds involving l.s. planes.
;
loop_
    _geom_bond_atom_site_label_1
    _geom_bond_atom_site_label_2
    _geom_bond_site_symmetry_2
    _geom_bond_distance
    _geom_bond_publ_flag
    N1 N2 . 1.2458(17) ?
    N1 C18 . 1.4516(18) ?
    N2 C1 . 1.4464(17) ?
    C1 C2 . 1.3920(19) ?
    C1 C8 . 1.4023(18) ?
    C2 H2 . 0.9300 ?
    C2 C3 . 1.370(2) ?
    C3 C4 . 1.4881(19) ?
    C3 C6 . 1.3876(18) ?
    C4 O1 . 1.2012(18) ?
    C4 N3 . 1.387(2) ?
    N3 C5 . 1.3942(19) ?
    N3 C19 . 1.4564(19) ?
    C5 O2 . 1.2138(18) ?
    C5 C6 . 1.4830(19) ?
    C6 C7 . 1.3752(19) ?
    C7 H7 . 0.9300 ?
    C7 C8 . 1.3990(18) ?
    C8 C9 . 1.5077(19) ?
    C9 H9A . 0.9700 ?
    C9 H9B . 0.9700 ?
    C9 C10 . 1.517(2) ?
    C10 H10A . 0.9700 ?
    C10 H10B . 0.9700 ?
    C10 C11 . 1.507(2) ?
    C11 C12 . 1.390(2) ?
    C11 C18 . 1.4000(18) ?
    C12 H12 . 0.9300 ?
    C12 C13 . 1.3800(19) ?
    C13 C14 . 1.4797(19) ?
    C13 C16 . 1.3866(16) ?
    C14 O3 . 1.2080(16) ?
    C14 N4 . 1.3911(19) ?
    N4 C15 . 1.3844(17) ?
    N4 C20 . 1.450(2) ?
    C15 O4 . 1.2039(16) ?
    C15 C16 . 1.4855(18) ?
    C16 C17 . 1.3759(18) ?
    C17 H17 . 0.9300 ?
    C17 C18 . 1.3904(18) ?
    C19 H19A . 0.9600 ?
    C19 H19B . 0.9600 ?
    C19 H19C . 0.9600 ?
    C19 H19D . 0.9600 ?
    C19 H19E . 0.9600 ?
    C19 H19F . 0.9600 ?
    C20 H20A . 0.9600 ?
    C20 H20B . 0.9600 ?
    C20 H20C . 0.9600 ?
    C20 H20D . 0.9600 ?
    C20 H20E . 0.9600 ?
    C20 H20F . 0.9600 ?
loop_
    _geom_angle_atom_site_label_1
    _geom_angle_atom_site_label_2
    _geom_angle_atom_site_label_3
    _geom_angle_site_symmetry_1
    _geom_angle_site_symmetry_3
    _geom_angle
    _geom_angle_publ_flag
    N2 N1 C18 . . 120.45(11) ?
    N1 N2 C1 . . 119.33(11) ?
    C2 C1 N2 . . 114.91(12) ?
    C2 C1 C8 . . 122.71(12) ?
    C8 C1 N2 . . 122.07(12) ?
    C1 C2 H2 . . 121.5 ?
    C3 C2 C1 . . 117.02(12) ?
    C3 C2 H2 . . 121.5 ?
    C2 C3 C4 . . 130.16(13) ?
    C2 C3 C6 . . 121.65(12) ?
    C6 C3 C4 . . 108.11(12) ?
    O1 C4 C3 . . 128.19(15) ?
    O1 C4 N3 . . 126.08(15) ?
    N3 C4 C3 . . 105.69(12) ?
    C4 N3 C5 . . 112.29(12) ?
    C4 N3 C19 . . 123.49(14) ?
    C5 N3 C19 . . 124.21(15) ?
    N3 C5 C6 . . 105.81(12) ?
    O2 C5 N3 . . 125.38(14) ?
    O2 C5 C6 . . 128.80(14) ?
    C3 C6 C5 . . 108.01(12) ?
    C7 C6 C3 . . 121.17(12) ?
    C7 C6 C5 . . 130.76(12) ?
    C6 C7 H7 . . 120.5 ?
    C6 C7 C8 . . 119.06(12) ?
    C8 C7 H7 . . 120.5 ?
    C1 C8 C9 . . 122.57(12) ?
    C7 C8 C1 . . 118.22(12) ?
    C7 C8 C9 . . 119.03(12) ?
    C8 C9 H9A . . 107.6 ?
    C8 C9 H9B . . 107.6 ?
    C8 C9 C10 . . 118.71(12) ?
    H9A C9 H9B . . 107.1 ?
    C10 C9 H9A . . 107.6 ?
    C10 C9 H9B . . 107.6 ?
    C9 C10 H10A . . 108.6 ?
    C9 C10 H10B . . 108.6 ?
    H10A C10 H10B . . 107.5 ?
    C11 C10 C9 . . 114.84(11) ?
    C11 C10 H10A . . 108.6 ?
    C11 C10 H10B . . 108.6 ?
    C12 C11 C10 . . 121.83(13) ?
    C12 C11 C18 . . 118.83(12) ?
    C18 C11 C10 . . 119.34(14) ?
    C11 C12 H12 . . 120.7 ?
    C13 C12 C11 . . 118.52(12) ?
    C13 C12 H12 . . 120.7 ?
    C12 C13 C14 . . 130.32(12) ?
    C12 C13 C16 . . 121.65(12) ?
    C16 C13 C14 . . 108.01(11) ?
    O3 C14 C13 . . 128.89(14) ?
    O3 C14 N4 . . 125.15(14) ?
    N4 C14 C13 . . 105.96(11) ?
    C14 N4 C20 . . 123.81(13) ?
    C15 N4 C14 . . 112.12(11) ?
    C15 N4 C20 . . 123.64(13) ?
    N4 C15 C16 . . 105.88(11) ?
    O4 C15 N4 . . 125.27(13) ?
    O4 C15 C16 . . 128.85(13) ?
    C13 C16 C15 . . 107.96(11) ?
    C17 C16 C13 . . 121.25(12) ?
    C17 C16 C15 . . 130.75(11) ?
    C16 C17 H17 . . 121.6 ?
    C16 C17 C18 . . 116.84(11) ?
    C18 C17 H17 . . 121.6 ?
    C11 C18 N1 . . 118.79(12) ?
    C17 C18 N1 . . 117.92(12) ?
    C17 C18 C11 . . 122.85(13) ?
    N3 C19 H19A . . 109.5 ?
    N3 C19 H19B . . 109.5 ?
    N3 C19 H19C . . 109.5 ?
    N3 C19 H19D . . 109.5 ?
    N3 C19 H19E . . 109.5 ?
    N3 C19 H19F . . 109.5 ?
    H19A C19 H19B . . 109.5 ?
    H19A C19 H19C . . 109.5 ?
    H19A C19 H19D . . 141.1 ?
    H19A C19 H19E . . 56.3 ?
    H19A C19 H19F . . 56.3 ?
    H19B C19 H19C . . 109.5 ?
    H19B C19 H19D . . 56.3 ?
    H19B C19 H19E . . 141.1 ?
    H19B C19 H19F . . 56.3 ?
    H19C C19 H19D . . 56.3 ?
    H19C C19 H19E . . 56.3 ?
    H19C C19 H19F . . 141.1 ?
    H19D C19 H19E . . 109.5 ?
    H19D C19 H19F . . 109.5 ?
    H19E C19 H19F . . 109.5 ?
    N4 C20 H20A . . 109.5 ?
    N4 C20 H20B . . 109.5 ?
    N4 C20 H20C . . 109.5 ?
    N4 C20 H20D . . 109.5 ?
    N4 C20 H20E . . 109.5 ?
    N4 C20 H20F . . 109.5 ?
    H20A C20 H20B . . 109.5 ?
    H20A C20 H20C . . 109.5 ?
    H20A C20 H20D . . 141.1 ?
    H20A C20 H20E . . 56.3 ?
    H20A C20 H20F . . 56.3 ?
    H20B C20 H20C . . 109.5 ?
    H20B C20 H20D . . 56.3 ?
    H20B C20 H20E . . 141.1 ?
    H20B C20 H20F . . 56.3 ?
    H20C C20 H20D . . 56.3 ?
    H20C C20 H20E . . 56.3 ?
    H20C C20 H20F . . 141.1 ?
    H20D C20 H20E . . 109.5 ?
    H20D C20 H20F . . 109.5 ?
    H20E C20 H20F . . 109.5 ?
loop_
    _geom_torsion_atom_site_label_1
    _geom_torsion_atom_site_label_2
    _geom_torsion_atom_site_label_3
    _geom_torsion_atom_site_label_4
    _geom_torsion_site_symmetry_1
    _geom_torsion_site_symmetry_2
    _geom_torsion_site_symmetry_3
    _geom_torsion_site_symmetry_4
    _geom_torsion
    _geom_torsion_publ_flag
    N1 N2 C1 C2 . . . . -114.90(15) ?
    N1 N2 C1 C8 . . . . 71.39(17) ?
    N2 N1 C18 C11 . . . . -80.49(17) ?
    N2 N1 C18 C17 . . . . 106.88(15) ?
    N2 C1 C2 C3 . . . . -176.74(11) ?
    N2 C1 C8 C7 . . . . 178.19(12) ?
    N2 C1 C8 C9 . . . . 3.17(19) ?
    C1 C2 C3 C4 . . . . 175.54(12) ?
    C1 C2 C3 C6 . . . . -0.71(19) ?
    C1 C8 C9 C10 . . . . -58.56(19) ?
    C2 C1 C8 C7 . . . . 4.97(19) ?
    C2 C1 C8 C9 . . . . -170.05(12) ?
    C2 C3 C4 O1 . . . . -1.6(2) ?
    C2 C3 C4 N3 . . . . -179.52(13) ?
    C2 C3 C6 C5 . . . . 179.92(11) ?
    C2 C3 C6 C7 . . . . 2.54(19) ?
    C3 C4 N3 C5 . . . . 1.69(15) ?
    C3 C4 N3 C19 . . . . -178.53(13) ?
    C3 C6 C7 C8 . . . . -0.57(18) ?
    C4 C3 C6 C5 . . . . 2.94(14) ?
    C4 C3 C6 C7 . . . . -174.45(11) ?
    C4 N3 C5 O2 . . . . -179.05(14) ?
    C4 N3 C5 C6 . . . . 0.05(15) ?
    O1 C4 N3 C5 . . . . -176.34(14) ?
    O1 C4 N3 C19 . . . . 3.4(2) ?
    N3 C5 C6 C3 . . . . -1.92(14) ?
    N3 C5 C6 C7 . . . . 175.13(13) ?
    C5 C6 C7 C8 . . . . -177.28(13) ?
    O2 C5 C6 C3 . . . . 177.14(15) ?
    O2 C5 C6 C7 . . . . -5.8(2) ?
    C6 C3 C4 O1 . . . . 175.09(14) ?
    C6 C3 C4 N3 . . . . -2.88(14) ?
    C6 C7 C8 C1 . . . . -3.02(18) ?
    C6 C7 C8 C9 . . . . 172.18(12) ?
    C7 C8 C9 C10 . . . . 126.47(15) ?
    C8 C1 C2 C3 . . . . -3.08(19) ?
    C8 C9 C10 C11 . . . . -16.6(2) ?
    C9 C10 C11 C12 . . . . -107.59(16) ?
    C9 C10 C11 C18 . . . . 71.79(18) ?
    C10 C11 C12 C13 . . . . 178.17(12) ?
    C10 C11 C18 N1 . . . . 9.94(18) ?
    C10 C11 C18 C17 . . . . -177.82(12) ?
    C11 C12 C13 C14 . . . . 177.76(11) ?
    C11 C12 C13 C16 . . . . -0.71(18) ?
    C12 C11 C18 N1 . . . . -170.67(11) ?
    C12 C11 C18 C17 . . . . 1.58(18) ?
    C12 C13 C14 O3 . . . . 0.0(2) ?
    C12 C13 C14 N4 . . . . -179.03(12) ?
    C12 C13 C16 C15 . . . . -179.44(11) ?
    C12 C13 C16 C17 . . . . 2.41(18) ?
    C13 C14 N4 C15 . . . . -1.29(13) ?
    C13 C14 N4 C20 . . . . -174.09(12) ?
    C13 C16 C17 C18 . . . . -2.00(17) ?
    C14 C13 C16 C15 . . . . 1.79(13) ?
    C14 C13 C16 C17 . . . . -176.37(10) ?
    C14 N4 C15 O4 . . . . -177.35(13) ?
    C14 N4 C15 C16 . . . . 2.35(13) ?
    O3 C14 N4 C15 . . . . 179.61(12) ?
    O3 C14 N4 C20 . . . . 6.8(2) ?
    N4 C15 C16 C13 . . . . -2.53(13) ?
    N4 C15 C16 C17 . . . . 175.38(12) ?
    C15 C16 C17 C18 . . . . -179.68(11) ?
    O4 C15 C16 C13 . . . . 177.15(13) ?
    O4 C15 C16 C17 . . . . -4.9(2) ?
    C16 C13 C14 O3 . . . . 178.66(13) ?
    C16 C13 C14 N4 . . . . -0.40(13) ?
    C16 C17 C18 N1 . . . . 172.34(11) ?
    C16 C17 C18 C11 . . . . 0.03(18) ?
    C18 N1 N2 C1 . . . . -1.7(2) ?
    C18 C11 C12 C13 . . . . -1.21(17) ?
    C19 N3 C5 O2 . . . . 1.2(2) ?
    C19 N3 C5 C6 . . . . -179.73(13) ?
    C20 N4 C15 O4 . . . . -4.5(2) ?
    C20 N4 C15 C16 . . . . 175.16(12) ?
_shelx_space_group_comment
;
The symmetry employed for this shelxl refinement is uniquely defined
by the following loop, which should always be used as a source of
symmetry information in preference to the above space-group names.
They are only intended as comments.
;
_shelx_estimated_absorpt_T_min     ?
_shelx_estimated_absorpt_T_max     ?
_shelx_hkl_file
;
   0   0   1 41.4991 2.70189  11
   0   0   2 74318.5 1279.68  11
   0   0  -2 74442.6 1283.60   8
   0   0  -2 74856.7 1287.05   6
   0   0  -3 1.90978 6.33312   6
   0   0  -3 6.60435 6.84738  12
   0   0   3 3.72061 4.62413  11
   0   0  -3 7.92519 5.98569   8
   0   0  -3 13.0910 8.45049  10
   0   0   4 45964.4 798.907  11
   0   0  -4 46377.7 807.663   8
   0   0  -4 47866.9 822.427  10
   0   0  -4 46316.0 814.658   6
   0   0   5 42.6267 7.63559  11
   0   0  -5 52.8367 13.4333   7
   0   0  -5 84.1255 15.4680  10
   0   0  -5 64.6964 10.8461   8
   0   0  -6 112261. 1964.56   7
   0   0  -6 109601. 1936.86   8
   0   0  -6 114119. 1964.37  10
   0   0  -7 39.3282 18.6580   7
   0   0  -7 59.9216 12.8681   8
   0   0  -7 87.2716 21.2656  10
   0   0  -8 806.015 52.6159  10
   0   0  -8 815.890 54.0428   7
   0   0  -8 766.275 54.2443   5
   0   0  -9 46.6195 23.0055  10
   0   0  -9 56.6188 23.1987   7
   0   0  -9 58.0359 22.3980   5
   0   0 -10 3694.31 137.140  10
   0   0 -10 3551.54 139.188   5
   0   0 -11 13.0575 12.7336  50
   0   0 -11 23.0781 12.1811  38
   0   0 -11 17.5865 20.7409  10
   0   0 -11 21.4658 10.9617  30
   0   0 -11 23.9668 13.2541  27
   0   0 -11 7.75719 12.1802  45
   0   0 -11 9.62366 22.3725   5
   0   0 -11 23.6745 14.1865  19
   0   0 -11 63.7270 14.2914  20
   0   0 -11 21.9474 14.1137  54
   0   0 -11 16.6727 14.6218  52
   0   0 -12 2106.30 62.3516  54
   0   0 -12 2112.63 61.1936  27
   0   0 -12 2085.33 57.3580  38
   0   0 -12 2088.49 62.7880  50
   0   0 -12 2063.02 59.8549  20
   0   0 -12 2070.65 63.2912  19
   0   0 -12 1955.51 58.2708  45
   0   0 -13 35.8722 15.0073  27
   0   0 -13 22.6927 14.2584  54
   0   0 -13 41.0660 14.6523  50
   0   0 -13 14.6278 12.3272  20
   0   0 -13 30.9310 15.2712  19
   0   0 -13 23.2979 16.3676  43
   0   0 -14 169.309 17.7670  27
   0   0 -14 169.477 18.6087  43
   0   0 -14 170.240 16.3062  20
   0   0 -14 185.792 17.9329  19
   0   0 -14 177.932 17.5922  54
   0   0 -14 174.779 18.1373  50
   0   0 -15 3.15050 10.1059  43
   0   0 -15 3.00362 10.2302  19
   0   0 -16 730.229 23.5739  43
   0   0 -16 706.554 22.3465  19
   0   1   0 146.223 8.94674   8
   0  -1  -1 10107.6 191.413  12
   0   1  -1 10437.8 184.397   5
   0   1  -1 10405.8 192.581   1
   0  -1  -2 94212.7 1617.55  10
   0   1  -2 96152.9 1627.78   7
   0  -1  -2 96299.9 1624.55   4
   0   1  -2 93410.4 1614.12   6
   0   1  -2 91051.2 1620.92   5
   0   1  -3 2410.14 64.4644   8
   0   1   3 2438.33 58.0668  11
   0  -1  -3 2436.35 59.1837  10
   0  -1  -3 2508.54 61.7361   4
   0   1  -3 2394.85 54.0348   6
   0   1  -3 2552.33 60.4918   3
   0   1  -4 1299.70 48.2365   7
   0   1  -4 1265.93 36.7366   6
   0  -1  -4 1136.43 25.9129   8
   0  -1  -4 1205.70 41.5446  10
   0   1  -4 1182.19 43.4436   8
   0   1   4 1218.46 36.7391  11
   0   1  -4 1274.59 40.8767   3
   0  -1  -5 4818.42 112.424   7
   0   1  -5 4411.68 97.7338   6
   0   1  -5 4486.32 109.170   8
   0   1  -5 4814.90 119.084   7
   0  -1  -5 4497.07 107.939  10
   0   1   5 4393.71 94.2330  11
   0   1  -5 4659.22 104.345   3
   0  -1  -6 4901.36 123.282  10
   0  -1  -6 4899.80 126.772   7
   0  -1  -6 4942.71 125.653  12
   0   1   6 4764.44 103.476  11
   0   1  -6 4548.87 125.306   5
   0   1  -7 1339.68 63.9204   5
   0   1  -7 1296.37 55.9207   8
   0  -1  -7 1259.99 61.5389   7
   0  -1  -7 1319.18 59.5189  10
   0   1  -8 28514.9 563.067   5
   0  -1  -8 29540.6 564.250   7
   0   1  -8 29526.4 574.036  10
   0  -1  -8 28462.0 552.315  10
   0   1  -8 27848.3 539.342   8
   0   1  -8 27438.7 500.320  15
   0  -1  -9 3609.36 134.737   5
   0   1  -9 3712.51 131.151   5
   0  -1  -9 3403.84 120.431  10
   0   1  -9 3479.00 132.327  10
   0  -1  -9 3407.33 125.097   7
   0   1  -9 3563.80 81.6011  15
   0  -1 -10 991.180 68.9742   7
   0  -1 -10 1006.44 65.8974  10
   0   1 -10 1160.39 74.2985   5
   0  -1 -10 1013.57 72.7971   5
   0   1 -11 987.340 40.4416  52
   0   1 -11 900.154 38.1903  54
   0  -1 -11 929.290 36.9917  54
   0   1 -11 857.913 68.4324   5
   0  -1 -11 815.627 69.9650   5
   0   1 -11 854.281 33.2335  37
   0  -1 -11 879.873 34.1679  38
   0  -1 -11 980.002 35.0785  33
   0  -1 -11 947.521 37.1475  27
   0   1 -11 870.857 32.7258  30
   0   1 -11 918.387 37.0905  27
   0  -1 -11 835.663 35.0536  47
   0   1 -11 932.777 37.4493  50
   0  -1 -11 913.130 38.7563  50
   0  -1 -11 949.034 35.7082  45
   0  -1 -11 944.378 38.2679  19
   0   1 -11 855.501 34.7952  18
   0  -1 -11 906.137 35.4637  20
   0   1 -11 842.765 69.0074  10
   0  -1 -11 801.987 61.8591  10
   0  -1 -12 2040.67 56.8207  38
   0  -1 -12 2016.69 59.4466  27
   0   1 -12 2157.08 61.2013  27
   0   1 -12 2072.64 62.5621  54
   0   1 -12 2004.50 62.2293  52
   0  -1 -12 2026.73 59.4985  54
   0   1 -12 2025.19 61.5309  53
   0   1 -12 1961.61 61.1710  43
   0  -1 -12 1951.12 57.6363  45
   0  -1 -12 1950.09 60.3833  19
   0   1 -12 2038.65 60.7848  20
   0   1 -12 2064.34 57.5392  18
   0  -1 -12 1986.12 57.0302  20
   0  -1 -12 2024.63 62.3364  50
   0   1 -12 1984.88 59.5899  50
   0  -1 -13 462.964 24.6028  38
   0  -1 -13 467.648 25.8014  54
   0   1 -13 425.607 26.2860  53
   0   1 -13 441.149 27.0540  54
   0  -1 -13 520.011 28.5740  50
   0   1 -13 424.410 25.3659  50
   0  -1 -13 498.520 27.2070  19
   0  -1 -13 465.432 24.4258  20
   0   1 -13 436.015 25.8023  20
   0   1 -13 410.531 25.3184  27
   0  -1 -13 444.077 26.0634  27
   0   1 -13 440.390 26.7261  43
   0  -1 -13 447.389 25.6638  45
   0   1 -14 366.454 23.0947  54
   0   1 -14 368.514 23.0162  53
   0  -1 -14 352.345 22.6729  53
   0  -1 -14 388.416 23.7098  50
   0   1 -14 342.204 21.0443  20
   0   1 -14 386.870 24.0931  19
   0  -1 -14 321.468 21.1059  19
   0  -1 -14 358.723 22.1194  27
   0   1 -14 356.819 22.6658  43
   0  -1 -14 326.972 23.2493  43
   0   1 -15 97.8104 12.6165  53
   0  -1 -15 94.1394 12.6049  53
   0  -1 -15 107.719 12.7638  50
   0   1 -15 92.2360 12.9961  19
   0   1 -15 76.8477 11.0512  20
   0  -1 -15 85.7846 12.4134  27
   0   1 -15 79.9439 12.3801  43
   0  -1 -15 77.9815 12.8246  43
   0  -1 -16 810.824 25.2033  43
   0   1 -16 803.153 24.7539  19
   0  -1 -16 808.544 24.0799  53
   0   2   0 30251.2 535.729   8
   0   2   0 29545.4 536.929   1
   0   2  -1 28987.2 532.727   8
   0  -2  -1 30028.9 530.518  12
   0   2  -1 29419.8 533.084   1
   0   2  -2 13816.4 269.078   8
   0  -2  -2 13352.9 265.433  12
   0   2  -2 14276.6 268.532   1
   0  -2  -3 121015. 2056.64  12
   0   2  -3 117777. 2040.08   5
   0   2  -3 116205. 2027.74   6
   0  -2  -3 121461. 2051.92   4
   0   2  -4 661.078 37.6553   8
   0  -2  -4 655.011 25.9289  10
   0  -2  -4 641.885 35.2373  12
   0   2  -4 777.785 33.1876   5
   0   2  -4 683.010 32.7067   3
   0   2  -4 648.216 21.3828   6
   0  -2  -4 659.545 33.5137   4
   0   2  -5 28.2132 15.0129  10
   0  -2  -5 36.6798 10.3895  10
   0   2  -5 27.4109 13.1741   8
   0   2   5 61.8492 13.9925  11
   0  -2  -5 58.1334 15.9233  12
   0   2  -5 81.9807 14.5499   3
   0   2  -5 35.1843 7.36337   6
   0   2  -5 52.4678 13.0174   5
   0   2  -6 7123.44 178.534   8
   0  -2  -6 7064.89 160.691  10
   0   2  -6 7314.72 186.001  10
   0  -2  -6 7167.58 169.951   7
   0  -2  -6 7454.41 178.993  12
   0   2   6 7256.89 159.230  11
   0   2  -6 7161.87 170.915   5
   0   2  -6 7633.24 168.863   3
   0   2  -7 7875.35 180.459   3
   0   2  -7 7770.90 189.909   5
   0  -2  -7 7538.03 176.972  10
   0  -2  -7 7870.80 189.161   7
   0   2  -7 7736.68 193.776   8
   0   2  -7 7682.99 203.323  10
   0   2  -7 7608.62 149.378  15
   0   2  -8 11018.2 260.354   5
   0  -2  -8 10954.8 258.250   7
   0   2  -8 10938.5 258.405   8
   0   2  -8 11381.9 278.954  10
   0  -2  -8 10487.7 242.795  10
   0   2  -8 11146.2 209.632  15
   0   2  -9 6012.16 177.569   5
   0  -2  -9 6144.14 191.246   5
   0   2  -9 6120.79 126.918  15
   0   2  -9 5571.15 186.351  10
   0  -2  -9 6163.06 177.896   7
   0  -2 -10 5950.43 125.391  47
   0  -2 -10 5967.40 130.011  50
   0  -2 -10 5804.29 129.259  42
   0  -2 -10 5867.14 125.111  45
   0  -2 -10 5816.51 124.465  38
   0   2 -10 5976.74 125.951  15
   0  -2 -10 5813.04 178.873   7
   0   2 -10 5907.65 127.467  27
   0  -2 -10 6439.53 201.420   5
   0   2 -10 5563.07 178.746   5
   0   2 -10 5795.15 128.701  53
   0   2 -10 5767.37 128.949  52
   0   2 -10 5748.41 130.850  19
   0  -2 -11 7569.56 156.207  54
   0   2 -11 7698.39 161.198  53
   0   2 -11 7694.29 162.119  52
   0  -2 -11 7561.64 236.716   5
   0   2 -11 7618.74 156.995  37
   0  -2 -11 7626.54 156.148  38
   0  -2 -11 7515.56 153.854  33
   0   2 -11 7472.01 152.340  30
   0   2 -11 7685.76 160.223  27
   0   2 -11 7581.21 159.526  43
   0  -2 -11 7708.59 156.680  45
   0  -2 -11 7752.46 157.433  47
   0   2 -11 7703.16 157.171  50
   0  -2 -11 7746.28 163.054  50
   0   2 -11 7730.95 164.165  19
   0  -2 -11 7483.18 153.858  20
   0   2 -11 7710.48 160.282  18
   0  -2 -11 7397.59 157.135  19
   0   2 -11 7230.53 233.171  10
   0  -2 -12 791.388 33.2524  45
   0   2 -12 796.669 34.7929  43
   0   2 -12 731.569 31.4364  37
   0  -2 -12 828.709 33.0262  38
   0   2 -12 740.599 35.9072  54
   0   2 -12 841.619 36.4639  53
   0   2 -12 803.317 36.9754  52
   0  -2 -12 746.299 30.9958  33
   0  -2 -12 779.720 33.3319  47
   0   2 -12 769.041 32.7228  50
   0  -2 -12 739.038 32.4882  19
   0   2 -12 767.989 34.4894  18
   0  -2 -12 747.450 30.5498  20
   0   2 -12 747.004 37.0388  19
   0  -2 -13 13.0957 11.6789  38
   0  -2 -13 29.6358 11.5695  19
   0   2 -13 14.9715 14.2319  19
   0   2 -13 17.7509 12.7967  20
   0   2 -13 4.25891 11.3568  37
   0   2 -13 13.6139 12.5283  43
   0  -2 -13 25.5149 12.2251  45
   0  -2 -13 12.1455 13.8599  43
   0   2 -13 22.1625 13.6825  53
   0   2 -14 2047.90 55.0691  20
   0   2 -14 1996.84 56.7144  19
   0  -2 -14 1950.27 54.2419  53
   0   2 -14 2017.10 55.0945  53
   0  -2 -14 1924.24 52.0199  45
   0  -2 -14 1979.30 55.7653  43
   0   2 -14 1901.97 51.9389  43
   0  -2 -14 1888.38 50.3002  38
   0   2 -15 648.025 24.2294  36
   0  -2 -15 565.811 24.1071  43
   0   2 -15 626.479 23.9258  20
   0   2 -15 623.847 25.3649  19
   0  -2 -15 604.308 23.6734  53
   0   2 -16 463.465 15.3846  20
   0   2 -16 503.457 17.6280  19
   0   3   0 55.2455 12.8538   8
   0  -3   0 70.1572 12.7599  12
   0   3   0 49.1709 12.8262   1
   0   3  -1 9557.21 203.741   8
   0  -3  -1 9576.06 199.906  12
   0   3  -1 9595.06 203.259   1
   0   3   1 9394.97 198.451   1
   0   3  -2 9531.91 207.157   8
   0  -3  -2 9152.35 200.845  12
   0   3  -2 9729.13 205.989   1
   0   3  -3 28789.1 550.296   8
   0  -3  -3 29199.4 544.964  12
   0   3  -3 28915.3 547.576   1
   0   3  -4 5092.00 130.786  10
   0  -3  -4 4698.63 128.591  12
   0  -3  -4 4827.30 126.776   4
   0   3  -5 16.2824 15.0842  10
   0   3   5 26.6631 15.6340  11
   0   3  -5 21.0939 17.5891   8
   0  -3  -5 4.74263 12.2538  12
   0   3  -5 5.10364 10.8985   3
   0  -3  -5 8.30515 13.1403   4
   0  -3  -6 28840.0 563.392   7
   0   3  -6 30360.2 593.735  10
   0   3  -6 29799.3 592.766   8
   0  -3  -6 31550.4 590.143  12
   0   3   6 29767.3 568.246  11
   0   3  -6 30602.6 572.364   3
   0   3  -7 17.8075 18.4507   8
   0  -3  -7 24.2598 13.5800   7
   0   3  -7 30.3263 19.9304  10
   0   3   7 31.2235 16.8021  11
   0  -3  -7 39.0410 18.7222  12
   0   3  -7 52.4439 17.6331   3
   0   3  -8 327.784 20.2235  15
   0   3  -8 358.020 43.5984  10
   0  -3  -8 306.281 32.7309   7
   0  -3  -8 384.249 41.6248  12
   0   3  -8 300.441 32.6595   3
   0  -3  -9 882.818 67.8019   5
   0   3  -9 1121.09 38.5377  15
   0   3  -9 927.640 71.0468  10
   0   3 -10 11577.2 310.738  10
   0   3 -10 11396.6 225.979  52
   0   3 -10 11709.5 226.406  53
   0  -3 -10 11246.9 304.440   5
   0  -3 -10 11470.4 223.588  38
   0  -3 -10 11429.2 220.483  33
   0   3 -10 11119.7 218.768  30
   0  -3 -10 11654.4 223.512  45
   0  -3 -10 11532.2 227.450  50
   0  -3 -10 11429.0 223.217  47
   0   3 -10 11491.9 229.112  19
   0   3 -10 11521.0 229.147  18
   0   3 -10 11604.2 224.571  15
   0   3 -11 1136.43 42.3092  53
   0   3 -11 1145.45 43.4377  52
   0  -3 -11 1187.70 41.1902  38
   0  -3 -11 1140.05 38.8043  33
   0   3 -11 1059.23 36.8710  30
   0  -3 -11 1158.67 43.3078  27
   0  -3 -11 1116.91 41.1037  45
   0  -3 -11 1140.34 41.1832  47
   0  -3 -11 1104.55 43.6031  50
   0   3 -11 1149.56 44.5915  18
   0   3 -11 1131.05 44.5557  19
   0   3 -11 1128.42 41.1589  15
   0   3 -12 16.5321 15.5365  54
   0   3 -12 27.2341 14.0938  53
   0  -3 -12 30.0900 13.4843  38
   0   3 -12 36.2029 13.2536  37
   0  -3 -12 30.3839 12.5935  33
   0  -3 -12 44.9075 14.1531  27
   0  -3 -12 21.4595 13.5768  43
   0  -3 -12 31.8942 13.5715  45
   0  -3 -12 37.0234 14.5521  50
   0  -3 -12 14.7205 13.2903  47
   0   3 -12 15.1212 14.5069  19
   0   3 -13 39.5089 13.1069  53
   0   3 -13 43.6999 14.8240  54
   0  -3 -13 22.2400 11.9362  38
   0  -3 -13 34.7903 11.5846  33
   0   3 -13 18.0202 11.8011  37
   0  -3 -13 24.5050 12.8252  27
   0  -3 -13 39.6781 13.5717  43
   0  -3 -13 20.8532 12.6908  45
   0  -3 -13 20.6236 13.0338  50
   0  -3 -13 20.8903 12.3495  47
   0   3 -13 43.4861 13.9688  19
   0   3 -13 24.9279 13.7039  18
   0   3 -14 263.926 19.0526  54
   0  -3 -14 234.880 16.4087  53
   0  -3 -14 249.074 17.4014  27
   0  -3 -14 238.301 16.1048  38
   0  -3 -14 253.999 17.7242  43
   0  -3 -14 246.521 16.4063  45
   0   3 -14 219.073 17.7295  20
   0   3 -14 285.016 19.3102  19
   0  -3 -14 284.155 18.6196  50
   0   3 -15-1.12634 8.23033  19
   0   3 -15 2.83964 7.68799  20
   0   3 -15 3.99339 8.12240  36
   0  -3 -15 2.36839 8.03166  27
   0  -3 -15 7.51478 7.47535  43
   0   3 -15 1.12739 8.60963  54
   0  -4   0 2561.45 84.1258  12
   0   4   0 3819.87 102.890   1
   0  -4   1 12003.0 246.437  12
   0  -4  -1 11992.7 252.798  12
   0   4  -1 12096.9 260.320   1
   0   4   1 11605.9 254.419   1
   0   4  -1 12043.0 260.337   8
   0  -4  -2 16543.7 328.704  12
   0   4  -2 15613.4 331.507   1
   0   4   2 16284.8 325.263   1
   0   4  -2 15160.2 309.305  10
   0   4  -2 16346.1 337.393   8
   0  -4  -3 1729.22 69.8907  12
   0   4   3 1707.33 65.5078   1
   0   4  -3 1733.74 73.7480   1
   0   4  -3 1610.01 62.8275  10
   0   4  -3 1563.75 73.0423   8
   0  -4  -4 16620.0 346.453  12
   0  -4  -4 16404.0 345.502   4
   0   4  -4 16167.7 357.458   8
   0   4  -4 16125.6 339.201  10
   0  -4   5 12087.7 227.553  16
   0  -4  -5 12822.8 281.978   4
   0   4  -5 12477.5 275.075   3
   0   4   5 12549.0 278.418  11
   0   4  -5 12274.6 280.092  10
   0  -4  -5 12614.0 284.668  12
   0  -4  -6 1946.97 84.8038   4
   0   4  -6 2055.13 82.8798   3
   0   4  -6 2095.50 91.3475  10
   0   4  -6 1910.23 94.8483   8
   0   4   6 2197.06 86.9373  11
   0  -4  -6 2023.28 89.3639  12
   0   4  -7 1.92074 16.7239   3
   0   4   7 32.7046 19.1913  11
   0   4  -7 15.5089 20.5057  10
   0  -4  -7 9.57085 18.3234  12
   0   4  -8 2202.95 90.4816   3
   0  -4  -8 2004.08 97.5437   5
   0  -4  -8 2003.86 97.8660  12
   0   4  -8 2257.43 107.614  10
   0  -4  -9 2843.80 71.0647  47
   0  -4  -9 2713.41 71.7903  50
   0   4  -9 2690.80 75.4327  18
   0   4  -9 2674.84 72.5010  19
   0  -4  -9 2866.72 73.1610  38
   0  -4  -9 2769.21 69.4696  33
   0  -4  -9 2869.14 72.9729  31
   0   4  -9 2590.91 67.5794  30
   0   4  -9 2841.52 72.0949  53
   0  -4  -9 2568.76 118.148   5
   0   4  -9 2685.36 71.8184  15
   0   4  -9 2622.20 123.967  10
   0   4 -10 1112.06 41.3368  52
   0  -4 -10 1156.71 42.1045  38
   0  -4 -10 1160.02 39.3312  33
   0   4 -10 1148.89 38.5286  30
   0  -4 -10 1126.74 41.5482  45
   0  -4 -10 1164.43 41.9675  50
   0  -4 -10 1158.36 41.2285  47
   0   4 -10 1191.66 43.5925  19
   0   4 -10 1237.39 42.6635  15
   0  -4 -11 633.843 29.8156  38
   0  -4 -11 593.547 26.6315  33
   0   4 -11 552.659 24.8717  30
   0  -4 -11 565.633 28.9032  45
   0  -4 -11 535.776 27.8387  43
   0  -4 -11 585.022 28.4417  47
   0  -4 -11 539.501 29.2264  50
   0   4 -11 586.308 29.8541  19
   0   4 -11 629.279 30.0521  15
   0  -4 -12 287.465 20.5099  50
   0  -4 -12 325.887 21.0067  47
   0  -4 -12 286.828 18.5228  33
   0  -4 -12 291.511 21.7283  27
   0  -4 -12 338.362 21.7274  38
   0   4 -12 295.923 21.4306  37
   0  -4 -12 311.988 20.3914  45
   0  -4 -12 266.170 19.6119  43
   0   4 -12 328.880 23.4724  18
   0   4 -12 323.919 22.3893  19
   0   4 -12 330.864 23.1027  54
   0  -4 -13 2804.97 65.3268  47
   0  -4 -13 2766.41 66.4741  50
   0  -4 -13 2570.40 60.5552  33
   0  -4 -13 2832.96 66.9526  27
   0   4 -13 2624.22 65.1069  37
   0  -4 -13 2804.30 65.2403  38
   0  -4 -13 2846.01 66.0642  45
   0   4 -13 2689.19 66.7842  19
   0   4 -13 2732.75 68.6882  20
   0   4 -13 2666.36 67.6817  54
   0  -4 -14 467.971 19.4720  50
   0  -4 -14 423.299 19.2795  45
   0  -4 -14 427.329 18.8106  38
   0   4 -14 487.825 21.7048  36
   0   4 -14 472.004 21.4019  20
   0   4 -14 487.997 20.2390  19
   0  -4 -14 463.267 19.9233  27
   0   4 -14 490.231 21.2684  54
   0  -4 -15 318.656 12.8793  27
   0   4 -15 320.021 13.7444  36
   0  -5   0 51.3072 16.2810  12
   0   5   0 64.9764 19.5013   1
   0  -5   0 45.9291 12.0467  16
   0  -5  -1 68.5539 18.5600  12
   0   5   1 115.675 22.5846   1
   0   5  -1 116.394 23.6034   1
   0  -5  -1 92.7435 13.0589  16
   0  -5   1 104.869 13.2121  16
   0  -5  -2 26.0867 16.6395  12
   0   5  -2 22.6676 17.2517   1
   0   5   2 3.57333 13.6826   1
   0  -5  -2 0.97528 10.3026  16
   0  -5   2 18.5979 11.1736  16
   0  -5  -3 58.4432 19.5474  12
   0   5   3 59.3384 17.6111   1
   0  -5   3 46.1745 11.5950  16
   0  -5  -3 59.0437 11.5475  16
   0  -5  -4 2801.94 106.898  12
   0  -5  -4 2925.35 111.047   4
   0  -5  -4 2823.09 67.5769  16
   0  -5   4 3058.31 70.6237  16
   0  -5  -5 2.33260 17.2021  12
   0  -5  -5 25.7781 20.0194   4
   0   5  -5 46.0442 20.1844   3
   0   5   5 22.8146 20.7839  11
   0  -5   5 33.4200 11.3709  16
   0  -5  -6 329.402 42.1351  12
   0   5   6 420.665 45.3973  11
   0   5  -6 508.865 45.3539   3
   0  -5  -6 389.123 43.1283   4
   0   5  -6 483.918 45.2520  10
   0  -5   6 477.272 23.5934  16
   0  -5  -7 7179.84 148.971  31
   0   5   7 7429.23 202.284  11
   0  -5  -7 7181.20 210.172  12
   0   5  -7 6745.03 194.400   3
   0   5  -7 7011.76 207.294  10
   0   5  -7 7276.49 152.907  18
   0   5  -8 102.924 17.9228  18
   0  -5  -8 109.879 16.3151  31
   0  -5  -8 98.5988 14.6661  47
   0  -5  -8 70.6585 29.5193  12
   0   5  -8 86.4216 27.6171  10
   0  -5  -8 121.636 17.0551  38
   0  -5  -9 527.923 27.0508  33
   0  -5  -9 619.580 30.4485  31
   0   5  -9 549.175 26.7639  30
   0   5  -9 608.282 32.5509  18
   0  -5  -9 579.416 28.2930  47
   0  -5  -9 585.782 29.8213  38
   0   5  -9 621.013 30.0301  15
   0  -5 -10 23.5601 11.6074  33
   0   5 -10 26.5674 10.5068  30
   0  -5 -10 13.5235 11.3723  47
   0  -5 -10 19.2510 10.8158  50
   0  -5 -10 23.7333 13.4785  38
   0  -5 -10 25.5747 13.3151  45
   0   5 -10 43.3937 13.2885  15
   0   5 -10 23.9607 15.0171  18
   0   5 -11 426.006 24.0937  54
   0  -5 -11 407.891 23.3624  38
   0  -5 -11 425.225 21.5984  33
   0  -5 -11 449.665 24.2670  45
   0  -5 -11 419.554 22.7746  47
   0  -5 -11 395.090 21.3476  50
   0   5 -11 415.518 22.3873  19
   0   5 -11 431.944 26.5014  18
   0   5 -11 432.369 24.0260  15
   0   5 -12 243.447 17.6592  54
   0  -5 -12 222.452 16.9551  38
   0   5 -12 256.150 18.8604  37
   0  -5 -12 212.102 14.4658  33
   0  -5 -12 211.997 16.9492  27
   0  -5 -12 235.443 16.7498  45
   0  -5 -12 226.863 16.3181  47
   0   5 -12 241.915 19.0297  18
   0   5 -12 224.257 15.9045  19
   0   5 -12 223.342 16.8217  15
   0  -5 -13 2388.13 55.3233  27
   0   5 -13 2401.97 57.3930  20
   0  -5 -13 2371.23 55.0887  45
   0   5 -13 2334.55 55.1745  54
   0  -5 -13 2361.38 54.8965  38
   0   5 -13 2308.42 55.7712  37
   0   5 -14 102.070 9.87555  36
   0  -5 -14 107.505 8.86021  27
   0   5 -14 115.815 8.29668  37
   0  -5 -14 108.500 9.14620  38
   0   5 -14 110.463 9.82743  20
   0  -5 -14 121.998 9.42516  45
   0   6   0 12376.5 310.357   1
   0  -6   0 13690.1 256.177  16
   0   6  -1 1795.43 87.4248   1
   0  -6  -1 1690.63 50.7985  16
   0   6   2 5558.50 168.317   1
   0  -6  -2 6049.70 125.189  16
   0  -6   2 5724.67 124.995  16
   0  -6  -3 1554.58 85.1204   4
   0  -6   3 1486.31 47.0300  16
   0  -6  -3 1532.03 46.4796  16
   0  -6  -3 1331.49 72.6365  12
   0   6  -4 126.095 17.0869  17
   0  -6  -4 125.142 15.5584  16
   0  -6   4 144.653 16.8380  16
   0   6   4 107.132 31.7597  11
   0  -6  -4 137.620 31.6514   4
   0  -6  -4 147.306 17.0025  22
   0  -6  -4 103.214 26.0905  12
   0  -6  -5 2861.22 123.137   4
   0   6  -5 2902.80 117.152   3
   0   6  -5 2823.47 73.3262  17
   0  -6   5 2939.13 73.3697  16
   0   6   5 3142.98 127.242  11
   0  -6  -5 2776.95 116.368  12
   0  -6  -5 2985.97 73.2737  31
   0  -6  -6 19.5317 13.4910  38
   0   6  -6 20.4779 12.9234  18
   0   6  -6 31.3620 13.6903  17
   0  -6  -6 14.1143 11.9415  31
   0   6  -6 32.2838 21.2124   3
   0  -6  -6 16.7411 23.8324   4
   0  -6  -6 23.8626 19.8053  12
   0   6   6 34.7787 26.3853  11
   0   6  -7 16075.1 305.248  18
   0  -6   7 15601.0 301.760  51
   0  -6  -7 16458.5 302.746  31
   0  -6  -8 15.4920 11.0171  47
   0  -6   8 2.42011 13.2242  51
   0  -6  -8 5.90362 12.8190  31
   0   6  -8 9.80946 13.8048  18
   0  -6  -9 8.15429 11.0925  33
   0   6  -9 8.72998 13.1964  18
   0   6  -9 19.3839 12.3080  15
   0   6  -9 12.3311 10.6805  30
   0  -6  -9 31.1171 13.1080  38
   0  -6  -9 7.80514 10.3529  47
   0  -6 -10 203.083 16.0300  47
   0  -6 -10 202.248 17.8035  38
   0  -6 -10 188.967 15.2812  33
   0  -6 -10 217.999 18.2945  45
   0   6 -10 184.400 16.0416  54
   0   6 -10 221.937 19.1984  18
   0   6 -10 215.627 17.4181  15
   0  -6 -11 73.9467 12.5637  38
   0  -6 -11 54.3154 9.82478  33
   0  -6 -11 66.2229 11.5997  27
   0  -6 -11 53.7417 11.2141  45
   0   6 -11 63.3390 10.3610  54
   0   6 -11 62.3971 13.1319  18
   0   6 -11 78.3362 12.0420  15
   0  -6 -11 60.2732 10.7737  47
   0  -6 -12 135.584 11.9331  38
   0   6 -12 142.054 11.9576  36
   0  -6 -12 125.295 11.4726  27
   0  -6 -12 123.223 10.5155  47
   0   6 -12 136.577 10.5497  54
   0   6 -12 131.618 12.3554  20
   0  -6 -12 146.048 12.4332  45
   0  -6 -13 13.7277 6.71552  38
   0   6 -13 21.4308 6.92872  37
   0   6 -13 21.9649 5.85635  36
   0   6 -13 19.3008 7.01635  20
   0  -6 -13 17.2315 6.60515  45
   0  -7   0 52.4536 18.0926  16
   0   7   0 76.2236 19.6159  17
   0  -7   0 101.809 17.0729  22
   0  -7   0 70.9117 18.5300  51
   0  -7  -1 224.820 21.4531  51
   0  -7  -1 196.942 20.1867  22
   0   7  -1 191.053 21.2638  17
   0  -7  -1 250.943 22.0344  16
   0   7   1 222.761 21.4146  17
   0  -7  -2 2988.69 76.4363  46
   0   7   2 2992.14 132.962  11
   0  -7   2 3368.51 81.7699  16
   0  -7  -2 3169.68 79.1157  16
   0   7   2 3116.83 79.4459  17
   0  -7  -2 3180.02 79.0209  22
   0  -7  -2 3066.90 133.040   4
   0  -7   2 3127.86 81.3803  51
   0  -7  -2 3134.60 79.7332  51
   0  -7   3 929.824 38.3585  51
   0  -7  -3 849.370 33.5908  46
   0   7   3 849.193 35.4610  17
   0  -7   3 962.161 37.5389  16
   0  -7  -3 872.760 35.2308  16
   0   7  -3 923.547 37.9720  17
   0  -7  -3 873.989 36.2583  22
   0  -7   4 8.15729 14.4380  51
   0   7   4 9.97599 13.7098  25
   0  -7  -4 17.6594 11.4139  46
   0   7   4-3.03776 13.8444  17
   0  -7  -4 11.1093 11.4701  16
   0   7  -4 15.3866 14.1708  17
   0  -7   4 22.5419 14.2210  16
   0   7  -5 1066.13 39.7857  17
   0  -7   5 1144.57 42.1491  51
   0  -7  -5 1082.57 41.5299  38
   0   7   5 1064.22 37.9995  25
   0  -7   6 322.018 23.9650  51
   0  -7  -6 369.309 25.2303  38
   0   7  -6 293.950 22.0095  17
   0  -7  -7 1291.54 40.2272  31
   0   7  -7 1247.19 41.2589  18
   0  -7   7 1224.13 41.5210  51
   0  -7  -7 1225.81 38.4237  47
   0  -7  -7 1231.81 43.0814  38
   0   7  -7 1232.26 38.5421  17
   0   7  -8 196.115 15.7291  30
   0   7  -8 201.672 17.7287  18
   0   7  -8 191.202 16.9513  15
   0  -7   8 231.254 17.7164  51
   0  -7  -8 207.498 15.5003  47
   0  -7  -9 80.2633 13.2646  45
   0  -7  -9 79.4737 11.2080  33
   0  -7  -9 78.9501 10.9796  47
   0   7  -9 71.1024 12.4570  15
   0  -7 -10 47.8135 10.6077  45
   0  -7 -10 45.8561 8.21308  33
   0   7 -10 55.0836 10.1479  15
   0  -7 -10 54.1147 8.89890  47
   0   7 -11 44.9268 7.79525  20
   0   7 -11 55.4477 9.27486  37
   0  -7 -11 41.3547 8.70746  38
   0   7 -11 56.8626 9.26622  15
   0  -7 -11 36.7019 8.34537  45
   0  -7 -12 50.2881 6.07103  45
   0   7 -12 36.3200 6.28062  37
   0  -7 -12 36.2690 5.74398  38
   0  -8   0 39.2801 14.2928  51
   0  -8   0 21.0745 11.6095  22
   0   8   0 37.8946 14.4918  17
   0  -8   0 29.4935 13.3361  16
   0  -8   0 17.4045 13.2041  46
   0  -8  -1 1809.34 51.6904  22
   0  -8  -1 1725.40 51.9792  46
   0  -8  -1 1883.60 54.5204  16
   0   8   1 1779.47 54.2598  17
   0   8  -1 1922.16 56.1591  17
   0  -8  -2 122.993 16.0512  46
   0  -8  -2 136.996 16.1693  22
   0   8   2 104.544 16.8505  25
   0   8   2 122.424 17.5621  17
   0  -8  -2 130.203 16.5090  16
   0  -8   2 168.307 19.0687  51
   0   8   3 1683.40 51.1686  25
   0  -8   3 1814.40 54.1170  51
   0   8  -3 1774.01 53.4243  17
   0  -8  -3 1699.28 48.1390  46
   0  -8   4 742.802 32.1527  51
   0   8   4 729.686 30.3032  25
   0   8  -4 747.663 31.9050  17
   0  -8   5 612.966 28.2991  51
   0   8  -5 588.803 27.3638  17
   0  -8  -5 507.457 25.4154  38
   0   8  -5 512.505 24.3570  25
   0   8   5 538.766 24.9440  25
   0   8   6-0.88244 11.0178  26
   0  -8   6 2.09682 11.3362  51
   0  -8  -6 4.25823 10.7839  38
   0   8   7 1544.05 39.5096  26
   0  -8  -7 1524.76 43.1218  38
   0  -8   7 1542.63 42.3737  51
   0  -8  -8 257.904 13.8218  33
   0  -8   8 287.105 16.1202  46
   0   8  -8 285.471 16.3563  15
   0  -8  -8 252.887 15.4199  38
   0   8  -9 401.166 17.4026  15
   0  -8   9 402.291 15.1339  46
   0  -8  -9 443.374 17.4851  38
   0   8  -9 409.721 17.4678  37
   0  -8 -10 78.9844 7.51788  45
   0   8 -10 62.8442 7.57022  37
   0   9   0 4.43883 12.4283  25
   0  -9   0 1.84937 10.2551  46
   0   9   1 597.077 25.6523  25
   0  -9   1 574.846 24.7920  46
   0  -9  -1 575.233 23.5993  46
   0  -9  -2 294.331 17.1275  38
   0   9   2 296.088 18.9415  25
   0   9  -2 290.291 16.6821  26
   0   9  -2 311.089 19.2050  25
   0  -9   2 316.428 19.0096  46
   0  -9  -3 326.306 17.5461  38
   0   9   3 362.899 19.2655  26
   0   9  -3 348.665 19.0604  25
   0   9   3 359.576 19.3757  25
   0   9   4 459.304 19.4997  25
   0   9  -4 414.013 18.5516  25
   0   9   4 412.828 19.7136  26
   0  -9   4 445.576 20.7925  46
   0   9   5 1290.26 32.4870  25
   0   9   5 1354.18 34.9172  26
   0  -9  -6 14.9741 7.24259  38
   0   9   6 18.2081 7.78352  26
   0  -9  -6 21.6604 7.03105  33
   0  -9   6 23.2142 8.78826  46
   0  -9  -7 16.5158 6.10483  38
   0  -9   7 26.6096 7.26380  46
   0  -9  -7 24.3225 6.71517  45
   0  -9  -8 9.63424 3.98468  45
   0  10   0 249.881 12.0063  25
   0  10   0 224.247 10.7350  26
   0  10   1 56.4910 7.78806  26
   0  10  -1 52.2754 7.85837  25
   0  10   1 60.3186 8.26763  25
   0  10  -2 24.1403 6.67709  25
   0  10   2 27.9193 7.26061  25
   0 -10   2 34.6536 6.88666  46
   0 -10   3 229.448 10.0511  46
   0  10   3 243.339 10.2041  26
   0 -10   4 61.0698 5.37315  46
   1   0 -16 31.7955 7.85786  19
   1   0 -16 25.7938 8.78330  53
   1   0 -15 5.33849 10.1965  19
   1   0 -15 20.4445 9.82667  20
   1   0 -15 4.53201 11.2973  43
   1   0 -14 12299.8 241.991  36
   1   0 -14 12659.9 246.500  27
   1   0 -14 13159.5 248.120  54
   1   0 -14 13183.9 248.446  50
   1   0 -14 12990.1 249.126  19
   1   0 -14 12944.9 245.393  20
   1   0 -14 13029.2 250.291  43
   1   0 -13 5.75900 13.3673  27
   1   0 -13 13.6427 14.4196  54
   1   0 -13 28.2409 15.3849  50
   1   0 -13 17.5739 14.5217  19
   1   0 -13 11.2746 13.1662  20
   1   0 -13 21.2092 14.3067  43
   1   0 -12 953.584 36.5445  38
   1   0 -12 990.084 40.7365  54
   1   0 -12 994.940 36.0149  30
   1   0 -12 1025.84 41.4731  50
   1   0 -12 996.530 39.4112  20
   1   0 -12 993.395 40.7667  19
   1   0 -12 1012.86 41.5270  43
   1   0 -11 6.27798 11.7278  47
   1   0 -11 5.30182 11.7055  50
   1   0 -11 8.50240 12.2793  20
   1   0 -11 3.97648 12.5099  19
   1   0 -11 5.48271 10.9767  38
   1   0 -11 2.36250 10.0391  32
   1   0 -11 7.62453 10.5679  30
   1   0 -11 6.41249 22.3580   5
   1   0 -11-5.27988 12.3023  54
   1   0 -11 23.2380 21.1303  10
   1   0 -10 144.534 31.2665   5
   1   0 -10 125.783 29.1527  10
   1   0  -9 74.6341 24.9607   5
   1   0  -9 60.8238 22.5690  10
   1   0  -8 96203.0 1719.15   5
   1   0  -8 94758.3 1713.08  10
   1   0  -8 95620.4 1714.80   7
   1   0  -7 140.877 23.9333   5
   1   0  -7 161.585 24.5968   7
   1   0  -7 117.550 22.4418  10
   1   0  -6 153379. 2664.38   7
   1   0  -6 151007. 2655.06   6
   1   0  -6 153789. 2664.96  10
   1   0  -5 53.8555 13.2284   6
   1   0  -5 78.7816 13.9943  12
  -1   0   5 84.1500 6.05507  11
   1   0  -5 46.6992 14.6305  10
   1   0  -5 64.2833 14.5414   7
   1   0  -5 55.0510 10.6658   8
   1   0  -4 54012.3 949.338   6
  -1   0   4 53462.9 925.998  11
   1   0  -4 55383.4 948.315  12
   1   0  -4 53672.4 939.642   8
   1   0  -4 54720.7 953.886   7
   1   0  -4 54263.6 955.217  10
   1   0  -3 59.0334 10.2322   7
   1   0  -3 72.4148 7.94992   8
   1   0  -2 67217.2 1164.34  12
   1   0  -2 67448.4 1158.51   9
   1   0  -1 587.863 13.4955   1
  -1   0   0 25821.2 446.533   3
  -1   0  -1 19.8393 4.37631   3
   1   0   1 25.7696 4.30294  11
   1   0   1 27.6857 3.25816   9
   1   0   2 354099. 6035.16  11
   1   0   2 351554. 6027.44   9
   1   0   3 30.9673 7.59078  11
   1   0   4 47913.6 842.882  11
  -1   0  -4 48540.7 849.456   8
   1   0   5 60.9630 10.9629  11
  -1   0  -5 87.9971 16.4067  10
   1   0   6 5984.49 127.999  11
  -1   0  -6 6453.03 159.042   7
  -1   0  -6 6111.68 155.637  10
  -1   0  -6 6057.02 137.034   8
  -1   0  -7 52.3350 19.8342  10
  -1   0  -7 71.3328 13.5893   8
  -1   0  -8 1786.62 83.3671  10
  -1   0  -8 1886.77 86.9283   7
  -1   0  -9 13.0498 19.4930   5
  -1   0  -9-2.43397 17.7064  10
  -1   0  -9 26.2262 21.9553   7
  -1   0 -10 2.98952 21.1519   5
  -1   0 -10 19.1456 21.1987  10
  -1   0 -10 17.9914 20.9106   7
  -1   0 -11 7.14983 12.2188  45
  -1   0 -11 4.93820 14.7330  42
  -1   0 -11 35.1501 12.5773  38
  -1   0 -11 6.98802 14.2061  50
  -1   0 -11 16.9794 13.4331  27
  -1   0 -11 14.5337 15.2998  52
  -1   0 -11 10.5925 13.6046  54
  -1   0 -11 6.43833 22.1166   5
  -1   0 -11 15.0869 12.5475  20
  -1   0 -11 13.3999 15.2899  19
  -1   0 -11 14.7778 22.9076  10
  -1   0 -12 21.6069 14.3006  27
  -1   0 -12 31.9003 14.6066  54
  -1   0 -12 49.9086 16.5040  52
  -1   0 -12 37.4060 13.9871  20
  -1   0 -12 30.4343 14.0991  19
  -1   0 -12 33.0412 14.2860  45
  -1   0 -13 14.1577 12.3112  27
  -1   0 -13 20.1750 13.1854  50
  -1   0 -13 22.8822 12.8774  54
  -1   0 -13 12.0177 12.9899  53
  -1   0 -13 34.2698 12.5741  20
  -1   0 -13 15.5802 12.5379  19
  -1   0 -13 15.6135 14.4671  43
  -1   0 -14 103.713 14.5386  27
  -1   0 -14 132.029 15.8725  53
  -1   0 -14 121.162 14.6045  54
  -1   0 -14 126.071 15.0730  50
  -1   0 -14 103.493 15.9146  43
  -1   0 -14 129.516 13.5130  20
  -1   0 -14 125.398 15.6697  19
  -1   0 -15 7.60334 10.2316  43
  -1   0 -15 12.1851 10.1682  53
  -1   0 -15 17.3562 9.78859  19
  -1   0 -16 4.42577 6.61665  53
  -1   0 -16 6.66263 5.93823  19
   1  -1 -16 561.533 21.6551  43
   1  -1 -16 547.542 20.4052  53
   1   1 -16 555.182 21.0066  19
   1  -1 -15 212.137 16.6664  53
   1   1 -15 250.660 17.8572  53
   1   1 -15 251.790 18.2824  19
   1   1 -15 239.025 16.6462  20
   1   1 -15 220.623 17.0288  43
   1   1 -15 235.883 16.2455  36
   1   1 -14 12.8359 12.2771  36
   1   1 -14 13.3728 12.1289  43
   1  -1 -14 19.8126 13.0992  53
   1   1 -14 8.88973 11.6250  53
   1   1 -14 18.4465 13.5262  54
   1  -1 -14 9.21396 10.3732  20
   1   1 -14 15.2619 12.2880  20
   1  -1 -14 14.6961 11.2280  19
   1   1 -14 11.5327 13.0747  19
   1  -1 -14 10.2484 12.7388  50
   1  -1 -13 879.622 36.8400  50
   1   1 -13 758.555 33.4276  50
   1   1 -13 751.937 34.7031  27
   1   1 -13 755.113 30.1674  30
   1   1 -13 768.927 30.1211  37
   1  -1 -13 847.736 33.4109  38
   1  -1 -13 831.001 35.8850  53
   1  -1 -13 758.286 33.4749  54
   1   1 -13 794.700 35.8526  53
   1   1 -13 822.296 36.6684  54
   1   1 -13 740.381 34.9800  43
   1  -1 -13 802.899 34.8592  19
   1   1 -13 799.481 36.1466  19
   1  -1 -13 837.138 33.3210  20
   1   1 -13 783.399 34.7715  20
   1   1 -12 32.1480 14.7775  43
   1  -1 -12 34.1205 13.3041  38
   1   1 -12 40.0470 12.6245  37
   1   1 -12 42.0297 11.7211  32
   1  -1 -12 35.2582 13.3494  33
   1   1 -12 42.2112 13.2050  30
   1   1 -12 40.1574 14.5714  27
   1   1 -12 34.4853 14.9012  53
   1  -1 -12 46.6353 14.1768  54
   1  -1 -12 42.2236 15.4877  50
   1   1 -12 34.2201 13.9664  50
   1  -1 -12 14.5665 13.2365  19
   1   1 -12 39.2729 15.1159  20
   1  -1 -12 18.6005 12.4817  20
   1  -1 -11 945.884 38.7960  50
   1   1 -11 865.631 36.1545  50
   1   1 -11 940.139 38.3422  43
   1  -1 -11 927.974 35.1035  38
   1   1 -11 848.872 33.6205  37
   1  -1 -11 903.506 34.2675  33
   1   1 -11 810.363 32.2367  32
   1   1 -11 800.642 32.5197  30
   1  -1 -11 878.584 36.1626  27
   1   1 -11 900.896 36.5012  27
   1   1 -11 844.754 37.7326  52
   1   1 -11 830.185 36.7517  53
   1  -1 -11 928.080 37.3130  54
   1   1 -11 836.606 36.5042  20
   1  -1 -11 865.302 36.6610  19
   1   1 -11 857.961 34.7871  18
   1  -1 -11 924.417 35.8247  20
   1   1 -11 856.113 67.5779   5
   1  -1 -11 912.694 72.6821   5
   1  -1 -11 829.750 62.0092  10
   1   1 -11 836.730 68.6575  10
   1   1 -10 19.0934 21.3942   5
   1  -1 -10 20.3799 21.4669   5
   1   1 -10 36.8134 22.9724  10
   1  -1 -10 23.3378 19.9358  10
   1   1  -9 3731.04 82.4280  15
   1   1  -9 3622.65 129.449   5
   1  -1  -9 3253.54 117.936  10
   1  -1  -9 3288.92 120.255   7
   1   1  -9 3617.35 132.273  10
   1   1  -8 430.866 20.6963  15
   1   1  -8 443.256 41.9797  10
   1  -1  -8 408.442 36.4975  10
   1  -1  -8 515.180 40.9115   7
   1   1  -8 476.239 41.2688   5
   1  -1  -7 97.4819 19.1646  10
   1  -1  -7 166.254 24.5755   7
   1  -1  -7 131.568 21.2212  12
   1   1  -7 67.4785 19.7599   5
   1   1  -7 74.6086 15.3291   6
   1   1  -6 4393.60 113.603   8
   1  -1  -6 4609.82 116.738  10
   1   1  -6 4406.92 107.905   6
   1  -1  -6 4529.92 117.843   7
  -1   1   6 4432.87 93.6965  11
   1  -1  -6 4392.44 117.168  12
   1   1  -6 4409.33 121.275   5
   1  -1  -5 13951.5 274.028   7
   1  -1  -5 13791.4 273.057  10
   1  -1  -5 13611.4 278.450   6
   1   1  -5 13563.9 245.030   9
   1   1  -5 14323.6 275.342   8
   1   1  -5 14149.7 284.640  10
  -1   1   5 13833.7 255.815  11
   1  -1  -5 14305.4 279.663  12
   1   1  -5 14193.9 266.769   6
   1   1  -5 14377.3 265.055   3
   1   1  -5 13981.5 278.930   5
   1   1  -4 16101.6 313.107   8
  -1   1   4 16526.6 300.361  11
   1  -1  -4 17025.3 310.508   7
   1   1  -4 16427.8 319.345  10
   1  -1  -4 16773.4 310.775  10
   1   1  -4 16452.8 304.018   3
   1   1  -4 16485.3 305.596   6
   1   1  -4 16397.3 314.542   5
   1  -1  -3 4326.88 53.3299   7
   1  -1  -3 4225.08 55.4516  10
   1   1  -3 4424.13 64.7739   8
   1   1  -3 4525.95 53.3599   6
   1   1  -3 4415.68 61.3926   5
   1   1  -3 4470.98 62.0556   1
   1  -1  -3 4415.19 54.2105   4
   1   1  -3 4338.54 51.4719   3
   1  -1  -2 173030. 2972.21   7
   1  -1  -2 174050. 2975.48  10
   1   1  -2 173975. 2982.27  10
   1   1  -2 171872. 2978.84   5
   1  -1  -1 303822. 5185.67   6
   1   1  -1 297075. 5183.36  10
  -1   1   1 309627. 5180.25   8
  -1   1   1 298397. 5180.12   1
   1  -1   0 37449.7 659.188   6
  -1  -1   0 38777.3 660.841  12
  -1   1   0 38374.4 664.792   1
  -1   1  -1 151001. 2622.00   7
  -1  -1  -1 154065. 2622.96  12
  -1   1  -2 57232.0 217.829   7
   1   1   2 57292.9 196.553  11
  -1   1  -3 20458.5 384.915   8
  -1   1  -3 20379.9 386.222   7
  -1  -1  -3 20890.5 377.039  10
   1   1   3 20841.3 377.137  11
  -1  -1  -3 21376.5 385.567  12
  -1   1  -3 20694.9 380.642   3
  -1   1  -4 4633.75 111.644   8
  -1   1  -4 4854.75 116.735   7
  -1  -1  -4 4528.68 106.309  10
  -1  -1  -4 4611.47 111.984  12
   1   1   4 4411.01 101.248  11
  -1   1  -5 54910.3 977.223   8
  -1  -1  -5 53029.0 950.842   8
  -1   1  -5 57429.0 989.717   7
  -1  -1  -5 54772.9 975.408  10
   1   1   5 54369.0 960.841  11
  -1   1  -5 55898.9 973.912   3
  -1  -1  -6 901.041 47.6059   7
  -1   1  -6 754.149 41.8746   8
  -1  -1  -6 824.667 29.1218   8
  -1   1  -6 927.244 51.4670   7
  -1  -1  -6 1027.32 48.0335  10
   1   1   6 1019.79 37.6234  11
  -1   1  -7 2135.69 87.8053   7
  -1   1  -7 1992.25 74.1480   8
  -1  -1  -7 1944.76 81.1790   7
  -1   1  -7 2036.69 85.1196  10
  -1  -1  -7 1978.31 76.7154  10
  -1   1  -8 14259.9 323.390   5
  -1  -1  -8 13807.3 311.477  10
  -1  -1  -8 14647.9 326.173   7
  -1   1  -8 13750.1 302.663   8
  -1   1  -8 14326.4 330.152  10
  -1   1  -8 14379.4 262.945  15
  -1   1  -9 15559.1 361.848   5
  -1  -1  -9 15986.1 366.906   7
  -1   1  -9 15861.6 370.794  10
  -1  -1  -9 15310.5 348.326  10
  -1   1  -9 15864.4 292.238  15
  -1  -1 -10 1224.43 81.5406   5
  -1   1 -10 1050.98 72.1602   5
  -1  -1 -10 1088.72 74.0287   7
  -1  -1 -10 1112.46 68.6517  10
  -1   1 -10 1046.45 73.9507  10
  -1  -1 -11 431.027 25.4518  47
  -1   1 -11 459.058 26.9556  50
  -1  -1 -11 501.535 29.0429  50
  -1  -1 -11 464.016 25.5176  45
  -1  -1 -11 503.815 25.2543  38
  -1  -1 -11 441.004 23.7491  33
  -1   1 -11 451.592 26.4187  27
  -1  -1 -11 498.791 27.4175  27
  -1  -1 -11 476.787 26.9852  54
  -1  -1 -11 463.980 28.7858  52
  -1   1 -11 478.407 29.2864  52
  -1   1 -11 505.870 54.5102   5
  -1  -1 -11 481.058 55.3945   5
  -1  -1 -11 484.389 25.1675  20
  -1   1 -11 453.520 25.6676  18
  -1  -1 -11 516.508 29.1265  19
  -1   1 -11 411.780 50.9496  10
  -1   1 -12 4725.10 107.913  50
  -1  -1 -12 4619.70 109.824  50
  -1   1 -12 4730.01 108.067  27
  -1  -1 -12 4578.21 107.149  27
  -1  -1 -12 4557.11 102.170  38
  -1   1 -12 4713.63 110.726  54
  -1   1 -12 4751.44 109.850  53
  -1  -1 -12 4548.07 105.753  54
  -1   1 -12 4795.12 111.795  52
  -1  -1 -12 4753.67 105.617  45
  -1   1 -12 4581.37 103.242  18
  -1   1 -12 4701.13 108.103  20
  -1  -1 -12 4608.48 103.172  20
  -1  -1 -12 4513.40 108.747  19
  -1   1 -13 300.855 21.1949  50
  -1  -1 -13 289.825 22.9882  50
  -1  -1 -13 285.955 21.8494  27
  -1   1 -13 294.101 21.0696  27
  -1  -1 -13 274.588 18.8905  38
  -1   1 -13 309.421 22.8876  53
  -1   1 -13 285.772 22.0875  54
  -1  -1 -13 292.648 20.4511  54
  -1   1 -13 280.400 21.1355  20
  -1  -1 -13 275.201 18.4220  20
  -1  -1 -13 287.804 21.9992  19
  -1  -1 -13 288.588 20.9709  45
  -1  -1 -13 279.294 23.4820  43
  -1   1 -13 287.383 22.1122  43
  -1  -1 -14 42.1002 12.2543  27
  -1  -1 -14 35.7516 12.0682  50
  -1   1 -14 50.6637 11.8189  50
  -1   1 -14 47.3050 12.8316  54
  -1  -1 -14 47.8993 12.8891  53
  -1   1 -14 36.5136 12.0698  53
  -1   1 -14 35.2363 10.7547  20
  -1  -1 -14 42.6942 11.7178  19
  -1  -1 -14 37.9356 13.2258  43
  -1   1 -14 63.8554 12.9823  43
  -1  -1 -15 92.8214 11.8646  27
  -1  -1 -15 133.037 13.3163  53
  -1   1 -15 119.037 12.7289  53
  -1  -1 -15 114.804 12.8901  50
  -1  -1 -15 110.555 12.9222  43
  -1   1 -15 119.853 12.3472  43
  -1   1 -15 105.873 12.6141  19
  -1  -1 -16 437.397 16.6708  43
  -1  -1 -16 431.914 16.1058  53
  -1   1 -16 448.599 16.3537  19
   1   2 -16 26.4667 7.90931  19
   1   2 -16 17.0146 6.85442  20
   1   2 -16 21.2615 6.57729  36
   1  -2 -15 59.0671 11.6919  27
   1   2 -15 59.4585 11.8380  20
   1   2 -15 41.4030 11.9775  19
   1   2 -15 52.6836 11.9723  54
   1  -2 -15 71.1519 11.2061  53
   1  -2 -15 55.8846 11.9866  43
   1   2 -15 59.4214 11.6756  36
   1  -2 -14 63.1590 13.5737  27
   1  -2 -14 68.9818 13.1889  38
   1  -2 -14 71.7601 14.0012  53
   1   2 -14 68.9424 15.1025  54
   1   2 -14 86.3621 14.7085  53
   1  -2 -14 78.3415 14.0125  45
   1   2 -14 96.1047 14.0489  43
   1  -2 -14 81.4401 14.8388  43
   1   2 -14 82.9983 14.4566  20
   1   2 -14 92.6840 15.5928  19
   1   2 -13 964.267 37.5954  43
   1  -2 -13 1008.04 40.3920  43
   1  -2 -13 976.050 35.2949  33
   1  -2 -13 980.178 37.9805  27
   1   2 -13 886.524 32.5486  30
   1  -2 -13 1039.13 36.6792  38
   1   2 -13 937.378 35.0522  37
   1   2 -13 934.644 38.7933  53
   1  -2 -13 993.315 38.1216  53
   1   2 -13 982.909 39.6502  54
   1  -2 -13 1010.04 35.6671  19
   1   2 -13 958.561 40.4413  19
   1   2 -13 964.693 39.1770  20
   1  -2 -13 979.928 36.4686  47
   1  -2 -13 957.839 39.0875  50
   1   2 -12 817.046 35.8020  43
   1  -2 -12 787.490 36.4493  43
   1   2 -12 844.661 34.2751  37
   1  -2 -12 819.676 33.8212  38
   1  -2 -12 805.811 32.8792  33
   1   2 -12 861.561 32.5890  30
   1  -2 -12 927.075 36.6343  27
   1   2 -12 864.673 37.9874  53
   1   2 -12 869.834 38.3505  54
   1   2 -12 848.918 34.7840  50
   1  -2 -12 751.519 33.4453  47
   1  -2 -12 837.834 37.2775  50
   1  -2 -12 822.371 33.9104  19
   1   2 -12 867.228 38.3539  19
   1   2 -12 894.394 36.9350  18
   1  -2 -12 815.263 33.0235  20
   1   2 -11 510.072 27.9596  43
   1  -2 -11 488.347 26.1412  38
   1   2 -11 504.012 27.2260  37
   1   2 -11 511.671 24.5095  32
   1  -2 -11 480.529 25.6421  33
   1   2 -11 528.788 29.0453  27
   1   2 -11 533.832 25.8909  30
   1  -2 -11 471.667 26.8527  27
   1   2 -11 571.423 29.6458  53
   1   2 -11 522.445 29.3905  52
   1   2 -11 537.703 27.9622  50
   1  -2 -11 468.969 28.3803  50
   1  -2 -11 482.031 26.4722  47
   1   2 -11 494.802 29.9895  19
   1  -2 -11 464.288 25.6649  19
   1  -2 -11 467.764 25.3412  20
   1   2 -11 522.946 29.2900  18
   1  -2 -11 549.441 58.1352   5
   1   2 -10 817.112 33.0778  15
   1  -2 -10 793.882 64.8377   5
   1   2 -10 694.304 56.1358   5
   1   2  -9 1229.19 40.4424  15
   1  -2  -9 1268.49 63.4095  10
   1   2  -9 1261.27 76.4276  10
   1  -2  -9 1312.38 68.2491   7
   1  -2  -9 1321.30 77.6150   5
   1   2  -9 1239.01 69.8806   5
   1   2  -8 1616.84 45.5447  15
   1   2  -8 1594.18 81.6534  10
   1  -2  -8 1661.22 72.0550   7
   1  -2  -8 1525.96 65.7288  10
   1  -2  -8 1771.74 78.2780  12
   1   2  -8 1497.10 72.3834   5
   1  -2  -8 1744.90 82.6091   5
   1   2  -7 41412.9 721.101  15
   1   2  -7 42395.9 787.052  10
   1   2  -7 40444.8 770.343   8
   1  -2  -7 41415.7 761.896   7
   1  -2  -7 39762.0 752.829  10
   1   2  -7 40993.4 750.182   3
   1   2  -7 41135.1 767.832   5
   1  -2  -6 1750.49 58.7874  10
   1  -2  -6 1723.92 61.5075   7
   1   2  -6 1689.99 71.6915  10
   1   2  -6 1598.89 42.9319   9
   1   2  -6 1550.62 49.8632   6
   1   2  -6 1693.15 67.8310   8
  -1   2   6 1703.91 55.0892  11
   1   2  -6 1728.24 58.5993   3
   1   2  -6 1689.23 63.9406   5
   1   2  -5 28341.2 529.109  10
  -1   2   5 27802.9 507.953  11
   1  -2  -5 27968.2 509.402   7
   1   2  -5 27378.8 526.596   8
   1  -2  -5 27286.1 505.140  10
   1  -2  -5 27725.7 524.685  12
   1   2  -5 27796.7 515.816   5
   1   2  -5 26730.7 497.768   6
   1   2  -5 27686.4 509.983   3
   1  -2  -5 29334.7 515.514   4
   1   2  -4 22031.2 424.625   8
   1   2  -4 22517.1 423.777  10
   1  -2  -4 22526.4 405.679   7
   1  -2  -4 22491.0 422.993  12
   1  -2  -4 22760.0 414.581   4
   1   2  -4 21325.4 400.070   6
   1   2  -4 22355.3 412.180   5
   1   2  -3 23754.9 440.914  10
   1  -2  -3 23821.3 444.662  12
   1   2  -2 60048.3 1070.60   8
   1   2  -2 60877.2 1061.98  10
  -1   2   2 60609.1 1050.75   8
   1  -2  -2 60852.4 1070.01  12
   1   2  -1 167273. 2858.26   8
  -1   2   1 163788. 2848.45   8
   1   2  -1 164448. 2844.86  10
   1   2  -1 167740. 2858.97   1
  -1   2   1 165421. 2851.08   1
   1   2   0 1244.99 28.0940  10
  -1   2   0 1338.91 41.7886   8
  -1  -2   0 1333.68 37.7024  12
  -1   2  -1 1086.25 40.3353   8
  -1  -2  -1 1140.66 37.2607  12
  -1   2  -1 1145.95 39.9947   1
  -1   2  -2 41322.3 708.166   8
  -1  -2  -2 42318.4 702.748  12
  -1  -2  -3 771.491 23.6499  10
   1   2   3 801.449 35.8933  11
  -1  -2  -3 852.412 38.0808  12
  -1   2  -3 847.863 30.2577   5
  -1  -2  -4 64622.2 1166.05  10
  -1   2  -4 67916.8 1195.01   7
  -1   2  -4 67342.0 1196.02   8
  -1  -2  -4 68046.3 1192.39  12
   1   2   4 66439.3 1181.30  11
  -1   2  -4 68843.2 1187.49   3
  -1   2  -4 67181.2 1177.86   5
  -1  -2  -4 67807.7 1188.69   4
  -1   2  -5 7844.54 181.468   7
  -1   2  -5 7598.07 179.199   8
  -1  -2  -5 7125.37 154.480  10
  -1  -2  -5 7418.34 175.621  12
   1   2   5 7191.81 161.826  11
  -1   2  -5 7184.42 164.620   5
  -1   2  -5 7692.47 169.162   3
  -1  -2  -6 3288.96 92.1982  10
  -1  -2  -6 3498.68 105.901   7
  -1   2  -6 3545.67 115.342  10
  -1   2  -6 3320.23 107.750   8
  -1  -2  -6 3534.67 108.641  12
   1   2   6 3520.62 94.1778  11
  -1   2  -6 3569.00 102.345   3
  -1   2  -6 3418.26 101.449   5
  -1   2  -7 11856.6 220.562  15
  -1   2  -7 12056.9 283.787  10
  -1   2  -7 11324.2 267.889   8
  -1  -2  -7 11831.8 251.551  10
  -1  -2  -7 12072.4 269.065   7
   1   2   7 12008.3 245.086  11
  -1   2  -7 12039.0 259.912   3
  -1   2  -7 11345.0 262.029   5
  -1   2  -8 160.254 27.4897   5
  -1   2  -8 92.7281 25.1204   8
  -1  -2  -8 196.663 30.7334   7
  -1   2  -8 144.343 30.6058  10
  -1  -2  -8 149.293 22.2136  10
  -1   2  -8 128.009 13.9179  15
  -1   2  -9 927.484 62.3502   5
  -1   2  -9 873.570 32.8370  15
  -1   2  -9 860.172 58.1734   8
  -1  -2  -9 810.357 59.5562   7
  -1  -2 -10 40.6966 21.7731   7
  -1  -2 -10 37.5192 14.4024  50
  -1  -2 -10 35.7934 12.9985  47
  -1  -2 -10 28.1481 13.3352  42
  -1  -2 -10 32.2213 12.8053  45
  -1  -2 -10 36.0998 12.3090  38
  -1  -2 -10 29.9829 11.5754  33
  -1   2 -10 19.8039 13.1560  27
  -1   2 -10 42.3369 13.1070  53
  -1   2 -10 21.8129 14.2022  52
  -1  -2 -10 45.4817 26.0685   5
  -1   2 -10 20.9309 21.2292   5
  -1   2 -10 29.5064 14.5831  19
  -1  -2 -10 42.1244 13.1144  19
  -1   2 -10 73.4598 13.4539  15
  -1   2 -10 14.8538 13.4238  18
  -1  -2 -11 432.643 24.4671  38
  -1   2 -11 443.252 25.1505  37
  -1  -2 -11 461.672 23.9175  33
  -1   2 -11 442.316 27.4448  27
  -1  -2 -11 458.265 26.5707  27
  -1  -2 -11 448.235 28.2640  42
  -1  -2 -11 459.585 25.5797  45
  -1   2 -11 424.209 26.2906  43
  -1  -2 -11 487.585 25.2691  54
  -1   2 -11 484.762 32.2286  52
  -1   2 -11 425.991 27.3828  53
  -1   2 -11 401.524 28.2552  19
  -1   2 -11 413.724 26.8333  18
  -1  -2 -11 409.746 25.6322  19
  -1  -2 -11 443.995 25.2858  47
  -1  -2 -12 7711.21 152.657  38
  -1   2 -12 7234.38 151.016  37
  -1  -2 -12 7199.48 148.730  33
  -1  -2 -12 7795.63 157.224  27
  -1   2 -12 7138.01 155.627  43
  -1  -2 -12 7768.84 154.435  45
  -1   2 -12 7373.02 158.086  53
  -1   2 -12 7458.63 159.508  52
  -1   2 -12 7713.64 162.139  19
  -1   2 -12 7380.13 155.615  18
  -1  -2 -12 7485.60 154.907  19
  -1   2 -12 7481.43 152.908  50
  -1  -2 -12 7691.04 154.701  47
  -1  -2 -13 592.832 28.9905  27
  -1  -2 -13 621.748 28.0697  45
  -1  -2 -13 603.559 30.8752  43
  -1   2 -13 569.754 27.5411  43
  -1   2 -13 537.400 27.7987  53
  -1   2 -13 592.908 29.4003  20
  -1   2 -13 622.488 27.5984  18
  -1  -2 -13 579.850 26.3820  19
  -1   2 -13 582.514 30.0998  19
  -1  -2 -13 639.694 26.9249  38
  -1  -2 -14 1403.64 42.3166  27
  -1   2 -14 1364.16 40.3108  43
  -1  -2 -14 1465.51 44.9268  43
  -1  -2 -14 1381.38 40.6657  45
  -1  -2 -14 1365.44 42.5156  53
  -1   2 -14 1481.85 43.3403  53
  -1   2 -14 1481.88 45.4915  19
  -1   2 -14 1437.81 42.6190  20
  -1  -2 -14 1396.43 43.6052  50
  -1   2 -15 290.130 15.8388  36
  -1  -2 -15 320.216 16.6940  27
  -1  -2 -15 311.842 16.4154  53
  -1   2 -15 325.073 17.4277  54
  -1   2 -15 334.967 18.1072  19
  -1   2 -15 311.911 15.9524  20
  -1  -2 -15 310.158 17.3752  50
  -1  -2 -15 309.922 17.0540  43
  -1   2 -16 61.8662 6.84656  19
   1   3 -16 54.9368 6.54798  36
   1   3 -16 55.2806 6.43538  20
   1  -3 -15 10.2020 8.39700  27
   1  -3 -15 14.1458 8.72262  43
   1  -3 -15 31.4309 9.46317  45
   1   3 -15 11.9463 9.64478  54
   1   3 -15 20.5083 9.67040  19
   1   3 -15 7.73455 9.00692  36
   1  -3 -14 1140.95 37.6511  50
   1  -3 -14 1203.77 37.7522  27
   1  -3 -14 1172.31 37.7562  43
   1  -3 -14 1139.49 36.1452  45
   1   3 -14 1170.86 39.0053  54
   1   3 -14 1176.73 39.2391  19
   1  -3 -14 1150.40 36.0526  38
   1   3 -14 1127.62 35.0139  37
   1  -3 -13 13.3803 12.3686  38
   1  -3 -13 13.9000 11.3871  33
   1   3 -13 14.9323 11.5854  37
   1  -3 -13 10.6079 11.4895  27
   1  -3 -13 8.63975 12.0024  43
   1  -3 -13 18.8516 12.0813  45
   1  -3 -13 9.88803 10.8670  53
   1   3 -13 7.10956 12.7547  54
   1   3 -13 18.9021 13.5541  19
   1   3 -13 13.3065 13.1374  20
   1  -3 -13-0.67695 12.6471  50
   1  -3 -13-0.59298 11.6322  47
   1   3 -12 1896.42 56.3957  37
   1  -3 -12 1839.38 54.2966  38
   1  -3 -12 1861.05 52.9304  33
   1  -3 -12 1895.36 55.9171  27
   1   3 -12 1824.42 51.4113  30
   1  -3 -12 1888.44 55.3406  45
   1  -3 -12 1790.90 56.8672  43
   1   3 -12 1965.18 58.6722  53
   1   3 -12 1883.91 58.9346  54
   1   3 -12 1912.54 59.5477  19
   1   3 -12 1947.00 58.7402  18
   1  -3 -12 1849.50 55.1923  47
   1  -3 -12 1838.48 56.9673  50
   1  -3 -11 1214.38 45.6199  50
   1  -3 -11 1356.09 44.5034  47
   1  -3 -11 1265.46 43.3502  45
   1  -3 -11 1282.90 45.8325  43
   1  -3 -11 1292.07 44.0352  38
   1   3 -11 1250.03 43.8489  15
   1  -3 -11 1290.23 42.2264  33
   1   3 -11 1169.08 40.4571  30
   1  -3 -11 1343.59 45.1991  27
   1   3 -11 1213.12 45.5123  53
   1   3 -11 1204.30 46.1386  18
   1   3 -11 1233.01 46.8368  19
   1   3 -10 1012.73 39.3668  52
   1   3 -10 1048.87 39.6327  53
   1  -3 -10 1026.97 39.4144  50
   1  -3 -10 1012.47 37.5627  47
   1  -3 -10 1023.18 37.4877  48
   1   3 -10 1013.46 40.7823  19
   1   3 -10 943.026 40.2939  18
   1  -3 -10 990.140 37.6815  38
   1  -3 -10 1028.20 38.6076  31
   1  -3 -10 980.279 36.4491  33
   1   3 -10 1066.87 39.2128  15
   1   3 -10 884.126 72.2559  10
   1  -3 -10 945.888 71.1405   5
   1   3 -10 1024.47 36.5676  30
   1  -3  -9 93.1343 27.6870   5
   1   3  -9 117.368 31.4594  10
   1   3  -9 138.501 15.3542  15
   1  -3  -8 123.145 25.6136   5
   1   3  -8 144.376 14.7613  15
   1   3  -8 108.110 28.4924  10
   1   3  -7 13623.8 315.540  10
   1  -3  -7 13366.7 282.833   7
   1   3  -7 13431.4 287.624   3
  -1   3   7 13741.4 284.216  11
   1  -3  -7 14002.5 311.997  12
   1   3  -6 6363.59 176.389   8
   1   3  -6 6442.15 174.956  10
   1  -3  -6 6473.84 150.326   7
   1   3  -6 6376.09 157.452   3
   1  -3  -6 6859.91 165.501   4
   1  -3  -6 6785.58 175.601  12
  -1   3   6 6643.47 159.932  11
   1   3  -5 3177.53 102.407  10
   1   3  -5 3138.34 106.213   8
   1  -3  -5 3221.85 82.5793   7
   1  -3  -5 3330.35 97.8064   4
   1   3  -5 3012.37 91.6873   3
   1  -3  -5 3331.84 105.021  12
   1  -3  -4 47910.5 839.032   7
   1   3  -4 50748.3 869.528  10
   1  -3  -4 50266.2 865.747   4
   1  -3  -4 50480.0 875.240  12
   1   3  -3 47742.4 860.278  10
   1   3  -3 48003.2 875.158   8
   1   3  -3 46304.9 869.345   1
   1  -3  -3 49610.5 871.963  12
   1   3  -2 736.944 33.1281  10
   1   3  -2 765.082 40.4618   8
  -1   3   2 630.788 32.2247   1
   1  -3  -2 673.006 37.5194  12
   1   3  -1 1136.68 37.3221  10
  -1   3   1 1188.67 45.0002   8
  -1   3   1 1166.52 46.2452   1
   1   3  -1 2031.41 61.7172   1
  -1  -3   1 1780.52 47.5176  12
   1  -3  -1 1475.79 52.7289  12
  -1   3   0 7593.81 159.017   8
   1   3   0 7630.34 163.062   1
  -1   3   0 7479.77 159.666   1
  -1  -3   0 7738.68 152.199  12
  -1   3  -1 846.150 40.8476   8
  -1   3  -1 781.642 39.5435   1
  -1  -3  -1 825.317 36.3299  12
  -1   3  -2 3303.71 98.1260   8
  -1   3  -2 3274.79 95.7260   1
  -1   3  -3 44.0564 18.5543   8
  -1  -3  -3 84.2457 17.0083   4
  -1  -3  -4 5200.77 135.014   4
  -1   3  -4 4850.97 130.407   3
  -1  -3  -4 5287.51 136.858  12
   1   3   4 5206.80 133.117  11
  -1   3  -5 574.314 44.8112   8
  -1   3  -5 656.272 40.0896   3
  -1  -3  -5 678.124 42.1481   4
  -1  -3  -5 587.807 40.9483  12
   1   3   5 561.528 37.7280  11
   1   3   6 128.069 23.1978  11
  -1   3  -6 127.034 28.6104   8
  -1   3  -6 152.499 27.9277  10
  -1  -3  -6 91.7310 21.6367  12
  -1   3  -7 440.557 43.6838   8
  -1  -3  -7 369.829 35.2282   7
  -1   3  -7 372.385 41.2208  10
  -1   3  -7 451.780 38.1635   3
   1   3   7 419.226 35.4841  11
  -1  -3  -7 472.879 42.6968  12
  -1  -3  -8 431.168 40.5271   7
  -1   3  -8 491.399 48.4596   8
  -1   3  -8 535.962 52.6170  10
  -1   3  -8 536.045 42.6768   3
  -1   3  -8 499.066 24.7112  15
  -1  -3  -9 1735.32 51.1017  45
  -1  -3  -9 1771.44 51.9281  38
  -1   3  -9 1882.11 52.7341  15
  -1  -3  -9 1687.34 54.3747  50
  -1  -3  -9 1746.75 50.8261  47
  -1   3  -9 1757.33 99.4232  10
  -1   3  -9 1766.83 55.9210  18
  -1   3 -10 54.6844 30.8684  10
  -1   3 -10 47.2067 14.0249  53
  -1   3 -10 48.7693 15.4582  52
  -1  -3 -10 6.60259 23.3698   5
  -1  -3 -10 40.5150 12.0096  33
  -1  -3 -10 43.9614 14.4958  42
  -1  -3 -10 47.8746 14.0979  45
  -1  -3 -10 45.0978 13.4121  47
  -1  -3 -10 53.2475 15.5490  50
  -1  -3 -10 51.1366 14.7288  38
  -1   3 -10 39.7607 14.7057  19
  -1   3 -10 54.4827 15.3345  18
  -1   3 -10 50.1910 13.7215  15
  -1   3 -11 630.654 32.7179  52
  -1   3 -11 650.158 31.7813  53
  -1  -3 -11 686.702 28.4920  33
  -1  -3 -11 702.317 30.8348  45
  -1  -3 -11 692.666 31.0424  47
  -1  -3 -11 691.995 33.9673  50
  -1  -3 -11 719.503 31.0393  38
  -1   3 -11 610.928 32.9526  18
  -1   3 -11 669.858 34.3203  19
  -1   3 -11 649.274 30.0772  15
  -1  -3 -12 5204.90 112.839  38
  -1   3 -12 5251.76 114.247  37
  -1  -3 -12 5041.60 113.410  45
  -1  -3 -12 5137.91 113.859  47
  -1  -3 -12 5333.23 119.207  50
  -1  -3 -12 5154.74 109.073  33
  -1   3 -12 5352.31 116.581  53
  -1   3 -12 5211.97 117.990  52
  -1   3 -12 5426.80 121.220  54
  -1   3 -12 5299.19 118.328  18
  -1   3 -12 5380.16 120.218  19
  -1  -3 -13 140.324 16.4204  43
  -1  -3 -13 122.850 15.5091  45
  -1  -3 -13 146.760 17.4020  50
  -1   3 -13 155.560 17.8910  54
  -1   3 -13 158.195 16.0413  53
  -1   3 -13 132.603 14.3532  37
  -1  -3 -13 132.675 15.1705  38
  -1   3 -13 145.815 16.5972  18
  -1   3 -13 177.214 18.0907  19
  -1   3 -13 130.943 16.6671  20
  -1  -3 -14 331.649 17.7696  45
  -1  -3 -14 291.544 17.8690  43
  -1  -3 -14 316.481 18.7085  50
  -1   3 -14 319.646 19.2465  19
  -1   3 -14 319.652 19.0014  20
  -1  -3 -14 292.711 15.8290  38
  -1   3 -14 321.405 19.1144  54
  -1  -3 -14 295.231 17.5179  53
  -1  -3 -15 12.2761 6.34403  43
  -1   3 -15 13.1341 7.34303  19
  -1   3 -15 12.6047 7.05889  20
  -1   3 -15 15.6952 7.88285  54
  -1   3 -15 17.8774 7.79702  36
   1   4 -15 259.334 13.0853  20
   1  -4 -15 284.356 12.9800  45
   1  -4 -15 256.165 12.0000  27
   1   4 -15 261.570 13.5134  36
   1   4 -14 58.3822 11.3455  36
   1   4 -14 53.1879 10.3065  37
   1  -4 -14 74.9640 11.1769  27
   1  -4 -14 77.0081 11.5175  45
   1   4 -14 74.7447 11.8137  19
   1   4 -14 66.1342 11.7477  20
   1   4 -14 63.2427 11.2886  54
   1  -4 -14 64.2378 11.1048  38
   1   4 -13 242.034 18.0543  37
   1  -4 -13 204.328 16.8759  38
   1  -4 -13 184.078 14.9265  33
   1  -4 -13 206.142 17.0718  27
   1  -4 -13 197.576 16.8144  45
   1  -4 -13 208.447 16.8050  47
   1  -4 -13 184.965 16.2418  50
   1   4 -13 190.027 17.2769  19
   1   4 -13 204.067 18.6978  20
   1   4 -13 227.374 18.1435  54
   1   4 -12 1163.18 43.7302  54
   1   4 -12 1186.19 42.9986  37
   1  -4 -12 1363.44 43.3472  38
   1  -4 -12 1380.48 41.2896  33
   1  -4 -12 1333.58 43.6716  27
   1   4 -12 1098.99 37.2166  30
   1  -4 -12 1287.15 41.7735  43
   1  -4 -12 1385.48 43.5357  45
   1  -4 -12 1354.83 42.7817  47
   1  -4 -12 1345.95 43.2907  50
   1   4 -12 1316.05 46.1817  18
   1   4 -12 1309.13 44.5483  19
   1   4 -12 1303.77 43.3757  15
   1   4 -11 248.245 21.6228  54
   1  -4 -11 229.928 19.1468  47
   1  -4 -11 199.341 19.3639  50
   1  -4 -11 216.388 18.6581  33
   1   4 -11 251.824 18.9962  30
   1  -4 -11 207.268 19.7853  38
   1  -4 -11 207.661 18.7897  43
   1  -4 -11 196.376 19.0619  45
   1   4 -11 228.279 21.2624  19
   1   4 -11 236.845 20.3807  15
   1  -4 -10 7477.56 157.929  50
   1  -4 -10 7836.24 158.607  47
   1  -4 -10 7657.35 158.680  45
   1  -4 -10 7366.83 156.540  43
   1  -4 -10 7814.17 158.987  38
   1  -4 -10 7723.06 156.191  33
   1   4 -10 7399.92 154.840  30
   1  -4 -10 7779.08 160.360  31
   1   4 -10 7831.75 160.199  15
   1   4 -10 7598.29 163.624  18
   1   4 -10 7602.97 160.419  19
   1  -4  -9 7357.28 217.974  12
   1  -4  -9 7250.73 212.579   5
   1   4  -9 7306.87 157.749  18
   1   4  -9 7176.37 154.214  19
   1  -4  -9 7714.22 155.214  38
   1  -4  -9 7393.64 151.731  33
   1   4  -9 7590.76 155.012  15
   1   4  -9 7378.65 151.428  30
   1  -4  -9 7679.54 155.097  31
   1   4  -9 7207.69 221.516  10
   1  -4  -9 7246.53 152.815  50
   1  -4  -9 7264.91 152.613  47
   1  -4  -8 732.661 58.8578  12
   1  -4  -8 646.136 54.4630   5
   1   4  -8 798.670 51.5846   3
   1   4  -8 741.238 60.7986  10
   1  -4  -7 133.717 28.9984  12
   1  -4  -7 127.262 25.6442   5
   1   4  -7 116.323 22.6916   3
   1   4  -7 74.8591 23.7230  10
  -1   4   7 149.165 27.5964  11
   1  -4  -6 371.123 39.0008  12
  -1   4   6 359.624 37.3915  11
   1   4  -6 382.689 34.3298   3
   1  -4  -6 345.407 35.0265   4
   1  -4  -6 357.898 34.4095   5
   1   4  -6 352.722 38.2738  10
   1   4  -5 749.344 47.9261  10
  -1  -4   5 813.263 27.7966  16
   1  -4  -5 773.787 51.7732  12
   1  -4  -5 793.021 49.4688   4
   1  -4  -4 37.3840 18.0779  12
   1   4  -4 35.0327 16.8073   1
   1  -4  -4 72.6867 19.5214   4
  -1   4   4 39.3351 13.4320   1
   1   4  -4 30.0879 15.1485  10
   1  -4  -3 34536.3 653.199  12
  -1   4   3 34046.2 635.547   1
   1   4  -3 34726.6 656.792   1
   1   4  -3 34044.1 632.668  10
  -1  -4   2 6182.22 141.187  12
   1  -4  -2 6560.69 162.102  12
  -1   4   2 6443.67 154.424   1
   1   4  -2 6790.33 167.713   1
   1   4  -2 6370.51 140.613  10
   1  -4  -1 17339.7 342.231  12
  -1  -4   1 16123.7 322.795  12
  -1   4   1 16745.9 336.024   1
   1   4  -1 17148.7 348.041   1
  -1  -4   0 18031.6 354.040  12
   1  -4   0 18281.3 363.616  12
  -1   4   0 18320.2 366.564   1
   1   4   0 18261.9 370.503   1
  -1   4   0 18838.2 367.645   8
  -1  -4  -1 8117.56 185.236  12
  -1   4  -1 8175.64 194.386   1
   1   4   1 8662.68 197.134   1
  -1   4  -1 8480.37 198.379   8
  -1  -4  -2 2810.38 87.8133  12
  -1   4  -2 2939.80 95.9713   1
  -1  -4  -3 5107.93 138.405  12
  -1  -4  -3 5067.50 142.576   4
  -1   4  -3 5249.10 150.825   8
  -1  -4  -4 16610.3 348.754  12
  -1  -4  -4 16400.9 349.696   4
   1   4   4 16350.0 347.974  11
  -1   4  -4 16369.7 346.733  10
  -1   4  -4 16418.4 361.294   8
  -1   4  -5 8471.91 215.199  10
   1  -4   5 8240.03 160.860  16
  -1  -4  -5 8749.57 215.374   4
  -1   4  -5 8524.65 207.608   3
  -1  -4  -5 8656.45 214.904  12
   1   4   5 8658.47 211.405  11
  -1   4  -6 444.841 40.2781   3
  -1  -4  -6 504.433 44.3321  12
   1   4   6 501.759 42.5854  11
  -1   4  -6 528.809 48.2315  10
  -1   4  -6 506.900 50.5100   8
  -1   4  -7 610.305 48.1581   3
  -1   4  -7 568.248 55.1607   8
  -1   4  -7 570.414 53.5590  10
  -1  -4  -7 629.654 51.3518  12
   1   4   7 595.532 46.8696  11
  -1   4  -8 7088.74 215.146  10
  -1  -4  -8 6612.90 141.806  31
  -1   4  -8 7009.70 190.652   3
  -1   4  -8 6846.08 146.794  18
  -1  -4  -8 6689.91 141.753  38
  -1   4  -9 489.252 56.9524  10
  -1   4  -9 427.644 26.2762  52
  -1  -4  -9 503.315 54.0484   5
  -1  -4  -9 510.394 26.1871  47
  -1  -4  -9 521.484 28.2064  50
  -1  -4  -9 518.322 25.1695  33
  -1  -4  -9 482.563 25.3596  42
  -1  -4  -9 490.287 26.3183  45
  -1  -4  -9 504.654 27.1246  38
  -1   4  -9 429.445 29.0477  18
  -1   4  -9 432.617 26.1615  19
  -1   4  -9 460.587 25.7545  15
  -1  -4 -10 2968.67 74.8716  47
  -1  -4 -10 2922.67 78.2696  50
  -1  -4 -10 2993.46 72.5697  33
  -1  -4 -10 2981.23 76.0009  45
  -1   4 -10 2938.13 76.7432  52
  -1   4 -10 3120.90 76.8628  53
  -1  -4 -10 3075.79 77.1819  38
  -1   4 -10 3078.11 79.1685  19
  -1   4 -10 3122.78 77.5622  15
  -1  -4 -11 735.387 30.9660  47
  -1  -4 -11 698.068 32.4184  50
  -1  -4 -11 732.903 31.2875  38
  -1  -4 -11 696.758 27.6205  33
  -1  -4 -11 755.577 31.9418  45
  -1  -4 -11 662.550 30.7030  43
  -1   4 -11 726.558 31.7186  52
  -1   4 -11 684.973 33.8677  18
  -1   4 -11 684.353 32.0865  19
  -1   4 -11 684.993 30.8269  15
  -1  -4 -12 392.744 22.2907  38
  -1   4 -12 421.970 23.5760  37
  -1  -4 -12 346.962 18.9101  33
  -1  -4 -12 384.249 23.4522  27
  -1  -4 -12 364.979 21.6158  43
  -1  -4 -12 383.185 21.6760  45
  -1   4 -12 438.733 25.4719  54
  -1   4 -12 416.343 25.0657  18
  -1   4 -12 384.832 23.4381  19
  -1  -4 -12 394.657 23.8608  50
  -1  -4 -12 410.575 22.3015  47
  -1  -4 -13 294.083 18.5355  50
  -1  -4 -13 304.136 19.0021  27
  -1  -4 -13 279.304 17.7573  45
  -1   4 -13 321.570 19.9818  54
  -1   4 -13 261.644 18.0660  19
  -1   4 -13 283.963 17.2988  37
  -1  -4 -13 293.084 17.2664  38
  -1  -4 -14 1755.74 41.8300  50
  -1  -4 -14 1759.19 42.7442  27
  -1  -4 -14 1587.51 40.6518  45
  -1  -4 -14 1684.29 39.8760  38
  -1   4 -14 1633.20 41.1918  19
  -1   4 -14 1754.42 43.5966  54
  -1  -4 -15 246.963 10.0805  27
  -1   4 -15 222.712 10.0691  20
   1   5 -14 199.630 12.7121  36
   1  -5 -14 248.202 12.9650  45
   1   5 -14 210.374 12.7743  20
   1  -5 -14 254.824 12.8730  38
   1   5 -14 201.794 12.1446  37
   1  -5 -13 33.8429 10.1613  38
   1   5 -13 21.4400 9.95034  36
   1  -5 -13 24.7094 8.60690  33
   1   5 -13 26.7618 10.0886  37
   1  -5 -13 34.0958 9.51236  27
   1  -5 -13 27.1231 9.90081  45
   1   5 -13 19.9695 9.33391  54
   1   5 -13 21.6623 10.2627  20
   1  -5 -13 29.3384 9.39045  47
   1  -5 -12 50.5963 11.7844  47
   1  -5 -12 40.5088 12.0300  38
   1  -5 -12 47.6698 10.9295  33
   1   5 -12 38.6193 12.6342  37
   1  -5 -12 54.3579 11.5430  27
   1  -5 -12 36.8244 11.0626  45
   1   5 -12 31.7591 11.1847  54
   1   5 -12 23.7255 10.1858  19
   1   5 -12 46.0494 11.6529  15
   1  -5 -11 486.324 24.7772  47
   1  -5 -11 509.772 25.7077  38
   1  -5 -11 496.368 24.0744  33
   1   5 -11 404.601 21.6587  30
   1  -5 -11 502.455 26.0858  45
   1   5 -11 436.952 24.6368  54
   1   5 -11 460.708 24.0364  19
   1   5 -11 471.109 28.0859  18
   1   5 -11 465.388 25.6796  15
   1  -5 -10 1071.75 39.8040  45
   1  -5 -10 1109.42 40.7053  38
   1  -5 -10 1190.63 41.5283  31
   1  -5 -10 1094.76 38.9832  33
   1   5 -10 1123.47 38.2738  30
   1  -5 -10 1101.72 39.5083  47
   1   5 -10 1133.47 43.2849  18
   1   5 -10 1190.65 41.8976  15
   1   5  -9 7.31800 13.4390  18
   1   5  -9 4.35273 12.3612  15
   1   5  -9-2.50368 11.8356  30
   1  -5  -9 11.3722 12.5503  31
   1  -5  -9 5.97629 11.1462  47
   1  -5  -8 1162.97 42.4539  31
   1  -5  -8 1198.77 78.1922  12
   1   5  -8 1282.59 45.9160  18
   1   5  -8 1184.50 77.5602  10
   1   5  -7 1235.55 74.9877  10
   1  -5  -7 1435.73 46.3486  31
   1   5  -7 1398.46 73.2220   3
   1  -5  -7 1507.14 47.7369  38
   1   5  -7 1333.10 46.8305  18
   1  -5  -7 1428.17 83.1442  12
  -1  -5   6 768.437 29.7928  16
   1  -5  -6 785.234 60.0740  12
  -1   5   6 752.522 57.3535  11
   1   5  -6 779.624 53.5496   3
   1  -5  -6 831.477 59.0286   4
  -1  -5   5 430.891 22.5192  16
   1  -5  -5 452.769 44.0756  12
   1  -5  -5 499.531 46.3412   4
   1  -5  -4 10359.5 197.224  16
  -1  -5   4 10621.0 201.243  16
   1  -5  -4 10357.7 255.128  12
   1  -5  -4 10220.9 255.079   4
  -1  -5   3 16.8525 10.8074  16
   1  -5  -3 27.2141 10.4613  16
   1  -5  -3 22.0037 17.9066  12
  -1   5   3 23.3886 14.0846   1
   1   5  -3 61.9625 23.3767   1
  -1  -5   2 186.393 16.0164  16
   1  -5  -2 147.623 14.3637  16
   1  -5  -2 132.079 23.5811  12
   1   5  -2 139.677 26.0382   1
  -1   5   2 119.280 21.8256   1
   1  -5  -1 4021.57 86.7692  16
  -1  -5   1 3785.87 86.3805  16
   1  -5  -1 4056.41 122.641  12
  -1   5   1 3870.41 120.066   1
   1   5  -1 3796.73 127.052   1
  -1  -5   0 40857.0 730.037  16
   1  -5   0 41815.7 730.170  16
   1  -5   0 42043.7 778.697  12
  -1   5   0 41678.4 783.962   1
   1   5   0 41122.1 788.445   1
  -1  -5  -1 1291.23 39.8220  16
   1  -5   1 1402.49 40.6318  16
   1  -5   1 1283.54 60.7750  12
  -1  -5  -1 1172.36 56.4042  12
   1   5   1 1281.72 67.3481   1
  -1   5  -1 1326.07 66.9995   1
   1  -5   2 2892.93 97.0390  12
  -1  -5  -2 3091.96 101.479  12
   1   5   2 2936.96 105.409   1
   1  -5   2 3184.56 72.1161  16
  -1  -5  -2 2986.62 70.9618  16
  -1   5  -2 2934.29 113.129   8
  -1  -5  -3 3628.26 118.214  12
   1   5   3 3579.05 119.249   1
  -1  -5  -3 3761.89 129.120   4
  -1  -5  -3 3667.26 82.5148  16
   1  -5   3 3735.09 83.2918  16
  -1   5  -3 3816.20 135.062   8
  -1  -5  -4 224.962 30.4370  12
  -1  -5  -4 222.200 33.1755   4
   1   5   4 193.666 28.1224   1
   1  -5   4 187.614 16.5950  16
  -1  -5  -4 227.152 16.4658  16
   1   5   4 199.547 34.1019  11
  -1   5  -4 201.894 33.9573   8
  -1  -5  -5 3631.87 130.848  12
   1   5   5 4184.51 139.737  11
  -1  -5  -5 4102.40 140.401   4
  -1   5  -5 3803.17 131.251   3
   1  -5   5 3987.35 87.9385  16
  -1   5  -5 3873.20 148.122   8
  -1   5  -5 3703.03 130.287  10
  -1  -5  -6 5568.33 174.452   4
  -1   5  -6 5247.67 165.244   3
  -1  -5  -6 5575.19 171.247  12
   1   5   6 5721.41 171.243  11
  -1   5  -6 5472.31 173.319  10
  -1  -5  -7 8506.57 170.255  38
  -1  -5  -7 8201.43 164.956  47
  -1  -5  -7 8453.72 168.074  31
   1   5   7 8563.53 223.357  11
  -1  -5  -7 8029.48 228.134  12
  -1   5  -7 7771.63 217.734   3
  -1   5  -7 7682.00 230.412  10
  -1   5  -7 8037.08 171.751  18
  -1  -5  -8 674.729 31.2269  31
  -1  -5  -8 696.883 30.2555  47
  -1   5  -8 688.909 62.1810  10
  -1  -5  -8 693.638 32.1392  38
  -1   5  -8 691.763 34.8876  18
  -1   5  -9 2724.80 75.4091  18
  -1  -5  -9 2614.13 66.4424  33
  -1  -5  -9 2629.17 68.8901  50
  -1  -5  -9 2724.56 68.4867  47
  -1   5  -9 2645.09 70.5325  15
  -1  -5  -9 2858.02 72.6699  38
  -1  -5 -10 216.241 19.7636  38
  -1  -5 -10 238.901 20.0427  45
  -1  -5 -10 200.696 17.7180  50
  -1  -5 -10 220.385 18.3735  47
  -1  -5 -10 217.246 16.8735  33
  -1   5 -10 244.944 19.1395  15
  -1   5 -10 205.405 21.4377  18
  -1  -5 -11 608.868 27.7943  38
  -1  -5 -11 577.446 23.5584  33
  -1  -5 -11 661.742 27.9777  45
  -1  -5 -11 615.087 26.2670  50
  -1  -5 -11 623.815 26.2080  47
  -1   5 -11 596.834 30.0787  18
  -1   5 -11 601.759 27.2432  15
  -1   5 -12 897.989 32.1007  54
  -1  -5 -12 923.390 32.0159  27
  -1  -5 -12 933.308 31.0008  45
  -1  -5 -12 868.700 29.0228  47
  -1   5 -12 922.029 32.1077  37
  -1  -5 -12 879.885 30.4877  38
  -1   5 -12 872.606 28.8339  19
  -1  -5 -13 858.092 26.8855  27
  -1  -5 -13 876.647 26.4584  45
  -1   5 -13 782.845 27.3289  20
  -1  -5 -13 851.896 25.8936  38
  -1   5 -13 785.028 25.5601  37
  -1   5 -13 757.920 26.1480  54
  -1  -5 -14 324.488 12.5920  27
  -1  -5 -14 316.588 12.3641  45
  -1  -5 -14 302.788 11.3294  38
  -1   5 -14 351.127 13.5945  20
   1  -6 -13 909.979 24.8838  45
   1   6 -13 790.826 23.4661  20
   1  -6 -13 939.977 24.9311  38
   1   6 -13 796.534 22.3205  36
   1  -6 -12 11.0173 7.61499  33
   1   6 -12 7.15706 8.09994  36
   1  -6 -12 10.6543 8.70395  38
   1  -6 -12 12.4493 9.04792  45
   1   6 -12 14.2202 9.19871  20
   1  -6 -12 18.5932 8.50136  47
   1  -6 -11 488.519 21.3820  33
   1  -6 -11 504.118 22.4807  27
   1   6 -11 464.592 24.2596  37
   1  -6 -11 486.232 23.1225  45
   1  -6 -11 515.145 22.4090  47
   1   6 -11 516.987 23.9023  15
   1   6 -10 15.5316 10.5008  30
   1   6 -10 17.4847 11.9055  18
   1   6 -10 33.0535 12.0532  15
   1  -6 -10 12.4141 11.6849  45
   1  -6 -10 19.3924 11.3100  47
   1  -6 -10 14.4831 10.3924  33
   1  -6  -9 457.647 24.1166  47
   1   6  -9 466.617 25.9076  15
   1   6  -9 484.025 27.6209  18
   1   6  -9 441.318 23.6964  30
   1  -6  -9 501.873 26.5830  31
   1  -6  -8 2878.35 73.5251  47
   1  -6  -8 2966.86 75.6490  31
   1   6  -8 3036.75 77.8538  18
   1  -6  -8 2941.65 76.7773  38
   1   6  -7 2361.81 61.3717  44
   1  -6  -7 2476.20 66.2563  31
   1   6  -7 2568.64 69.0990  18
  -1  -6   7 2422.64 65.7240  51
   1  -6  -7 2455.30 68.4652  38
   1  -6  -6 746.685 33.6906  38
   1   6  -6 702.095 30.5187  17
  -1  -6   6 712.902 30.8865  16
   1  -6  -6 697.055 31.2465  31
   1   6  -6 680.592 31.6953  18
   1   6  -6 668.153 53.6015   3
   1  -6  -6 666.742 57.8673   4
   1  -6  -6 702.476 60.1030  12
  -1   6   6 730.380 62.6060  11
  -1  -6   6 708.522 32.5265  51
   1  -6  -5 31.5350 13.5569  22
   1   6  -5 15.7290 13.8377  17
  -1  -6   5 16.9032 13.2294  16
   1  -6  -5 17.7055 12.1048  31
  -1   6   5 30.2531 28.8636  11
  -1  -6   5 27.2832 14.4357  51
   1  -6  -5 40.0505 23.0285  12
   1  -6  -5 2.73827 21.2255   4
   1   6  -5 19.1412 20.4375   3
   1  -6  -4-2.68438 21.7729   4
   1  -6  -4 1.63900 11.6328  16
  -1  -6   4 12.8818 12.3243  16
   1  -6  -4 7.44127 18.2857  12
   1  -6  -4-2.75075 11.7751  22
  -1  -6   4 0.67893 13.7550  51
   1  -6  -3 10340.5 196.849  16
  -1  -6   3 10099.1 199.160  16
   1  -6  -2 9056.19 238.817  12
  -1  -6   2 9918.18 192.936  16
   1  -6  -2 9620.84 189.668  16
   1   6  -2 9670.85 255.668   1
   1  -6  -1 741.167 31.1442  16
  -1   6   1 754.839 53.8524   1
   1   6  -1 625.179 53.7767   1
  -1  -6   0 48.6382 14.5262  16
   1  -6   0 43.0584 13.5340  16
   1   6   0 24.5384 19.0309   1
   1  -6   1 7561.99 155.982  16
  -1  -6  -1 7855.62 157.403  16
   1   6   1 7314.39 207.730   1
   1  -6   2 3420.01 82.8555  16
  -1  -6  -2 3523.44 83.4125  16
   1   6   2 3395.33 124.084   1
   1   6   3 2555.24 113.860  11
  -1  -6  -3 2588.28 66.8945  16
   1  -6   3 2594.54 67.4674  16
  -1  -6  -3 2608.96 115.180   4
  -1  -6  -4 6424.01 200.135   4
  -1   6  -4 6146.34 189.712   3
   1   6   4 6892.45 203.798  11
  -1   6  -4 6254.27 137.147  17
  -1  -6  -4 6702.06 135.622  16
   1  -6   4 6630.01 137.191  16
  -1   6  -5 9.72760 13.3208  17
  -1   6  -5 0.68240 11.9942  18
  -1   6  -5 10.2618 21.9103   3
  -1  -6  -5 2.86912 21.1513   4
  -1  -6  -5 11.9983 20.0884  12
   1   6   5 10.9709 24.7637  11
   1   6   5 3.36009 12.6721  25
  -1  -6  -6 2387.18 62.0180  31
  -1   6  -6 2249.02 63.9665  18
   1   6   6 2252.26 106.998  11
  -1   6  -6 2198.07 60.4668  17
  -1  -6  -7 1426.28 44.3896  47
  -1   6  -7 1382.23 48.7306  18
  -1  -6  -7 1583.23 51.1124  38
  -1  -6  -7 1509.33 46.9849  31
  -1   6  -8 18.0667 10.5003  30
  -1  -6  -8 26.9211 11.7404  47
  -1   6  -8 13.6927 13.4366  18
  -1  -6  -8 24.4755 14.0232  38
  -1  -6  -9 119.028 16.5945  38
  -1  -6  -9 131.362 16.2417  45
  -1  -6  -9 120.186 14.0238  47
  -1  -6  -9 121.842 13.8861  33
  -1   6  -9 133.350 17.2465  18
  -1  -6 -10 8.89792 8.79128  33
  -1  -6 -10 3.18686 10.7616  45
  -1  -6 -10 1.75373 9.26221  47
  -1   6 -10 16.7498 12.6130  18
  -1   6 -10 8.33777 10.0821  15
  -1  -6 -10 10.5669 11.1300  38
  -1  -6 -11 100.164 12.2885  38
  -1   6 -11 97.8552 12.1345  15
  -1  -6 -11 96.4627 12.6639  27
  -1  -6 -11 100.121 12.3961  45
  -1  -6 -11 98.6891 10.6242  47
  -1   6 -11 123.389 14.5888  18
  -1   6 -11 87.8741 11.0938  54
  -1   6 -12 640.947 22.5574  36
  -1  -6 -12 689.021 22.9297  27
  -1  -6 -12 728.492 22.9669  45
  -1   6 -12 671.389 23.6915  20
  -1  -6 -12 681.283 22.8097  38
  -1   6 -12 675.056 23.7191  37
  -1   6 -12 611.820 20.5970  54
  -1  -6 -13 0.67283 4.65373  27
  -1   6 -13 1.01306 5.63138  20
  -1   6 -13 7.66025 5.49204  37
  -1  -6 -13 10.1158 5.45977  38
  -1  -6 -13 9.70279 5.38418  45
   1   7 -12 303.760 13.3317  37
   1  -7 -12 342.489 12.8312  45
   1  -7 -11 19.1235 8.11236  45
   1  -7 -11 12.5165 7.61335  47
   1  -7 -11 11.4389 6.95648  33
   1   7 -11 11.2394 8.79262  37
   1   7 -11 7.81024 7.60943  15
   1   7 -11 12.4444 7.26333  20
   1  -7 -10 365.654 17.6487  33
   1  -7 -10 387.530 19.6992  45
   1  -7 -10 382.502 17.7057  47
   1   7 -10 384.471 19.7226  15
   1  -7 -10 416.471 20.2140  38
   1   7 -10 414.050 20.7187  37
   1   7  -9 978.681 31.9583  30
   1  -7  -9 1032.99 34.7637  38
   1  -7  -9 1050.60 32.6337  47
   1   7  -9 1021.41 35.2809  15
   1  -7  -9 1019.62 33.1225  33
  -1  -7   8 2772.28 67.2579  51
   1  -7  -8 2907.53 69.3581  31
   1  -7  -8 2720.55 70.3159  38
   1  -7  -8 2883.77 67.8028  47
  -1  -7   7 1094.10 39.2434  51
   1   7  -7 1068.51 38.0151  18
   1  -7  -7 1154.66 38.1096  47
   1  -7  -7 1180.71 41.0964  38
   1  -7  -7 1172.47 38.9931  31
   1   7  -6 9879.39 190.968  17
   1  -7  -6 10335.7 191.910  31
   1  -7  -6 10030.5 194.963  38
   1   7  -6 9094.78 185.931  44
   1   7  -6 9278.31 185.889  25
  -1  -7   6 9952.52 194.251  51
   1  -7  -5 124.913 15.1981  31
  -1  -7   5 94.6565 16.5545  16
   1   7  -5 98.5495 17.1273  17
  -1  -7   5 100.982 17.7120  51
   1  -7  -5 78.2132 16.1789  38
  -1   7   5 83.3442 15.9847  25
  -1  -7   4 237.221 21.5881  51
   1  -7  -4 230.223 21.3483  22
   1   7  -4 253.124 21.1673  17
  -1  -7   4 221.489 20.7624  16
   1  -7  -4 231.102 18.6848  16
  -1   7   4 221.053 19.9916  17
  -1  -7   3 3466.53 89.1508  51
   1  -7  -3 3555.14 84.2501  46
   1  -7  -3 3666.48 87.6862  51
  -1   7   3 3658.89 87.4438  17
   1   7  -3 3485.41 88.2773  17
   1  -7  -3 3726.43 86.9809  16
  -1  -7   3 3709.58 89.2906  16
   1  -7  -3 3780.73 90.1430  22
  -1  -7   2 3438.87 88.3368  51
   1  -7  -2 3575.79 87.5899  51
   1  -7  -2 3670.35 87.2161  16
  -1   7   2 3593.55 87.7947  17
  -1  -7   2 3703.60 89.4472  16
   1  -7  -2 3569.74 87.8353  22
  -1  -7   1 1247.16 46.2080  51
   1  -7  -1 1412.01 47.2250  51
   1  -7  -1 1407.45 46.6920  22
   1  -7  -1 1417.48 46.6727  16
   1   7  -1 1251.05 46.1219  17
  -1   7   1 1305.16 46.3729  17
   1  -7   0 15021.6 279.236  16
  -1   7   0 14233.0 279.077  17
   1   7   0 14274.9 278.408  17
  -1  -7   0 15006.0 280.130  16
   1   7   0 14296.8 349.983   1
   1   7   0 14525.9 356.510  11
  -1  -7   0 14568.3 279.740  51
   1  -7   0 14639.8 277.695  22
   1  -7   0 14311.3 279.451  51
  -1   7  -1 8168.39 167.678  17
   1   7   1 7813.69 164.341  17
  -1  -7  -1 8274.44 166.292  16
  -1  -7  -1 7717.86 233.351   4
   1  -7   1 8161.19 165.027  22
  -1  -7  -1 7646.67 162.630  46
   1   7   1 8351.00 238.457  11
  -1  -7  -1 7940.55 165.982  51
  -1  -7  -2 2223.28 60.4526  22
   1  -7   2 2081.15 63.0286  51
  -1  -7  -2 2180.88 59.9327  46
   1  -7   2 2097.66 61.3674  16
  -1   7  -2 1942.91 61.2537  17
  -1  -7  -2 2258.84 62.2438  16
   1   7   2 2126.24 60.9384  17
   1  -7   3 19.7252 14.7753  51
   1   7   3 24.5939 14.3823  25
   1  -7   3 17.4939 13.2116  16
   1   7   3 23.8555 14.2026  17
  -1  -7  -3 46.5684 14.0572  16
  -1   7  -3 23.3991 15.1771  17
  -1  -7  -3 17.9563 12.0488  46
   1  -7   4 45.6578 16.0636  51
  -1  -7  -4 46.5399 13.1768  46
  -1   7  -4 54.1460 16.1144  17
  -1  -7  -4 68.3875 13.6392  16
   1   7   4 51.8735 15.4479  25
   1   7   5 212.010 19.0635  25
  -1  -7  -5 169.883 19.6459  38
   1  -7   5 169.351 20.0690  51
  -1   7  -5 167.187 19.2927  17
   1  -7   6 7.46687 14.4097  51
  -1   7  -6 10.3191 12.0841  18
  -1   7  -6 12.2313 12.9212  17
  -1   7  -6 20.6855 9.60363  14
   1  -7   7 136.222 17.2502  51
  -1   7  -7 118.148 16.0987  18
   1   7   7 121.340 14.7523  26
  -1   7  -8-1.15562 10.1793  15
  -1   7  -8 8.50099 11.7196  18
  -1  -7  -8 7.19023 9.44956  33
   1  -7   8 2.49236 11.1526  51
  -1  -7  -9 6.04504 10.0869  45
  -1  -7  -9 6.41515 10.6719  38
  -1   7  -9 6.42174 9.43378  15
  -1   7  -9-1.00180 10.4274  18
  -1  -7 -10 4.77498 8.24204  45
  -1   7 -10 5.48478 8.18308  15
  -1  -7 -10 10.8962 9.26172  38
  -1  -7 -11 45.1370 8.00607  45
  -1   7 -11 59.9203 8.99125  37
  -1   7 -11 38.8261 7.80425  20
  -1  -7 -11 46.9892 8.18095  38
  -1  -7 -12 209.066 8.08912  38
   1  -8 -10 108.549 8.76174  45
   1   8 -10 114.894 8.96467  37
   1  -8 -10 117.032 8.27039  38
   1  -8  -9 7.21496 8.04974  45
  -1  -8   9 13.9569 8.37851  46
   1  -8  -9 9.36017 7.47457  38
   1  -8  -9 12.6166 7.55081  33
   1   8  -9 16.7542 8.43904  37
  -1  -8   8 240.900 15.1846  46
   1  -8  -8 246.682 15.3156  38
   1  -8  -8 234.661 14.2812  33
  -1  -8   7 57.5945 11.8931  51
   1  -8  -7 44.4271 9.40396  47
   1  -8  -7 48.0393 11.3764  38
  -1   8   7 38.6467 10.3575  26
   1  -8  -6 757.882 26.3505  47
   1  -8  -6 767.450 29.5638  38
  -1  -8   6 801.738 30.6678  51
  -1  -8   5 97.5841 15.4970  51
   1  -8  -5 85.4095 13.8154  38
   1   8  -5 41.9192 13.5096  25
  -1   8   5 84.9487 15.1787  25
   1   8  -4 319.181 22.4469  17
   1   8  -4 356.234 21.8711  25
   1   8  -4 314.236 18.5423  26
  -1   8   4 313.832 21.9228  25
   1  -8  -4 339.755 21.2910  38
  -1  -8   4 322.696 22.7786  51
   1  -8  -3 242.469 17.9636  46
   1  -8  -3 268.137 20.2575  22
  -1   8   3 242.973 20.7113  25
   1   8  -3 269.500 20.8297  25
   1   8  -3 264.003 21.6954  17
  -1   8   3 244.624 20.5083  17
  -1  -8   3 258.690 20.9720  16
  -1  -8   3 280.692 22.3976  51
   1  -8  -2 1395.92 44.0959  46
   1  -8  -2 1568.71 46.9520  22
   1   8  -2 1386.06 45.9270  25
  -1   8   2 1418.61 46.4879  17
  -1  -8   2 1508.12 48.2433  16
  -1  -8   2 1475.10 48.4899  51
   1  -8  -1 823.245 33.2698  22
   1  -8  -1 813.958 33.0505  46
  -1  -8   1 808.481 34.3096  46
  -1   8   1 840.505 35.3387  17
   1   8  -1 845.902 35.5497  17
   1  -8  -1 862.929 35.3781  51
   1   8   0 0.68157 13.2436  17
  -1   8   0-1.38832 13.9405  17
  -1  -8   0 9.62396 13.0761  16
  -1  -8   0 10.3269 12.5414  46
   1   8   0-1.96362 13.3530  25
   1  -8   0 2.09457 13.3071  51
   1  -8   0-3.68073 12.0324  22
  -1  -8  -1 347.437 22.7110  46
   1  -8   1 298.653 20.5875  22
   1   8   1 343.370 23.3615  25
  -1  -8  -1 357.414 23.6601  16
  -1   8  -1 318.491 24.0566  17
  -1  -8  -2 294.477 20.3742  46
   1   8   2 318.177 22.7700  25
   1  -8   2 269.398 19.5845  22
   1  -8   2 280.014 22.2878  51
  -1  -8  -2 316.472 21.8193  16
  -1  -8  -3 863.300 31.5178  46
   1   8   3 844.588 33.5428  25
   1  -8   3 745.691 30.1404  22
   1  -8   3 773.592 34.2711  51
  -1   8  -3 781.981 34.2126  17
  -1  -8  -3 866.910 32.7714  16
   1   8   4 1095.77 36.7240  25
   1  -8   4 1019.98 38.5660  51
  -1  -8  -4 1044.86 37.9422  38
  -1   8  -4 1050.62 38.0627  17
   1   8   5 2586.13 63.5623  26
  -1   8  -5 2494.62 61.4715  25
   1   8   5 2638.23 62.4351  25
   1  -8   5 2676.32 67.1186  51
  -1  -8  -5 2560.98 66.0405  38
  -1   8  -5 2603.44 64.9504  17
   1   8   6 572.872 23.7987  26
   1  -8   6 609.029 26.8502  51
  -1  -8  -6 544.974 25.8399  38
  -1   8  -6 624.133 24.9673  17
  -1  -8  -7 92.2772 10.3962  33
   1  -8   7 104.477 12.9161  51
   1   8   7 98.2829 11.5825  26
  -1   8  -7 91.7486 12.2991  15
  -1  -8  -7 98.4995 13.0954  38
  -1  -8  -8 42.4345 9.84742  45
  -1   8  -8 32.4899 9.34155  15
   1  -8   8 36.4972 9.30070  51
  -1   8  -9 1183.12 29.7057  37
  -1  -8  -9 1081.70 28.0792  45
  -1   8 -10 65.4843 6.48551  37
  -1  -8 -10 59.3015 6.27549  38
  -1  -8 -10 77.1238 5.97755  45
   1  -9  -8 155.565 8.13337  45
   1  -9  -7 62.8749 8.21907  45
   1  -9  -7 55.6257 6.43577  33
  -1  -9   7 67.0440 8.26947  46
  -1   9   6 154.314 11.3594  26
  -1  -9   6 152.905 12.2007  46
   1   9  -6 141.846 11.2421  15
  -1  -9   5 349.584 17.7454  46
   1  -9  -5 294.400 14.7962  38
  -1   9   5 354.341 17.0602  26
  -1   9   5 327.405 15.3333  25
  -1  -9   4 11.1824 10.0966  46
   1   9  -4 18.9524 9.83449  25
  -1   9   4 22.8365 10.6037  25
  -1   9   3 1801.60 46.5017  25
   1   9  -3 1748.18 45.9022  25
  -1  -9   2 604.663 25.5358  46
   1   9  -2 573.996 24.8680  25
  -1   9   2 597.415 25.3380  25
   1   9  -2 596.283 23.1960  26
   1  -9  -1 687.134 26.1410  46
  -1  -9   1 752.780 28.1485  46
   1   9  -1 761.163 27.5022  26
  -1   9   1 746.840 28.9789  25
   1  -9   0 291.360 17.9342  46
  -1  -9   0 248.784 17.1388  46
  -1   9   0 258.414 18.9818  25
   1   9   0 284.983 18.0028  26
   1   9   0 250.995 18.6090  25
   1  -9   1 111.514 13.8043  46
  -1  -9  -1 135.263 13.5119  46
  -1   9  -1 109.262 15.0679  25
   1   9   1 132.591 15.1073  25
   1  -9   2 203.074 16.1366  46
  -1  -9  -2 164.269 14.0572  38
   1   9   2 189.070 15.7136  26
  -1   9  -2 189.163 16.2356  25
   1   9   2 185.643 15.7679  25
   1   9   3 727.851 26.1372  25
   1   9   3 726.912 26.6501  26
  -1   9  -3 745.014 26.4414  25
   1  -9   4 22.3715 10.7044  46
  -1  -9  -4 32.7040 9.61798  38
   1   9   4 33.3188 10.3229  25
  -1   9  -4 21.4712 9.42841  25
   1   9   4 20.5209 9.91631  26
   1  -9   5 961.052 29.0620  46
  -1  -9  -5 866.753 27.1594  38
   1   9   5 944.095 27.1824  26
   1  -9   6 88.0225 10.2435  46
  -1   9  -6 68.0458 7.37257  37
  -1  -9  -6 80.8009 8.94000  38
   1   9   6 89.7065 8.78182  26
  -1  -9  -7 11.6013 5.80220  45
   1  -9   7 14.1880 6.54894  46
  -1  -9  -7 10.5308 5.53175  38
  -1  10   3 19.6086 5.58779  25
  -1  10   3 25.5298 6.30355  26
  -1  10   2 1261.88 28.7876  25
   1  10  -2 1168.07 28.0460  25
   1  10  -1 79.4925 8.61203  25
  -1  10   1 93.9400 8.84800  25
  -1  10   1 81.0967 8.02487  26
  -1  10   0 41.9057 8.07625  25
   1  10   0 49.8597 8.00629  25
   1  10   0 33.1005 6.82996  26
  -1  10   0 28.7975 6.48816  26
   1  10   1 14.9667 7.13197  25
   1  10   1 11.8393 6.59319  26
  -1  10  -1 23.1634 7.03936  25
   1 -10   1 19.1965 5.93770  46
   1 -10   2 554.208 16.5071  46
  -1  10  -2 571.384 16.5251  25
   1  10   2 580.144 16.9181  25
   1  10   2 567.433 16.9493  26
   1 -10   3 165.783 8.44598  46
   1  10   3 192.002 8.73625  26
   2   0 -16 10.1812 8.22949  19
   2   0 -15 21.2554 11.7369  19
   2   0 -15 39.2015 11.4559  20
   2   0 -15 38.8190 13.4899  43
   2   0 -15 47.2679 12.2746  53
   2   0 -14 4864.79 109.801  53
   2   0 -14 4914.10 109.531  50
   2   0 -14 4711.17 107.031  20
   2   0 -14 4760.63 109.609  19
   2   0 -14 4707.67 104.673  36
   2   0 -14 4921.08 111.390  43
   2   0 -13 31.0928 14.9171  54
   2   0 -13 45.9519 15.2906  53
   2   0 -13 30.9499 14.1365  36
   2   0 -13 39.4495 16.9440  50
   2   0 -13 33.6918 15.1096  20
   2   0 -13 45.5168 16.4986  19
   2   0 -13 41.0244 17.5923  43
   2   0 -13 44.8811 15.1765  45
   2   0 -12 4464.91 106.435  54
   2   0 -12 4475.92 106.870  53
   2   0 -12 4567.17 170.243   5
   2   0 -12 4502.90 102.734  45
   2   0 -12 4608.51 109.008  43
   2   0 -12 4500.10 102.279  38
   2   0 -12 4508.15 101.511  32
   2   0 -12 4445.02 101.468  30
   2   0 -12 4316.66 104.129  27
   2   0 -12 4562.15 106.743  50
   2   0 -12 4386.97 160.878  10
   2   0 -12 4540.13 105.603  20
   2   0 -12 4533.57 107.412  19
   2   0 -11 33.7603 14.7494  54
   2   0 -11 18.8413 25.1958   5
   2   0 -11 25.4782 12.3321  38
   2   0 -11 37.1469 12.0158  32
   2   0 -11 35.0920 13.0750  33
   2   0 -11 32.0021 11.9895  30
   2   0 -11 26.7313 14.2754  27
   2   0 -11 9.79225 12.6851  47
   2   0 -11 32.1652 14.1798  50
   2   0 -11 20.3568 13.5439  43
   2   0 -11 18.8403 12.3262  45
   2   0 -11 20.0163 13.0854  20
   2   0 -11 30.1738 13.5111  19
   2   0 -11 25.7387 23.4513  10
   2   0 -10 10895.5 277.327  10
   2   0 -10 10961.8 286.309   5
   2   0  -9 20.1334 17.9486  10
   2   0  -9 14.1469 18.4924   5
   2   0  -8 3142.45 109.529  10
   2   0  -8 3137.38 111.661   5
   2   0  -7 136.194 21.9685  10
   2   0  -7 82.5080 20.7305   5
   2   0  -7 92.5718 18.9922   6
   2   0  -6 27173.5 510.994   5
   2   0  -6 26050.0 507.539  10
   2   0  -6 26983.1 502.323   6
   2   0  -6 26616.6 495.867  12
   2   0  -5 30.3300 12.0673   5
   2   0  -5 18.0339 10.7896   6
   2   0  -5 21.2607 12.2932  10
   2   0  -5 19.1167 9.42218  12
   2   0  -4 38749.3 698.401   5
   2   0  -4 38912.1 695.249   6
   2   0  -4 38946.0 689.978  12
   2   0  -3 30.2632 6.54200   9
   2   0  -3 42.1377 7.92470  12
   2   0  -2 103650. 1794.69   1
   2   0  -2 106019. 1800.90   2
   2   0  -2 105991. 1799.79   9
   2   0  -2 103126. 1793.33  11
   2   0  -2 106033. 1800.15  12
   2   0  -1 30.2711 4.97684  11
  -2   0   1 5.85402 1.91577   3
   2   0   0 3507.45 82.4375   9
  -2   0   0 5309.19 85.0115   3
   2   0   1 34.5362 6.67924  11
   2   0   1 35.4406 6.34792   9
  -2   0  -1 40.1964 7.83195   3
   2   0   2 513485. 8801.67  11
   2   0   2 513721. 8793.38   9
   2   0   3 18.7779 9.02371  11
   2   0   4 1282.84 41.4494  11
  -2   0  -5 15.9563 10.2793   8
   2   0   5 2.81940 9.31162  11
   2   0   6 10000.6 203.947  11
  -2   0  -6 10518.4 231.770  10
  -2   0  -6 9819.07 211.687   8
  -2   0  -7 18.5306 12.3168   8
  -2   0  -7 27.9089 17.8446   7
  -2   0  -7 27.8551 18.0460  10
  -2   0  -8 174.504 31.0991   7
  -2   0  -8 1001.40 59.6146  10
  -2   0  -9 30.8585 20.8585  10
  -2   0  -9-2.84678 22.3252   7
  -2   0 -10 1844.44 56.2234  50
  -2   0 -10 1819.79 54.2646  27
  -2   0 -10 1886.23 57.3259  52
  -2   0 -10 1823.08 100.153   5
  -2   0 -10 1808.53 52.4133  45
  -2   0 -10 1809.46 57.0559  42
  -2   0 -10 1896.98 101.726   7
  -2   0 -10 1782.64 94.3898  10
  -2   0 -11 26.4383 22.5002  10
  -2   0 -11 23.9092 14.1533  45
  -2   0 -11 35.9126 15.1887  42
  -2   0 -11 40.7055 14.3264  27
  -2   0 -11 14.7162 15.1554  52
  -2   0 -11 29.2324 14.0111  54
  -2   0 -11 46.0229 29.1599   5
  -2   0 -11 30.4614 15.4699  50
  -2   0 -11 32.5339 15.9029  19
  -2   0 -11 27.8224 13.3836  20
  -2   0 -12 961.298 37.7782  27
  -2   0 -12 1015.93 40.2736  50
  -2   0 -12 921.084 38.0235  54
  -2   0 -12 1060.29 41.6767  52
  -2   0 -12 975.872 41.4773  19
  -2   0 -12 970.026 36.5452  20
  -2   0 -12 943.722 36.1947  45
  -2   0 -13-1.43604 12.7073  53
  -2   0 -13 0.64161 11.3809  54
  -2   0 -13-0.67961 11.9171  50
  -2   0 -13-4.41567 11.3409  27
  -2   0 -13 1.62536 9.65376  20
  -2   0 -13 7.52906 12.7653  19
  -2   0 -14 509.056 23.6636  27
  -2   0 -14 502.350 23.6661  50
  -2   0 -14 491.548 24.4562  53
  -2   0 -14 402.033 21.4006  54
  -2   0 -14 484.092 24.8231  19
  -2   0 -14 481.292 25.2350  43
  -2   0 -15-0.41118 8.81005  53
  -2   0 -15 9.20244 8.84874  19
  -2   0 -15-5.37256 9.05943  43
   2  -1 -16 13.6422 8.22155  53
   2   1 -16 15.3800 8.83822  19
   2   1 -16 9.04967 8.18079  20
   2  -1 -15 23.2768 11.3285  27
   2   1 -15 17.4140 11.1177  20
   2   1 -15 21.6599 11.8456  19
   2  -1 -15 31.1061 11.3555  53
   2   1 -15 28.4708 11.5534  43
   2   1 -15 14.1195 10.5199  36
   2   1 -14 601.757 28.9121  36
   2  -1 -14 617.518 29.1615  27
   2  -1 -14 567.305 26.8021  45
   2   1 -14 610.073 29.9671  43
   2  -1 -14 592.558 29.1397  53
   2   1 -14 600.909 29.6095  20
   2  -1 -14 638.391 28.4421  19
   2   1 -14 619.994 31.0378  19
   2  -1 -14 554.963 27.0087  20
   2  -1 -14 613.704 29.8892  50
   2  -1 -13 137.926 17.5963  45
   2   1 -13 139.806 18.1784  43
   2  -1 -13 121.878 14.5476  36
   2   1 -13 128.603 15.1911  32
   2  -1 -13 128.434 17.8043  27
   2   1 -13 146.987 16.8444  30
   2   1 -13 151.238 16.0324  37
   2  -1 -13 138.118 17.5864  38
   2  -1 -13 132.982 17.2877  53
   2   1 -13 147.515 19.7884  53
   2   1 -13 150.915 19.7088  19
   2   1 -13 154.522 19.2416  20
   2  -1 -13 146.412 17.6333  19
   2  -1 -13 162.074 17.7627  20
   2   1 -13 180.087 19.5703  50
   2  -1 -13 139.670 18.4111  50
   2  -1 -13 135.886 17.1448  47
   2   1 -12 111.061 17.8760  43
   2  -1 -12 72.9070 15.0995  45
   2  -1 -12 97.9577 15.9275  38
   2   1 -12 72.2585 13.5451  32
   2  -1 -12 92.8589 15.0488  33
   2  -1 -12 87.9825 14.0627  36
   2   1 -12 98.4076 15.3812  37
   2  -1 -12 96.4055 16.6936  27
   2   1 -12 80.0697 14.8172  30
   2  -1 -12 87.7097 16.4568  54
   2   1 -12 60.6270 15.8489  53
   2  -1 -12 76.1398 15.2077  47
   2   1 -12 59.2456 15.0944  50
   2  -1 -12 85.2254 16.2598  50
   2  -1 -12 61.6026 14.6322  19
   2  -1 -12 65.1130 15.1988  20
   2   1 -12 66.1897 16.0785  20
   2   1 -12 60.1775 16.7405  19
   2  -1 -11 413.415 23.5070  47
   2   1 -11 363.892 23.6787  50
   2  -1 -11 398.779 23.4793  45
   2   1 -11 358.619 25.0394  43
   2   1 -11 389.722 23.8989  45
   2   1 -11 351.468 22.5758  37
   2  -1 -11 384.625 23.0169  38
   2   1 -11 365.333 22.2938  32
   2  -1 -11 337.570 22.5576  32
   2  -1 -11 388.099 22.3205  33
   2  -1 -11 393.297 23.6671  27
   2  -1 -11 345.866 22.1786  30
   2   1 -11 364.970 22.1835  30
   2   1 -11 337.445 23.6580  53
   2   1 -11 362.278 25.2954  54
   2  -1 -11 387.535 24.7212  54
   2  -1 -11 374.024 23.2537  20
   2   1 -11 373.521 23.8340  18
   2   1 -11 361.205 24.4478  20
   2  -1 -11 361.575 23.8166  19
   2   1 -11 366.768 46.5142   5
   2  -1 -11 323.808 40.2553  10
   2   1 -11 380.246 47.7150  10
   2   1 -10 1576.80 85.4816   5
   2   1 -10 1496.00 85.7583  10
   2  -1 -10 1494.33 78.0827  10
   2   1  -9 17280.5 319.997  15
   2  -1  -9 17465.8 376.479  10
   2   1  -9 17075.3 387.876  10
   2   1  -9 18142.9 388.982   5
   2   1  -8 22460.9 405.896  15
   2  -1  -8 22851.5 456.316  10
   2   1  -8 21769.5 438.512   6
   2  -1  -8 23230.8 453.239  12
   2   1  -8 23620.3 467.094   5
   2  -1  -7 23636.6 457.730   7
   2   1  -7 23270.6 448.860   6
   2  -1  -7 23921.1 460.788  10
   2  -1  -7 23233.4 457.427  12
   2   1  -7 23519.0 468.347   5
   2  -1  -6 16087.0 321.864   7
   2  -1  -6 16156.1 326.029  10
   2   1  -6 16631.3 336.345  10
   2  -1  -6 16112.7 330.380   6
   2  -1  -6 16830.2 328.298  12
   2   1  -6 17155.3 334.301   5
   2  -1  -6 15222.8 330.259   5
   2   1  -6 16652.3 319.440   6
   2   1  -5 68395.4 1195.26   9
   2   1  -5 69203.3 1228.62  10
   2  -1  -5 69092.1 1215.30   7
   2  -1  -5 69141.6 1219.54  10
  -2   1   5 68456.6 1196.53  11
   2  -1  -5 68645.3 1221.31  12
   2   1  -5 71520.9 1226.49   5
   2   1  -5 69891.3 1202.27   3
   2  -1  -5 68315.8 1226.21   5
   2   1  -5 68943.0 1214.11   6
   2   1  -4 1588.80 54.2618  10
   2  -1  -4 1437.45 45.1753   7
   2  -1  -4 1487.92 48.6220  10
   2   1  -4 1674.75 41.9871   9
   2  -1  -4 1352.29 49.8435  12
   2  -1  -4 1509.95 42.5777   4
   2   1  -4 1878.72 51.5160   6
   2   1  -4 1692.43 53.9733   5
   2  -1  -4 1870.55 55.7160   5
   2   1  -4 1676.63 41.9595   3
   2  -1  -3 64264.9 1130.26  10
   2   1  -3 64083.3 1135.65  10
   2  -1  -3 64323.6 1123.01   7
   2   1  -3 65097.8 1115.89  11
   2  -1  -3 66899.8 1134.04   5
   2   1  -3 65924.4 1134.37   5
   2   1  -3 63794.7 1130.96   1
   2  -1  -3 63381.8 1122.02   4
   2  -1  -3 65194.9 1117.96   2
   2   1  -2 304123. 4921.26  10
   2   1  -2 303528. 4912.23  11
   2  -1  -2 306312. 4918.19   5
   2   1  -2 302592. 4921.62   1
   2   1  -1 29505.0 510.206  10
   2   1  -1 28626.9 511.037  11
   2  -1  -1 28959.7 511.853   6
  -2  -1   0 290.717 14.5247   4
   2  -1   0 173.983 9.18814   6
  -2  -1  -1 12666.4 226.576  12
  -2   1  -1 11723.0 227.523   3
  -2   1  -2 125378. 2166.85   7
   2  -1   2 123749. 2163.21  11
   2   1   2 125654. 2163.63  11
  -2  -1  -2 128659. 2166.53  12
   2   1   2 123712. 2154.56   2
  -2   1  -3 77904.8 1357.32   7
  -2   1  -3 77074.7 1357.03   8
   2   1   3 78126.6 1348.39  11
   2  -1   3 75776.5 1347.29  11
   2   1   3 77466.1 1335.02   2
   2   1   4 95.0994 9.49877   9
  -2   1  -4 77.8692 14.9002   8
  -2   1  -4 97.9898 16.6782   7
   2  -1   4 69.8228 13.4536  11
  -2   1  -4 65.4836 12.8749   3
   2   1   4 100.092 8.22533   2
  -2   1  -5 27931.7 527.945   7
  -2   1  -5 27439.9 518.737   8
  -2  -1  -5 27519.3 514.541  10
   2   1   5 27147.3 503.124  11
  -2   1  -5 27612.1 515.254   3
   2   1   6 15408.8 299.756  11
  -2   1  -6 15340.5 316.620   8
  -2  -1  -6 15845.3 327.226   7
  -2  -1  -6 14775.7 291.098   8
  -2  -1  -6 15688.5 316.822  10
  -2   1  -6 16212.9 332.821   7
  -2  -1  -7 18538.0 386.203  10
  -2   1  -7 19379.7 404.949  10
  -2   1  -7 18332.2 382.813   8
  -2   1  -7 19425.1 406.039   7
  -2  -1  -7 18765.1 398.710   7
  -2   1  -8 2672.93 109.351  10
  -2   1  -8 2766.78 112.440   7
  -2   1  -8 2466.30 92.2580   8
  -2  -1  -8 2675.74 99.2689  10
  -2  -1  -8 2544.22 105.657   7
  -2   1  -8 2583.10 61.9545  15
  -2   1  -9 10393.3 269.161   5
  -2   1  -9 10513.7 276.044  10
  -2  -1  -9 10085.1 254.451  10
  -2  -1  -9 10708.4 274.651   7
  -2  -1 -10 1209.78 39.5483  38
  -2  -1 -10 1136.02 71.0208  10
  -2  -1 -10 1232.47 81.0325   7
  -2   1 -10 1276.48 83.2136  10
  -2   1 -10 1286.30 43.4197  27
  -2  -1 -10 1241.45 43.4262  27
  -2  -1 -10 1243.10 42.4517  54
  -2   1 -10 1260.24 46.0564  52
  -2  -1 -10 1274.36 45.0985  52
  -2   1 -10 1247.27 79.1540   5
  -2  -1 -10 1266.01 85.3461   5
  -2  -1 -10 1353.10 42.9613  47
  -2   1 -10 1254.11 43.3501  50
  -2  -1 -10 1185.94 44.9770  50
  -2   1 -10 1232.93 44.8943  42
  -2  -1 -10 1250.13 41.6749  45
  -2  -1 -11 6863.29 144.479  38
  -2   1 -11 7092.85 150.810  50
  -2  -1 -11 7339.82 155.263  50
  -2   1 -11 7360.39 151.056  27
  -2  -1 -11 7311.32 151.108  27
  -2   1 -11 7125.93 155.186  52
  -2  -1 -11 7230.05 153.093  52
  -2  -1 -11 7134.87 149.390  54
  -2   1 -11 6915.27 217.518   5
  -2  -1 -11 7268.00 148.477  45
  -2  -1 -11 6906.24 154.221  42
  -2   1 -11 7139.75 153.431  42
  -2   1 -11 7085.63 148.279  18
  -2  -1 -11 7144.11 154.338  19
  -2  -1 -12 1247.35 46.0354  50
  -2   1 -12 1235.68 43.2281  50
  -2   1 -12 1285.04 43.5873  27
  -2  -1 -12 1296.59 44.3311  27
  -2  -1 -12 1180.85 38.6760  38
  -2  -1 -12 1252.07 42.3644  54
  -2   1 -12 1204.16 45.2256  54
  -2   1 -12 1220.06 44.8262  53
  -2  -1 -12 1244.01 45.5593  19
  -2   1 -12 1304.67 44.3361  20
  -2  -1 -12 1192.10 41.7380  45
  -2  -1 -13 86.8670 14.8296  27
  -2   1 -13 93.0459 14.4988  27
  -2   1 -13 61.7207 12.9269  50
  -2  -1 -13 76.6750 15.2453  50
  -2   1 -13 94.1334 15.0976  54
  -2  -1 -13 60.7022 12.5910  54
  -2   1 -13 76.5791 14.4928  53
  -2   1 -13 59.2179 12.8445  20
  -2  -1 -13 70.0810 14.4102  19
  -2  -1 -13 101.742 14.5107  45
  -2   1 -13 88.0494 15.5124  43
  -2  -1 -14 124.451 14.0018  27
  -2  -1 -14 141.364 15.3438  50
  -2   1 -14 122.798 12.9749  50
  -2   1 -14 127.137 14.2876  54
  -2   1 -14 119.280 14.6541  53
  -2   1 -14 108.172 12.5801  20
  -2  -1 -14 125.784 14.0319  19
  -2  -1 -14 137.073 15.9963  43
  -2   1 -14 124.147 14.1954  43
  -2  -1 -15 70.4274 10.3623  27
  -2   1 -15 71.7484 10.5237  53
  -2   1 -15 65.3228 10.9139  19
  -2   1 -15 71.0487 10.6834  43
  -2  -1 -15 82.6634 11.2200  43
  -2  -1 -15 71.2892 10.6557  50
  -2   1 -16 30.7463 5.39226  19
   2   2 -16 36.0031 8.26365  36
   2   2 -16 51.4048 8.70280  20
   2  -2 -15 2134.57 54.6226  27
   2   2 -15 2227.49 56.4927  20
   2   2 -15 2227.47 57.8607  19
   2  -2 -15 2200.94 53.9324  53
   2   2 -15 2302.55 57.6777  54
   2  -2 -15 2203.02 56.9377  43
   2   2 -15 2167.07 55.9157  36
   2   2 -14 264.901 19.6090  43
   2  -2 -14 264.540 20.5210  43
   2   2 -14 247.705 20.0661  36
   2  -2 -14 254.895 19.2584  27
   2   2 -14 249.289 16.5881  30
   2  -2 -14 276.278 19.1317  38
   2   2 -14 244.924 17.6777  37
   2  -2 -14 253.041 18.9534  53
   2   2 -14 280.878 21.1994  53
   2   2 -14 286.703 20.9246  54
   2   2 -14 261.054 21.1331  19
   2  -2 -14 270.277 20.3962  50
   2  -2 -13 250.547 20.0511  45
   2   2 -13 235.148 20.4455  43
   2  -2 -13 261.146 22.1188  43
   2  -2 -13 283.609 19.7966  33
   2   2 -13 268.048 18.3017  32
   2  -2 -13 234.386 20.2662  27
   2   2 -13 228.425 18.3836  30
   2  -2 -13 269.521 20.8548  38
   2   2 -13 251.832 20.6804  37
   2  -2 -13 251.107 20.3146  53
   2   2 -13 246.823 21.0807  53
   2   2 -13 225.114 20.9016  54
   2   2 -13 262.760 22.2628  19
   2  -2 -13 257.027 18.7730  19
   2  -2 -13 262.506 22.0364  50
   2   2 -12 3920.11 93.3191  43
   2  -2 -12 3777.63 90.3948  45
   2  -2 -12 3833.78 95.5834  43
   2   2 -12 3735.75 91.0788  37
   2  -2 -12 3847.06 90.6533  38
   2  -2 -12 3811.09 89.3838  33
   2   2 -12 3686.22 87.5275  32
   2   2 -12 3790.82 89.0878  30
   2  -2 -12 3758.63 91.5069  27
   2   2 -12 3901.58 96.2308  54
   2   2 -12 3986.59 95.7209  53
   2  -2 -12 3874.51 95.0463  50
   2  -2 -12 3603.22 88.3814  19
   2   2 -12 3836.82 92.9473  18
   2  -2 -12 3817.78 90.5122  20
   2   2 -12 3874.21 96.5006  19
   2   2 -11 211.066 18.9174  50
   2  -2 -11 162.906 18.7436  50
   2  -2 -11 171.575 19.2951  48
   2   2 -11 180.416 18.9054  43
   2  -2 -11 182.039 19.1785  43
   2  -2 -11 159.512 17.5834  45
   2  -2 -11 190.020 18.2434  38
   2   2 -11 259.963 20.1034  37
   2   2 -11 213.182 17.6099  32
   2  -2 -11 159.180 17.1784  33
   2  -2 -11 197.909 19.0615  27
   2   2 -11 199.839 18.1746  30
   2   2 -11 199.097 19.9844  27
   2   2 -11 201.283 18.6986  15
   2  -2 -11 160.385 16.4626  20
   2   2 -11 182.162 20.1850  19
   2   2 -11 168.314 19.0174  18
   2   2 -11 212.624 19.9189  53
   2   2 -11 194.513 20.5555  54
   2  -2 -11 154.537 35.3164   5
   2   2 -10 534.209 26.5191  15
   2  -2 -10 636.040 56.4723   5
   2   2  -9 6036.20 126.335  15
   2   2  -9 5883.47 184.333  10
   2  -2  -9 6010.49 174.350  12
   2   2  -9 6116.01 176.861   5
   2  -2  -9 5941.27 182.508   5
   2   2  -8 14919.7 273.516  15
   2   2  -8 15007.7 338.203  10
   2  -2  -8 14390.7 311.335  10
   2  -2  -8 14434.7 324.782  12
   2  -2  -8 14671.3 333.700   5
   2   2  -8 14906.8 325.434   5
   2   2  -7 5428.57 108.499  15
   2  -2  -7 5087.86 134.300  10
   2  -2  -7 5292.73 134.458   7
   2   2  -7 5178.74 126.347   6
   2   2  -7 5559.63 156.215  10
   2  -2  -7 5442.61 149.486  12
   2  -2  -7 5320.64 150.249   5
   2   2  -7 5182.06 144.015   5
   2   2  -7 5363.41 127.033   3
   2   2  -6 5391.57 118.606   9
   2  -2  -6 5777.76 133.533   7
   2   2  -6 5808.75 152.743  10
  -2   2   6 5943.12 129.414  11
   2   2  -6 5499.65 128.932   6
   2   2  -6 5776.94 130.090   3
   2   2  -6 5791.48 144.230   5
   2  -2  -6 6123.64 150.875   5
   2   2  -5 4744.45 125.950  10
   2  -2  -5 4845.51 108.734   7
   2   2  -5 4633.97 109.045   6
   2  -2  -5 4858.51 113.075   4
   2   2  -5 4659.53 108.783   3
   2  -2  -4 334.364 25.7489   6
   2   2  -4 315.848 24.8568  10
   2  -2  -4 296.576 16.7680   7
   2  -2  -4 296.691 25.1214  12
   2   2  -4 303.381 19.4589   6
   2  -2  -4 320.928 21.0408   4
   2   2  -4 272.696 23.5057   1
   2  -2  -4 309.676 12.7188   2
   2   2  -3 139199. 2363.04  10
  -2   2   3 135692. 2337.89   8
   2  -2  -3 132786. 2339.03   7
   2  -2  -3 136307. 2365.47   6
   2  -2  -3 141938. 2372.32  12
  -2   2   3 136461. 2344.22   1
   2  -2  -3 138249. 2356.78   5
   2   2  -3 139118. 2368.23   1
   2  -2  -2 381665. 6201.28   6
  -2   2   2 376132. 6188.12   8
   2   2  -2 376714. 6195.11  10
   2  -2  -2 382302. 6208.26  12
   2  -2  -2 377435. 6188.98   5
  -2   2   2 369432. 6187.94   1
  -2   2   1 49514.0 854.640   8
   2   2  -1 48858.6 846.543  10
  -2  -2   1 47390.9 842.024  12
  -2   2   1 49800.6 852.590   1
  -2   2   0 26393.6 477.632   8
  -2  -2   0 25883.0 466.325  12
  -2   2   0 26703.4 474.894   1
  -2   2  -1 46465.8 838.473   8
  -2   2  -1 45994.9 825.482   7
  -2  -2  -1 48730.5 829.936  12
  -2   2  -2 5156.30 115.787   8
  -2   2  -2 4973.53 106.770   7
   2   2   2 5025.06 110.000  11
  -2  -2  -2 5014.51 108.269  12
  -2  -2  -2 4880.70 110.795   4
  -2   2  -3 22169.6 415.272   7
  -2  -2  -3 22962.0 414.702  12
   2   2   3 22412.8 411.306  11
  -2  -2  -4 27865.9 518.523  10
  -2   2  -4 29994.5 548.644   7
  -2   2  -4 28746.7 548.711   8
   2   2   4 28732.6 534.230  11
  -2  -2  -4 29526.4 543.316  12
  -2   2  -4 29822.1 540.156   3
  -2  -2  -5 27962.3 531.892  10
  -2   2  -5 30498.8 565.733   7
  -2   2  -5 28743.3 561.565   8
   2   2   5 29300.3 543.121  11
  -2  -2  -5 29481.5 556.972  12
  -2   2  -5 30304.7 553.345   3
  -2  -2  -6 1315.16 53.3198  10
  -2   2  -6 1537.15 72.1598   7
  -2   2  -6 1468.28 68.5430   8
   2   2   6 1472.41 57.4963  11
  -2   2  -6 1492.97 63.5307   3
  -2   2  -6 1592.20 64.0465   5
  -2   2  -7 21419.8 381.705  15
  -2  -2  -7 20081.4 412.601  10
  -2   2  -7 21890.0 452.786   7
  -2  -2  -7 21267.2 440.779   7
  -2   2  -7 21379.9 440.901   8
  -2   2  -7 21910.8 455.926  10
   2   2   7 20965.4 412.042  11
  -2   2  -7 21483.0 430.406   3
  -2   2  -7 20839.6 430.639   5
  -2   2  -8 3913.41 128.123   5
  -2   2  -8 3627.70 128.463   8
  -2  -2  -8 4045.46 136.042   7
  -2   2  -8 3804.43 85.1590  15
  -2   2  -9 839.047 59.8337   5
  -2   2  -9 1001.33 34.3005  15
  -2   2  -9 799.518 58.1190   8
  -2  -2  -9 881.812 64.9057   7
  -2  -2 -10 483.275 29.0283  42
  -2  -2 -10 456.295 24.9714  45
  -2  -2 -10 463.240 24.7124  38
  -2   2 -10 581.086 26.4274  15
  -2   2 -10 515.132 27.7777  27
  -2  -2 -10 464.307 25.1731  47
  -2   2 -10 492.094 29.5522  52
  -2  -2 -10 422.016 25.4989  52
  -2   2 -10 491.452 27.8504  53
  -2   2 -10 521.491 58.6593  10
  -2  -2 -10 437.114 50.0079   7
  -2   2 -10 492.254 28.5453  18
  -2   2 -10 475.193 28.8777  19
  -2  -2 -11 558.841 28.2490  47
  -2   2 -11 561.476 29.0078  27
  -2  -2 -11 583.503 29.9728  27
  -2  -2 -11 556.198 28.1911  45
  -2  -2 -11 591.936 31.5165  42
  -2   2 -11 561.970 32.0369  52
  -2   2 -11 620.063 31.5490  53
  -2   2 -11 596.886 33.0913  19
  -2   2 -11 590.246 30.8129  18
  -2  -2 -11 521.674 28.9198  19
  -2   2 -11 575.595 27.2586  37
  -2  -2 -11 580.959 27.7105  38
  -2  -2 -12 2448.50 66.3493  27
  -2   2 -12 2467.04 66.6434  43
  -2  -2 -12 2453.46 64.4856  45
  -2   2 -12 2478.00 67.7755  53
  -2   2 -12 2412.06 69.4440  54
  -2   2 -12 2397.25 69.6091  52
  -2   2 -12 2512.05 71.4744  19
  -2  -2 -12 2377.36 65.3852  19
  -2   2 -12 2497.71 66.1960  18
  -2   2 -12 2445.29 61.3620  37
  -2  -2 -12 2443.69 62.2513  38
  -2  -2 -13 41.3015 11.0455  38
  -2  -2 -13 34.4446 13.5614  50
  -2  -2 -13 51.9803 13.2547  27
  -2   2 -13 34.0089 11.9815  43
  -2  -2 -13 41.5993 12.3775  45
  -2   2 -13 59.9579 14.1597  54
  -2   2 -13 48.5113 13.9383  53
  -2   2 -13 67.3387 13.8755  20
  -2   2 -13 71.3936 15.4487  19
  -2   2 -13 41.2339 12.0225  18
  -2  -2 -14 305.259 18.5634  27
  -2  -2 -14 302.439 19.4608  43
  -2   2 -14 270.548 16.3971  43
  -2  -2 -14 312.440 19.0025  53
  -2   2 -14 351.364 20.1676  54
  -2   2 -14 321.490 18.6271  53
  -2   2 -14 282.611 19.3685  19
  -2   2 -14 291.906 17.6916  20
  -2  -2 -14 322.122 19.5095  50
  -2  -2 -15 324.767 15.7068  27
  -2  -2 -15 343.084 15.9661  53
  -2   2 -15 340.282 15.9699  54
  -2   2 -15 325.921 16.6151  19
  -2  -2 -15 376.532 17.0752  43
  -2  -2 -15 347.275 16.5242  50
   2   3 -16 51.4188 7.46599  36
   2   3 -15 663.247 25.2642  20
   2   3 -15 673.707 25.5981  19
   2  -3 -15 609.167 23.0747  27
   2  -3 -14 64.4466 12.5691  38
   2   3 -14 60.4318 12.3680  37
   2  -3 -14 91.7205 13.1677  27
   2  -3 -14 71.3871 12.6830  43
   2   3 -14 77.1681 14.0983  54
   2   3 -14 67.9318 14.0936  19
   2   3 -14 54.0610 13.1274  20
   2  -3 -14 69.8732 13.3557  50
   2  -3 -13 71.8796 14.0320  38
   2   3 -13 36.2628 13.2185  37
   2  -3 -13 72.5901 13.8055  33
   2  -3 -13 64.8960 14.0984  27
   2   3 -13 54.9336 12.3922  30
   2  -3 -13 73.5467 14.3632  43
   2  -3 -13 48.4815 11.6647  53
   2   3 -13 57.9602 15.1024  54
   2   3 -13 54.3235 13.8751  20
   2   3 -13 69.1664 15.4656  19
   2  -3 -13 62.5165 14.6418  50
   2  -3 -13 74.8945 14.4423  47
   2  -3 -12 8619.80 174.259  38
   2   3 -12 8480.82 176.167  37
   2  -3 -12 8453.39 172.202  33
   2   3 -12 8204.12 168.607  32
   2  -3 -12 8569.35 174.581  27
   2   3 -12 8564.07 171.688  30
   2  -3 -12 8568.70 176.721  43
   2   3 -12 8706.20 178.404  54
   2   3 -12 8903.26 178.730  53
   2   3 -12 8675.39 180.180  19
   2   3 -12 8738.01 178.499  18
   2  -3 -12 8726.01 176.983  50
   2  -3 -12 8673.57 174.311  47
   2  -3 -11 570.546 30.2788  50
   2  -3 -11 622.102 30.1124  48
   2  -3 -11 590.876 29.5801  47
   2  -3 -11 598.593 29.4551  45
   2  -3 -11 614.638 30.9563  43
   2  -3 -11 602.041 29.7812  38
   2  -3 -11 590.529 28.5992  33
   2  -3 -11 622.800 30.4081  27
   2   3 -11 577.723 28.5003  30
   2   3 -11 558.325 31.3750  54
   2   3 -11 571.680 31.0294  53
   2   3 -11 598.002 29.9913  15
   2   3 -11 591.805 31.5863  18
   2   3 -11 625.077 32.4238  19
   2   3 -10-3.17159 28.8944  10
   2   3 -10 36.8047 13.4268  53
   2  -3 -10 39.6818 13.9166  50
   2  -3 -10 34.1513 12.8324  48
   2  -3 -10 60.8493 13.9932  47
   2  -3 -10 39.2256 14.6704  43
   2  -3 -10 58.6742 13.6601  45
   2  -3 -10 93.0830 15.0997  38
   2  -3 -10 36.7610 12.6649  33
   2  -3 -10 45.9796 13.7288  31
   2   3 -10 36.4218 13.6192  30
   2  -3 -10 28.5358 13.9008  28
   2   3 -10 32.5369 14.2499  19
   2   3 -10 39.4351 12.9168  15
   2   3 -10 26.4979 14.7535  18
   2  -3 -10 41.2595 22.0214   5
   2   3  -9 5093.09 111.664  15
   2   3  -9 5060.33 171.179  10
   2  -3  -9 5148.21 165.111  12
   2  -3  -9 5118.08 166.442   5
   2   3  -8 66.6854 24.9404  10
   2   3  -8 105.101 13.5513  15
   2  -3  -8 87.5388 22.9915   5
   2   3  -7 63.3250 21.3073  10
   2  -3  -7 60.6243 19.6609   5
   2   3  -7 88.7003 16.9886   3
   2   3  -6 122.361 22.3243  10
   2  -3  -6 148.634 24.0188  12
   2  -3  -6 125.809 20.1610   4
   2  -3  -6 110.975 21.1514   5
   2   3  -6 81.3604 16.1433   3
   2  -3  -5 3639.89 112.634  12
   2  -3  -5 3508.65 101.845   5
   2   3  -5 3477.53 87.3670   6
   2  -3  -5 3589.66 101.792   4
   2   3  -4 1747.77 63.2644  10
   2  -3  -4 1747.48 69.1234  12
  -2   3   4 1605.10 49.3526   1
   2  -3  -4 1621.19 57.3294   5
   2   3  -4 1814.06 68.5366   1
   2   3  -3 5307.85 121.797  10
   2  -3  -3 5217.90 133.361  12
  -2   3   3 5092.15 113.756   1
   2  -3  -3 4883.90 111.864   5
   2   3  -2 191881. 3243.23  10
  -2   3   2 193792. 3245.36   8
   2  -3  -2 204762. 3270.19  12
  -2  -3   2 179111. 3231.88  12
  -2   3   2 191732. 3248.22   1
   2   3  -2 197945. 3268.56   1
   2  -3  -2 181657. 3231.69   5
   2   3  -1 277.452 15.0948  10
  -2   3   1 297.601 22.6267   8
  -2  -3   1 228.092 15.5250  12
  -2   3   1 292.206 21.8866   1
   2   3  -1 265.219 24.0513   1
  -2   3   0 5103.28 126.403   8
  -2  -3   0 5464.22 116.227  12
  -2   3   0 5326.31 125.422   1
  -2   3  -1 593.807 35.1497   8
  -2  -3  -1 602.801 30.0928  12
  -2   3  -2 1849.18 68.5894   8
  -2  -3  -2 1849.56 61.5464  12
  -2  -3  -2 1757.91 64.1563   4
  -2   3  -3 2236.94 82.2474   8
  -2  -3  -3 2329.62 76.5367  12
   2   3   3 2183.96 75.6998  11
   2   3   4 34079.5 640.939  11
  -2  -3  -4 34639.5 644.375  12
  -2   3  -4 34148.8 642.753   3
  -2  -3  -4 34228.9 647.217   4
  -2   3  -5 1907.32 84.6592   8
   2   3   5 2015.48 75.1802  11
  -2  -3  -5 1956.86 77.9220  12
  -2   3  -5 2015.02 76.6972   3
  -2   3  -6 603.288 49.4466  10
  -2   3  -6 550.588 48.6064   8
   2   3   6 593.650 41.4010  11
  -2   3  -6 600.564 43.4167   3
  -2   3  -7 418.976 44.9728   8
  -2  -3  -7 259.535 32.7515   7
  -2   3  -7 424.407 44.5709  10
   2   3   7 280.549 30.8293  11
  -2   3  -7 413.645 38.4876   3
  -2   3  -8 12.7115 16.6158   3
  -2   3  -8-2.68343 22.6931   8
  -2  -3  -8 29.4213 18.7530   7
  -2   3  -8 8.97950 20.8734  10
  -2   3  -8 15.9684 10.8296  15
  -2  -3  -9 2188.43 62.8462  50
  -2  -3  -9 2084.66 57.7317  47
  -2  -3  -9 2118.31 57.8434  38
  -2   3  -9 2074.15 57.8820  15
  -2   3  -9 2154.65 59.2485  53
  -2   3  -9 2091.27 61.1167  52
  -2  -3  -9 2035.90 57.4093  45
  -2  -3  -9 2120.27 60.9296  42
  -2   3  -9 2144.38 62.5462  19
  -2   3  -9 2021.69 62.4063  18
  -2   3  -9 2044.85 101.426   8
  -2   3  -9 2225.93 116.348  10
  -2  -3  -9 1891.14 95.0949   7
  -2  -3 -10 4.65519 12.3107  42
  -2  -3 -10 8.26597 11.7815  45
  -2  -3 -10-1.25751 12.3338  38
  -2   3 -10 4.10203 14.5865  18
  -2   3 -10 9.68660 11.5340  15
  -2   3 -10 18.8454 12.9325  53
  -2   3 -10 46.2086 15.9235  52
  -2  -3 -10-3.37565 24.8859   5
  -2   3 -10 9.83464 13.4753  19
  -2  -3 -10 1.89780 12.1999  47
  -2  -3 -10 32.1728 15.1182  50
  -2  -3 -11 1560.36 52.2836  50
  -2  -3 -11 1580.50 47.8077  47
  -2  -3 -11 1552.85 49.7802  27
  -2  -3 -11 1594.27 48.1774  45
  -2  -3 -11 1587.42 51.4563  42
  -2   3 -11 1348.24 49.3172  52
  -2   3 -11 1393.34 47.5253  53
  -2   3 -11 1374.05 49.9683  18
  -2   3 -11 1458.53 51.4805  19
  -2  -3 -11 1576.49 47.4789  38
  -2  -3 -12 2903.67 75.4875  50
  -2  -3 -12 2888.02 72.9711  27
  -2  -3 -12 2883.14 70.8013  45
  -2   3 -12 2813.88 71.7802  53
  -2   3 -12 2829.96 74.5106  52
  -2   3 -12 2799.81 73.5932  18
  -2   3 -12 2843.55 75.6097  19
  -2  -3 -12 2834.80 68.7078  38
  -2   3 -12 2800.43 69.4069  37
  -2  -3 -13 2217.60 60.0108  50
  -2  -3 -13 2312.49 59.0552  27
  -2  -3 -13 2374.97 57.2468  45
  -2  -3 -13 2282.08 60.3504  43
  -2   3 -13 2209.13 60.6259  54
  -2   3 -13 2146.72 56.4457  53
  -2   3 -13 2190.08 59.1553  20
  -2   3 -13 2246.37 58.1632  18
  -2   3 -13 2246.94 60.3520  19
  -2  -3 -13 2222.12 54.4134  38
  -2  -3 -14 2671.82 61.9365  27
  -2  -3 -14 2712.42 60.0417  45
  -2  -3 -14 2617.47 62.1139  43
  -2  -3 -14 2623.22 61.2670  53
  -2   3 -14 2672.50 63.5915  54
  -2   3 -14 2731.57 63.3930  19
  -2   3 -14 2770.43 62.3525  20
  -2  -3 -14 2727.53 63.0344  50
  -2  -3 -15 18.8812 6.54216  27
  -2  -3 -15 25.3725 6.09969  43
  -2   3 -15 23.7532 6.76142  19
  -2   3 -15 25.4569 6.28786  20
  -2   3 -15 18.0182 6.60043  36
   2   4 -15 25.9299 7.96138  20
   2   4 -15 28.5174 8.21706  36
   2  -4 -14 269.567 15.1414  33
   2   4 -14 266.451 17.4590  36
   2  -4 -14 255.628 15.6943  27
   2   4 -14 264.410 17.1953  20
   2   4 -14 295.497 17.7265  19
   2   4 -14 261.712 16.8516  54
   2   4 -14 255.951 16.4793  37
   2  -4 -14 254.126 16.1140  38
   2  -4 -14 254.789 16.0882  47
   2  -4 -13 1923.89 51.3897  33
   2  -4 -13 1926.24 52.7309  27
   2   4 -13 2005.41 55.8997  19
   2   4 -13 2036.75 56.7366  20
   2   4 -13 2034.08 55.1965  54
   2  -4 -13 2000.88 53.1310  50
   2  -4 -13 2041.39 54.1823  47
   2   4 -13 2039.74 55.6174  37
   2  -4 -13 1964.96 53.3308  38
   2  -4 -12 87.4422 15.1644  47
   2  -4 -12 83.3534 14.1722  50
   2  -4 -12 78.3544 14.4834  38
   2  -4 -12 73.1657 14.4526  33
   2   4 -12 84.1224 15.1238  37
   2  -4 -12 86.2441 14.3361  27
   2   4 -12 73.7090 13.2313  30
   2  -4 -12 81.1639 14.0720  43
   2   4 -12 78.4387 14.8329  54
   2   4 -12 97.5666 16.2810  19
   2   4 -12 91.2185 14.4489  15
   2  -4 -11 2487.86 65.5018  48
   2  -4 -11 2533.35 67.8003  50
   2  -4 -11 2563.29 68.3270  47
   2  -4 -11 2532.96 66.7657  43
   2  -4 -11 2648.81 69.4544  38
   2  -4 -11 2423.59 66.4883  33
   2  -4 -11 2557.13 68.5949  27
   2   4 -11 2595.78 67.2828  30
   2   4 -11 2638.04 71.5751  19
   2   4 -11 2614.77 71.0742  54
   2   4 -11 2810.77 71.4922  15
   2   4 -10 625.231 31.5156  19
   2   4 -10 639.023 33.1840  18
   2   4 -10 642.935 31.0300  15
   2  -4 -10 694.205 31.3544  33
   2   4 -10 574.248 29.3883  30
   2  -4 -10 662.341 31.0941  47
   2  -4 -10 688.684 29.8874  48
   2  -4 -10 620.392 30.5046  50
   2  -4 -10 600.489 57.0598   5
   2   4 -10 506.895 56.8258  10
   2   4  -9 6999.94 145.538  44
   2   4  -9 7074.87 217.927  10
   2   4  -9 7490.74 151.952  15
   2  -4  -9 7276.30 151.379  31
   2   4  -9 7164.13 149.238  30
   2  -4  -9 7114.61 206.708   5
   2  -4  -9 7103.54 214.080  12
   2  -4  -9 7289.20 150.320  47
   2  -4  -9 7141.68 148.366  50
   2   4  -9 7251.37 154.981  18
   2   4  -9 7193.69 151.139  19
   2  -4  -8 5645.91 170.893   5
   2   4  -8 6011.00 183.997  10
   2  -4  -8 6010.98 186.820  12
   2   4  -7 574.671 41.2362   3
   2  -4  -7 604.491 44.8880   4
   2  -4  -7 530.887 43.1876   5
   2   4  -7 579.035 48.5911  10
  -2   4   7 546.146 44.6538  11
   2  -4  -7 576.851 50.2234  12
   2   4  -6 19757.2 398.016   3
   2  -4  -6 20494.1 408.361   4
   2   4  -6 20218.3 414.225  10
   2  -4  -6 19644.8 423.840  12
   2  -4  -5 794.859 52.7983  12
   2   4  -5 807.504 48.2656  10
   2  -4  -5 829.468 49.2983   4
  -2  -4   5 764.605 27.7957  16
   2  -4  -4 481.229 28.8126   5
   2   4  -4 526.282 35.8849  10
   2  -4  -4 544.711 41.5931  12
   2   4  -3 2126.06 82.4618   1
  -2   4   3 1894.21 65.7321   1
   2   4  -3 2095.04 66.4634  10
   2  -4  -3 2114.11 83.2596  12
   2   4  -2 1878.58 77.0309   1
  -2   4   2 1844.28 65.6226   1
  -2   4   2 1941.71 63.9854   8
   2  -4  -2 1900.57 76.1777  12
   2   4  -1 2941.23 98.8593   1
  -2   4   1 3263.08 93.0466   1
  -2   4   1 3184.29 93.0099   8
   2  -4  -1 3190.23 99.0685  12
  -2   4   0 1209.03 54.5792   1
  -2   4   0 1195.09 55.4374   8
  -2   4  -1 18.7056 15.3785   8
  -2  -4  -1 29.0919 11.0181  12
  -2  -4  -2 1518.12 66.9392   4
  -2   4  -2 1535.23 70.0225   8
  -2  -4  -2 1574.77 61.3665  12
  -2  -4  -3 3422.40 103.596  12
   2   4   3 3207.75 106.588  11
   2   4   4 18180.4 379.696  11
  -2  -4  -4 18402.5 376.626  12
  -2   4  -4 18040.9 393.448   8
  -2  -4  -4 17867.1 382.168   4
  -2   4  -4 18547.5 378.559   3
   2  -4   4 17882.8 326.295  16
  -2   4  -5 14145.5 315.880   3
  -2  -4  -5 14651.2 323.519   4
  -2   4  -5 14323.0 326.937  10
   2   4   5 14216.4 315.344  11
  -2  -4  -5 14255.1 317.893  12
   2   4   6 357.029 37.7258  11
  -2  -4  -6 399.854 39.7445  12
  -2   4  -6 309.783 41.3491   8
  -2   4  -6 297.467 39.7248  10
  -2   4  -6 310.411 16.5599  14
   2   4   7 4455.22 138.184  11
  -2   4  -7 4471.38 160.767   8
  -2   4  -7 4053.34 152.115  10
  -2   4  -7 4260.12 140.828   3
  -2  -4  -8 6087.74 128.800  38
  -2   4  -8 6225.04 128.158  15
  -2   4  -8 5724.40 175.795   3
  -2   4  -8 5722.25 132.782  18
  -2  -4  -8 6076.22 125.526  47
  -2  -4  -8 5817.74 130.112  50
  -2   4  -8 5665.04 195.308  10
  -2   4  -8 5984.37 197.768   8
  -2  -4  -9 68.3256 14.7309  38
  -2   4  -9 74.7943 14.0086  15
  -2  -4  -9 67.1127 15.8459  50
  -2  -4  -9 59.0305 13.4511  47
  -2   4  -9 71.5615 14.6278  52
  -2  -4  -9 61.5391 14.5725  45
  -2  -4  -9 65.0024 13.8395  42
  -2   4  -9 80.3243 15.4202  19
  -2   4  -9 88.9816 31.1919  10
  -2   4 -10 2094.23 58.6523  15
  -2  -4 -10 2051.81 57.9228  45
  -2  -4 -10 2072.84 61.0383  50
  -2  -4 -10 2022.23 56.4638  47
  -2  -4 -10 2165.02 59.0795  38
  -2   4 -10 2010.58 60.2269  19
  -2   4 -10 1981.32 59.2851  52
  -2   4 -11 8.99196 11.2220  15
  -2   4 -11 16.1046 14.5882  18
  -2  -4 -11 11.8050 11.5564  45
  -2  -4 -11 7.00996 12.7970  50
  -2  -4 -11 6.78146 10.7929  47
  -2   4 -11 3.93366 13.1902  52
  -2  -4 -11-5.29457 12.5858  38
  -2   4 -11 15.8698 13.0214  19
  -2  -4 -12 1147.22 36.5827  45
  -2  -4 -12 1077.03 36.6226  43
  -2  -4 -12 1153.95 39.3377  50
  -2   4 -12 1183.20 40.9618  54
  -2   4 -12 1064.19 36.4741  37
  -2  -4 -12 1103.51 35.6708  38
  -2   4 -12 1095.82 39.8553  18
  -2   4 -12 1114.31 38.1932  19
  -2  -4 -13 105.141 12.6321  45
  -2  -4 -13 112.506 13.2961  50
  -2   4 -13 150.331 14.9334  54
  -2  -4 -13 111.592 11.8830  38
  -2   4 -13 176.637 15.2293  18
  -2   4 -13 153.852 14.1156  19
  -2  -4 -14 28.0835 7.37385  50
  -2   4 -14 23.3952 7.12242  19
  -2   4 -14 25.5495 8.27380  20
  -2  -4 -14 32.4687 7.54512  45
  -2   4 -14 15.6374 8.35742  54
   2   5 -14 157.667 11.8368  20
   2   5 -14 172.626 12.0274  36
   2  -5 -14 169.978 11.9596  38
   2   5 -14 177.531 12.1456  37
   2  -5 -13 679.191 24.1627  33
   2   5 -13 693.312 26.8370  36
   2  -5 -13 717.310 24.7368  27
   2   5 -13 727.811 27.1831  20
   2  -5 -13 683.665 25.4669  47
   2   5 -13 665.575 24.6538  54
   2   5 -13 689.611 27.0489  37
   2  -5 -13 705.801 26.1729  38
   2  -5 -12 389.482 20.6317  33
   2   5 -12 410.248 20.2344  30
   2  -5 -12 398.701 21.1354  27
   2   5 -12 383.112 22.9550  20
   2   5 -12 392.516 21.3339  19
   2  -5 -12 409.462 21.8548  47
   2   5 -12 459.147 23.8126  15
   2   5 -12 425.773 21.9022  54
   2  -5 -11 609.060 27.7943  33
   2   5 -11 574.749 26.3808  30
   2  -5 -11 622.415 27.9106  27
   2   5 -11 575.048 26.9125  19
   2   5 -11 563.882 29.9177  18
   2  -5 -11 578.719 27.4159  47
   2   5 -11 567.685 28.5199  15
   2   5 -11 522.485 26.6607  54
   2  -5 -10 567.252 28.1065  33
   2   5 -10 607.771 29.0036  30
   2  -5 -10 573.239 29.5641  31
   2   5 -10 533.852 27.5842  54
   2  -5 -10 568.839 28.7870  47
   2   5 -10 643.431 32.8032  18
   2   5 -10 632.259 30.6793  15
   2   5  -9 176.620 16.9608  44
   2   5  -9 180.503 18.9891  15
   2   5  -9 163.711 18.5316  30
   2  -5  -9 199.555 20.1694  31
   2  -5  -9 206.088 19.7339  47
   2   5  -9 168.747 19.8723  18
   2  -5  -9 193.194 19.9503  38
   2   5  -8 3288.17 84.5839  18
   2  -5  -8 3389.03 83.6240  31
   2  -5  -8 3352.55 137.186  12
   2   5  -8 3175.06 78.0376  44
   2  -5  -8 3493.77 84.6189  38
   2  -5  -7 26.3585 12.4743  31
   2  -5  -7 5.70116 19.5864  12
   2  -5  -7 70.4485 23.8504   4
   2   5  -7 31.4458 19.0978   3
   2   5  -7 9.25694 12.0482  18
   2  -5  -7 17.2684 12.4121  38
   2   5  -6 358.067 37.1348   3
   2  -5  -6 383.312 41.3732   4
  -2  -5   6 473.507 23.4728  16
   2  -5  -6 416.329 45.6033  12
   2  -5  -5 2442.11 99.8945   4
  -2  -5   5 2576.09 63.9778  16
   2  -5  -5 2361.37 102.763  12
   2   5  -4 5194.29 162.765   1
   2  -5  -4 5140.08 106.364  16
  -2  -5   4 5142.49 110.012  16
   2  -5  -4 5510.17 163.139  12
   2   5  -3 6430.50 184.998   1
   2  -5  -3 6506.61 130.068  16
  -2  -5   3 6426.19 132.639  16
   2  -5  -3 6790.85 184.799  12
  -2   5   2 224.166 27.1891   1
   2   5  -2 223.691 32.6064   1
  -2  -5   2 175.167 16.2282  16
   2  -5  -2 194.484 15.5944  16
   2  -5  -2 213.504 29.8961  12
  -2   5   1 685.315 44.3067   1
   2   5  -1 562.296 46.2498   1
   2  -5  -1 601.361 45.1587  12
   2  -5  -1 599.562 25.2174  16
  -2  -5   1 586.321 26.1909  16
   2   5   0 3093.49 111.779   1
  -2   5   0 2919.66 104.537   8
   2  -5   0 3038.39 105.613  12
  -2  -5   0 3020.50 71.8748  16
   2   5   1 20.5728 16.3261   1
   2  -5   1 33.6995 17.1070  12
  -2  -5  -1 25.6210 10.8222  16
   2  -5   1 15.0484 10.2081  16
   2   5   2 5485.56 161.597   1
  -2  -5  -2 5407.73 164.077   4
   2   5   2 5799.39 166.227  11
  -2   5  -2 5757.13 171.688   8
  -2  -5  -2 5273.57 146.329  12
   2  -5   2 5780.71 115.975  16
  -2  -5  -2 5356.46 115.131  16
   2   5   3 20.9950 17.0366   1
   2   5   3 6.60219 19.5249  11
  -2   5  -3 12.6803 20.7984   8
  -2  -5  -3 26.6237 16.8554  12
   2  -5   3 8.29059 9.73249  16
  -2   5  -4 4085.52 135.803   3
  -2  -5  -4 4319.35 144.228   4
  -2   5  -4 4218.73 152.609   8
  -2   5  -4 3915.76 132.384  10
   2   5   4 4253.60 141.175  11
  -2  -5  -4 4119.66 131.253  12
   2  -5   4 4089.14 91.0938  16
  -2  -5  -4 4047.11 89.6914  16
  -2   5  -5 8598.98 226.437   3
  -2  -5  -5 8745.42 233.552   4
  -2   5  -5 8443.38 245.474   8
  -2   5  -5 8214.95 225.947  10
   2   5   5 8972.13 232.058  11
  -2  -5  -5 8583.31 223.963  12
   2   5   6 8125.04 218.077  11
  -2   5  -6 7641.73 213.874   3
  -2   5  -6 7770.48 222.789  10
  -2   5  -6 7852.28 164.890  18
  -2  -5  -6 7931.69 162.594  38
  -2  -5  -7 4608.56 104.996  38
  -2  -5  -7 4603.25 102.263  31
  -2   5  -7 4330.08 106.544  18
  -2   5  -7 4444.56 151.254   3
  -2   5  -7 4215.99 159.821  10
   2   5   7 4336.79 147.354  11
  -2  -5  -8 340.681 20.9619  47
  -2  -5  -8 316.335 21.9813  50
  -2   5  -8 305.159 24.8457  18
  -2  -5  -8 371.579 24.1396  38
  -2   5  -9 5035.77 111.996  15
  -2  -5  -9 5079.20 108.718  47
  -2  -5  -9 4922.86 110.770  50
  -2   5  -9 4980.48 117.529  18
  -2  -5  -9 5109.14 111.556  45
  -2  -5  -9 5016.46 112.783  38
  -2   5 -10 880.699 33.9870  15
  -2  -5 -10 889.190 32.2981  47
  -2  -5 -10 882.894 33.8838  50
  -2   5 -10 958.540 38.6940  18
  -2  -5 -10 917.365 34.4608  45
  -2  -5 -10 895.421 35.0547  38
  -2   5 -11 386.623 20.9212  15
  -2  -5 -11 342.752 20.3955  45
  -2  -5 -11 330.774 19.7743  50
  -2  -5 -11 344.898 18.6604  47
  -2  -5 -11 349.076 20.6560  38
  -2   5 -11 362.838 23.6726  18
  -2  -5 -12 1982.81 51.1179  27
  -2  -5 -12 2028.88 49.5282  45
  -2  -5 -12 1950.95 48.8834  38
  -2   5 -12 1930.12 50.1912  37
  -2   5 -12 2006.79 52.0147  54
  -2  -5 -13 39.5984 8.78700  27
  -2  -5 -13 45.1697 8.15744  45
  -2   5 -13 42.5318 9.45036  54
  -2  -5 -13 47.0619 8.14570  38
  -2   5 -13 35.3309 8.87212  20
  -2   5 -14 5.24244 4.28716  36
  -2  -5 -14 15.5369 4.20692  27
   2  -6 -14 192.129 7.80836  38
   2   6 -14 166.173 7.60642  37
   2   6 -13 1120.33 28.6268  20
   2  -6 -13 1137.71 29.3347  47
   2   6 -13 1148.72 28.0835  36
   2  -6 -13 1083.39 26.9524  33
   2   6 -12 150.987 12.6277  36
   2  -6 -12 165.879 12.4892  33
   2   6 -12 171.383 14.6149  37
   2   6 -12 154.247 12.8858  20
   2  -6 -12 160.029 13.3137  47
   2   6 -12 146.513 13.3913  15
   2   6 -11 174.072 14.8079  36
   2  -6 -11 170.489 15.0191  33
   2  -6 -11 185.801 14.5163  27
   2   6 -11 160.676 13.9848  30
   2  -6 -11 162.812 15.2226  38
   2   6 -11 184.485 17.1775  37
   2   6 -11 157.453 14.7319  20
   2   6 -11 174.765 15.6807  15
   2  -6 -11 178.003 15.4266  47
   2   6 -10 1567.25 47.6268  30
   2  -6 -10 1811.92 51.2039  38
   2   6 -10 1629.85 50.3611  15
   2  -6 -10 1802.33 50.4895  47
   2  -6 -10 1825.39 51.7455  31
   2  -6 -10 1787.41 50.0205  33
   2  -6  -9 245.935 20.9467  31
   2   6  -9 317.618 21.1229  30
   2   6  -9 253.935 18.1404  44
   2  -6  -9 266.082 20.6117  47
   2  -6  -9 255.635 20.8727  38
   2   6  -9 290.537 22.4402  18
   2   6  -8 1275.49 45.9411  18
   2   6  -8 1179.66 40.0396  44
   2  -6  -8 1437.57 46.2456  38
   2  -6  -8 1369.31 46.2901  31
   2  -6  -7 9628.12 192.793  38
  -2  -6   7 9657.96 187.418  16
   2  -6  -7 9590.79 191.924  31
  -2  -6   7 9465.43 189.362  51
   2   6  -7 9705.48 192.340  18
   2   6  -7 9263.20 187.013  44
   2  -6  -6 62.4706 15.3460  38
   2   6  -6 35.1173 14.3933  17
  -2  -6   6 51.4142 14.2834  16
   2  -6  -6 47.8512 14.1695  31
   2  -6  -6 40.7593 26.0729  12
  -2  -6   6 125.797 17.5335  51
  -2   6   6 35.5661 27.7792  11
   2  -6  -6 66.5486 25.8805   4
   2   6  -6 43.2853 21.9869   3
  -2  -6   5 1440.33 46.2471  16
   2   6  -5 1369.41 45.0828  17
   2  -6  -5 1349.36 81.6986  12
   2  -6  -5 1325.97 79.5025   4
  -2  -6   5 1372.55 46.4348  51
   2  -6  -5 1452.56 47.8782  22
  -2  -6   4 1886.63 55.2066  16
   2  -6  -4 1878.97 51.3011  16
   2  -6  -4 1907.30 95.3381   4
  -2  -6   4 1772.23 54.1949  51
   2  -6  -4 1902.63 56.1259  22
   2  -6  -3 635.181 52.8153  12
  -2  -6   3 640.299 30.1967  16
   2  -6  -3 636.171 27.9900  16
   2   6  -3 626.731 55.5461   1
   2  -6  -2 2676.80 109.962  12
   2  -6  -2 2845.75 70.5793  16
  -2  -6   2 2840.45 73.1218  16
   2   6  -2 2850.79 118.393   1
   2  -6  -1 96.6507 24.7160  12
   2  -6  -1 116.675 15.5438  16
   2   6  -1 144.286 29.9938   1
   2  -6   0 39.3324 12.5236  16
  -2  -6   0 66.1468 15.0334  16
   2   6   0 48.6740 22.5292   1
  -2  -6  -1 661.312 30.4523  16
   2  -6   1 722.033 30.6339  16
   2   6   2 9096.44 246.053  11
   2  -6   2 9248.17 180.900  16
  -2  -6  -2 8868.92 180.250  16
  -2  -6  -2 8978.39 245.299   4
   2   6   2 8719.11 239.655   1
   2   6   3 6506.40 197.190  11
  -2   6  -3 6054.18 134.837  17
   2  -6   3 6501.22 134.706  16
  -2  -6  -3 6463.26 133.876  16
   2   6   3 6332.49 188.984   1
   2   6   4 18.0657 13.2852  25
  -2  -6  -4 5.79926 22.7430   4
  -2   6  -4 33.8553 22.0265   3
   2   6   4 8.24109 24.1447  11
  -2   6  -4 19.7505 13.9243  17
  -2  -6  -4 39.0303 12.5393  16
  -2  -6  -4 29.6320 11.6180  46
  -2  -6  -5 29.1491 25.1383   4
  -2   6  -5 21.1942 23.2829   3
   2   6   5 2.79893 13.0861  25
  -2   6  -5 15.1929 14.1771  17
  -2   6  -5 10.6813 13.2494  18
   2   6   5 27.3042 23.0901  11
  -2   6  -6 1967.80 60.0000  18
  -2  -6  -6 2220.15 62.0009  38
  -2   6  -6 1828.24 51.0819  14
  -2   6  -6 1831.01 54.7142  17
  -2  -6  -6 2163.73 56.2887  31
  -2   6  -7 758.640 35.0619  18
  -2  -6  -7 760.852 34.8976  38
  -2   6  -8 1257.70 45.8104  18
  -2  -6  -8 1421.82 46.5962  38
  -2   6  -9 381.977 22.0008  15
  -2  -6  -9 362.934 19.3575  47
  -2   6  -9 388.982 24.4859  18
  -2  -6  -9 388.339 22.3867  45
  -2  -6  -9 400.609 22.9320  38
  -2   6 -10 634.362 26.1176  15
  -2  -6 -10 680.347 26.7653  45
  -2  -6 -10 594.555 22.6139  47
  -2  -6 -10 656.362 27.2139  38
  -2   6 -10 610.707 28.1221  18
  -2   6 -11 247.742 15.1175  15
  -2  -6 -11 242.428 16.1553  27
  -2  -6 -11 274.585 15.7064  45
  -2   6 -11 277.887 18.0950  18
  -2   6 -11 279.137 15.9680  54
  -2  -6 -11 262.551 15.9036  38
  -2  -6 -12 166.503 11.4307  27
  -2   6 -12 145.402 11.5495  20
  -2   6 -12 154.846 11.5276  37
  -2  -6 -12 149.164 10.7150  38
  -2   6 -12 142.672 9.85498  54
  -2  -6 -12 157.919 10.7547  45
  -2   6 -13 146.446 7.41557  20
   2   7 -12 41.0498 7.56631  37
   2  -7 -12 31.0836 5.00580  33
   2  -7 -12 40.8521 7.08955  38
   2  -7 -12 43.5720 5.89388  47
   2  -7 -11 3.70842 8.02312  38
   2  -7 -11 4.64103 7.71007  47
   2  -7 -11 0.84733 8.04308  33
   2   7 -11 4.47782 8.37251  37
   2   7 -11 0.37622 7.89609  15
   2  -7 -10 261.435 15.7932  47
   2  -7 -10 242.904 15.9964  38
   2   7 -10 258.987 17.3165  37
   2   7 -10 236.577 14.9316  30
   2  -7 -10 258.977 15.8497  33
   2   7  -9 110.758 13.4226  30
   2  -7  -9 132.537 14.4862  38
   2  -7  -9 102.103 13.1442  47
  -2  -7   9 111.104 13.0780  46
   2  -7  -9 126.844 14.1039  31
   2  -7  -9 110.464 13.5551  33
   2  -7  -8 595.203 26.3749  47
   2  -7  -8 616.695 27.1973  31
   2  -7  -8 606.089 27.6910  38
   2   7  -8 536.807 27.0409  15
   2  -7  -7 2031.64 55.8899  31
  -2  -7   7 2083.18 55.8887  51
   2  -7  -7 2006.25 56.3509  38
   2  -7  -6 108.492 16.3486  38
  -2  -7   6 142.743 17.7408  16
   2  -7  -6 120.352 16.6104  31
   2   7  -6 129.051 15.8323  44
  -2  -7   6 146.516 18.9541  51
   2   7  -6 105.102 16.2771  25
  -2  -7   5 1873.09 55.3484  16
   2   7  -5 1878.88 55.3832  17
   2  -7  -5 1777.57 52.9381  31
   2  -7  -5 2003.69 59.0666  22
   2   7  -5 1803.41 52.4248  25
   2  -7  -5 1768.96 54.8991  38
  -2  -7   5 1897.84 56.5488  51
   2  -7  -4 30.5823 15.1400  22
   2   7  -4 2.75292 14.1383  17
  -2  -7   4 17.6400 14.4950  16
  -2   7   4 6.21580 15.1813  17
  -2  -7   4 0.71878 14.1785  51
   2  -7  -4 23.1179 11.8458  31
   2  -7  -3 211.513 19.6769  51
  -2  -7   3 254.235 22.1948  51
   2  -7  -3 218.725 20.6179  22
  -2  -7   3 243.377 21.3871  16
  -2   7   3 182.567 19.7069  17
   2   7  -3 218.100 21.4211  17
   2  -7  -3 198.410 17.5807  46
   2   7  -2 455.313 53.1062  11
  -2  -7   2 506.094 29.2943  51
   2  -7  -2 536.583 29.0324  51
  -2  -7   2 511.104 29.7879  16
   2  -7  -2 619.395 29.8476  16
  -2   7   2 560.967 29.8047  17
   2  -7  -2 577.485 30.5985  22
   2   7  -1 450.036 51.9350  11
  -2  -7   1 432.777 27.1570  51
   2  -7  -1 352.924 24.8658  51
   2  -7  -1 358.406 24.6383  22
   2   7  -1 380.219 26.2785  17
   2  -7  -1 364.887 24.9286  16
  -2   7   1 328.167 25.2886  17
  -2  -7   0 4736.80 109.259  16
   2   7   0 4465.84 106.318  17
   2  -7   0 4944.49 108.014  16
  -2   7   0 4673.07 108.742  17
   2   7   0 4237.18 161.583  11
  -2  -7   0 4414.61 164.142   4
   2  -7   0 4633.33 108.225  51
   2  -7   0 4739.21 107.994  22
  -2  -7   0 4445.07 105.038  46
  -2  -7  -1 6623.73 134.120  16
   2   7   1 6121.84 130.639  17
  -2   7  -1 5720.09 130.906  17
   2  -7   1 5532.85 130.348  51
  -2  -7  -1 5842.07 128.524  46
   2   7   1 6405.50 199.843  11
   2   7   1 6033.72 129.301  25
  -2  -7  -1 5898.62 194.158   4
   2   7   2 6330.61 136.004  25
   2  -7   2 6354.35 139.728  51
  -2  -7  -2 6241.70 134.742  46
  -2  -7  -2 6681.77 138.528  16
  -2   7  -2 6435.02 139.425  17
   2   7   3 736.046 32.5916  25
  -2  -7  -3 680.215 29.3341  55
   2  -7   3 743.965 35.0592  51
  -2  -7  -3 694.355 30.5701  46
  -2  -7  -3 744.538 32.4024  16
  -2   7  -3 797.320 35.5189  17
   2   7   4 3309.93 78.8612  25
  -2  -7  -4 3215.84 75.1655  55
  -2   7  -4 3210.86 81.4047  17
  -2  -7  -4 3203.81 77.4586  16
   2  -7   4 3210.26 83.1363  51
  -2  -7  -4 3212.58 76.5954  46
   2  -7   5 1473.09 49.0875  51
   2   7   5 1419.56 43.9090  25
  -2   7  -5 1380.83 46.2174  17
  -2   7  -6 606.644 28.2402  18
  -2   7  -6 560.556 23.5538  14
  -2   7  -6 603.698 27.7390  17
   2  -7   6 594.889 29.9745  51
  -2  -7  -6 575.802 29.4945  38
   2   7   6 565.097 26.1021  26
   2  -7   7 864.655 33.4054  51
   2   7   7 734.252 27.9369  26
  -2  -7  -7 738.793 32.2061  38
  -2   7  -7 843.911 33.1011  18
   2  -7   8 214.125 17.0010  51
  -2  -7  -8 233.783 18.3830  38
  -2   7  -8 207.520 16.6331  15
  -2   7  -8 223.442 17.6616  18
  -2  -7  -9 39.5123 10.4485  45
  -2   7  -9 41.6727 10.0313  15
  -2   7  -9 38.4787 10.9534  18
  -2  -7  -9 58.1274 11.5966  38
  -2  -7 -10 49.6333 9.02945  45
  -2  -7 -10 32.3132 8.94525  38
  -2   7 -10 32.4701 9.02842  15
  -2   7 -11 55.5164 7.50460  20
  -2  -7 -11 63.7328 6.97738  45
  -2  -7 -11 53.8841 7.01637  27
  -2  -7 -11 48.6712 7.44595  38
   2  -8 -10 0.33080 4.96474  33
   2   8 -10-1.03890 6.21207  37
   2  -8 -10-0.21078 5.42392  38
   2   8  -9 610.934 21.2510  37
   2  -8  -9 607.958 20.5640  38
   2  -8  -9 572.263 18.4704  47
  -2  -8   9 572.748 18.3648  46
   2  -8  -9 620.849 20.4507  33
   2   8  -9 556.461 21.3085  15
   2  -8  -8 112.726 10.6838  47
  -2  -8   8 110.136 11.9218  46
   2   8  -8 130.909 12.3913  15
   2   8  -8 105.551 11.3754  30
   2  -8  -8 113.341 11.6708  38
   2   8  -8 103.633 11.3490  37
   2  -8  -7 23.6646 9.06950  47
  -2  -8   7 28.8159 10.9922  46
   2  -8  -7 26.8118 9.03657  31
   2  -8  -7 40.1117 10.4156  38
   2  -8  -6 43.5603 10.2445  31
  -2  -8   6 35.3006 12.8055  46
   2  -8  -6 34.6101 11.0926  38
  -2   8   6 18.7170 11.4443  25
  -2   8   5 1611.33 45.6418  25
   2   8  -5 1506.31 44.0964  25
  -2  -8   5 1613.57 48.1807  46
   2  -8  -5 1575.37 45.7411  38
  -2  -8   5 1622.88 48.1284  51
  -2  -8   4 510.368 26.4821  16
  -2   8   4 487.510 24.9571  17
  -2  -8   4 495.614 26.5728  46
  -2   8   4 464.759 25.4055  25
   2   8  -4 447.804 23.9923  25
   2   8  -4 433.634 21.5904  26
  -2  -8   4 497.275 26.7914  51
   2  -8  -4 456.017 23.5162  38
   2  -8  -3 1180.35 39.8247  38
  -2  -8   3 1330.83 44.2544  16
  -2   8   3 1283.79 42.7059  17
   2  -8  -3 1250.88 38.7534  46
   2   8  -3 1287.48 42.2241  25
  -2  -8   3 1284.90 43.3077  46
   2  -8  -3 1298.02 44.0816  22
  -2  -8   3 1406.66 45.6170  51
  -2   8   2 49.2925 14.9212  17
  -2  -8   2 45.5472 14.9911  16
   2  -8  -2 36.5369 12.9980  46
   2  -8  -2 54.6845 14.3789  22
   2  -8  -2 48.3983 14.2092  51
   2   8  -2 50.2484 15.2308  25
  -2  -8   1 50.7043 14.8237  46
   2  -8  -1 49.2353 13.3773  22
   2  -8  -1 45.6143 14.7329  51
  -2   8   1 72.2330 16.3445  17
  -2   8   0 9.74832 13.7082  17
  -2  -8   0-1.37537 12.5533  16
  -2  -8   0-1.28625 13.0296  46
   2  -8   0-11.6268 12.7866  22
   2  -8   0-0.69188 13.1348  51
   2   8   0 8.38013 13.3747  25
  -2   8  -1 86.8746 16.8717  17
  -2  -8  -1 100.787 16.2297  16
   2  -8   1 101.675 17.2161  51
  -2  -8  -1 98.7039 15.6315  46
   2   8   1 77.5967 16.1757  25
   2  -8   1 85.7967 14.9241  22
  -2  -8  -2 246.824 19.0409  46
   2  -8   2 234.991 18.9255  22
   2   8   2 215.739 20.1916  25
  -2  -8  -2 227.082 19.7473  16
  -2  -8  -2 246.468 18.5710  55
   2  -8   3 66.9698 16.4730  51
  -2  -8  -3 61.2917 13.0639  46
   2  -8   3 75.7392 14.5158  22
   2   8   3 67.4575 15.9611  25
  -2   8  -3 61.6592 16.3697  17
  -2  -8  -3 36.4727 13.6795  16
  -2   8  -4 69.0702 15.3082  17
   2  -8   4 78.5222 13.3545  22
   2  -8   4 70.8752 15.4003  51
  -2  -8  -4 67.2227 14.7128  38
   2   8   4 87.3106 14.9606  25
   2   8   4 70.2952 14.1972  26
   2  -8   5 1282.40 41.2184  51
  -2   8  -5 1203.58 38.6465  17
  -2   8  -5 1114.50 34.3605  14
   2   8   5 1193.69 37.5709  26
   2   8   5 1229.45 36.6339  25
   2  -8   5 1185.85 36.3638  22
   2   8   6 22.8936 10.4278  26
   2  -8   6 32.1253 11.9393  51
   2   8   7-3.80789 8.24835  26
   2  -8   7 8.39729 9.65942  51
  -2   8  -7 9.01580 9.60550  15
  -2  -8  -8 143.685 11.5220  45
   2  -8   8 126.068 11.7067  51
  -2  -8  -8 131.957 11.9604  38
  -2   8  -8 115.259 11.4898  15
  -2  -8  -9 455.205 15.0948  45
  -2  -8  -9 497.974 16.6652  38
  -2   8  -9 473.782 16.8867  37
   2  -9  -7 176.870 10.2934  33
  -2   9   7 148.170 8.12783  26
  -2  -9   7 184.563 10.7158  46
  -2   9   6 1.30832 8.42581  26
   2   9  -6 4.83990 7.04156  15
  -2  -9   6 0.93170 8.32990  46
  -2  -9   5 314.304 16.8826  46
  -2   9   5 288.476 14.8685  25
  -2  -9   4 167.545 14.3625  46
  -2   9   4 179.507 14.1820  25
   2   9  -4 143.806 12.8956  25
  -2  -9   3 300.153 18.4208  46
   2   9  -3 299.945 18.0354  25
  -2   9   3 280.483 18.2075  25
   2   9  -2 116.584 12.5078  26
   2   9  -2 136.215 14.9366  25
  -2   9   2 127.802 14.8580  25
   2   9  -1 30.7388 11.3070  26
  -2   9   1 17.8030 11.7414  25
   2  -9  -1 16.9973 9.75458  22
   2  -9  -1 19.3443 10.0347  46
  -2  -9   1 17.4267 10.7222  46
   2  -9   0 1020.06 32.5480  46
  -2  -9   0 1040.75 33.3080  46
  -2   9   0 1013.04 34.0732  25
   2   9   0 1040.62 33.9364  25
   2   9   0 991.729 32.5427  26
  -2  -9   0 967.022 31.1319  55
  -2   9   0 1060.99 35.0262  17
   2  -9   0 973.137 31.0407  22
   2   9   1-1.36061 11.1683  25
  -2   9  -1-1.87899 11.6626  25
  -2   9  -1 8.49504 11.1960  17
   2  -9   1-0.38154 9.09144  22
   2  -9   1-0.45405 9.95327  46
  -2  -9  -1 8.84728 10.0008  46
  -2  -9  -2 32.5710 10.7504  38
   2  -9   2 30.2749 10.8603  46
   2  -9   2 31.9268 9.24098  22
  -2   9  -2 18.7712 11.0987  25
   2   9   2 29.5315 11.2488  26
   2   9   2 36.2554 11.0919  25
   2  -9   3 41.0978 12.4505  51
  -2  -9  -3 45.4217 10.5396  38
  -2   9  -3 40.5539 11.3238  25
   2   9   3 48.7712 11.7443  26
   2   9   3 59.0071 11.5232  25
  -2   9  -3 42.5866 11.8276  17
  -2   9  -3 30.3977 8.96216  14
   2   9   4 211.542 13.9697  25
   2   9   4 212.952 14.4670  26
   2  -9   4 231.140 15.6249  46
  -2  -9  -4 191.094 13.8477  38
   2  -9   4 242.643 15.9071  51
  -2  -9  -5 14.3859 8.33827  38
   2   9   5 19.6303 8.93030  26
   2  -9   5 28.5830 9.61874  46
  -2  -9  -6 457.610 17.0166  38
   2   9   6 453.845 14.5038  26
  -2  -9  -6 469.143 16.2050  45
  -2  -9  -7 136.574 6.84308  45
   2  -9   7 153.130 8.31286  46
  -2  10   3 543.022 15.1154  26
  -2  10   3 468.912 13.1875  25
   2  10  -2 271.186 11.5402  25
  -2  10   2 280.447 11.9742  25
   2  10  -1 28.0237 7.22734  25
  -2  10   1 27.3546 7.19062  25
  -2  10   1 22.7695 6.41008  26
   2  10   0 197.533 10.0138  26
  -2  10   0 179.580 9.31107  26
   2  10   0 201.794 10.9240  25
   2  10   1 58.2129 7.65638  25
  -2  10  -1 52.3656 7.40219  25
   2  10   1 44.8781 6.92254  26
  -2  10  -2 1211.76 26.3943  25
   2  10   2 1318.89 27.6426  26
   2 -10   3 9.13069 4.23979  46
   2  10   3 6.55617 4.32037  26
   3   0 -16 678.767 24.0661  19
   3   0 -15 10.9804 11.1833  20
   3   0 -15 13.7595 11.3099  19
   3   0 -15 15.6549 11.8102  53
   3   0 -15 13.6181 11.3019  43
   3   0 -14 388.013 23.9915  27
   3   0 -14 405.306 23.3148  36
   3   0 -14 406.325 25.8010  19
   3   0 -14 400.143 24.2836  20
   3   0 -14 395.538 26.7570  43
   3   0 -14 417.926 25.5977  53
   3   0 -13 20.5186 14.5938  54
   3   0 -13 33.9133 14.9231  53
   3   0 -13 18.2211 12.0354  32
   3   0 -13 11.7319 13.3370  36
   3   0 -13 22.4645 11.7722  37
   3   0 -13 13.7371 13.3427  27
   3   0 -13 25.9276 13.2499  30
   3   0 -13 21.8081 14.4332  50
   3   0 -13 13.5556 13.5729  20
   3   0 -13 7.14422 14.0199  19
   3   0 -13 31.4101 14.2411  45
   3   0 -13 5.75444 13.6260  43
   3   0 -12 8765.25 180.829  53
   3   0 -12 8929.93 182.280  54
   3   0 -12 8818.34 256.891   5
   3   0 -12 8722.53 176.161  45
   3   0 -12 8749.14 182.832  43
   3   0 -12 8826.36 177.177  38
   3   0 -12 8574.49 173.868  37
   3   0 -12 8649.43 176.811  32
   3   0 -12 8759.70 178.656  27
   3   0 -12 8748.15 176.859  30
   3   0 -12 8975.57 181.956  50
   3   0 -12 8707.93 175.324  47
   3   0 -12 8574.43 247.282  10
   3   0 -12 8726.49 180.307  20
   3   0 -12 8712.51 181.491  19
   3   0 -11 23.1082 12.0993  53
   3   0 -11 17.1854 13.2016  54
   3   0 -11 27.5089 25.3290   5
   3   0 -11 11.8450 12.6609  33
   3   0 -11 21.9110 12.1213  32
   3   0 -11 22.8297 12.2924  27
   3   0 -11 18.5228 12.3962  30
   3   0 -11 25.6056 11.5802  47
   3   0 -11 19.8841 13.3067  50
   3   0 -11 7.97552 11.8849  45
   3   0 -11 38.7425 13.4364  43
   3   0 -11 29.4701 12.5246  20
   3   0 -11 18.1994 11.6934  19
   3   0 -11 36.9275 23.0445  10
   3   0 -10 11398.4 287.427  10
   3   0 -10 11741.2 293.901   5
   3   0  -9 48.9486 20.0960  10
   3   0  -9 40.8620 16.9251   6
   3   0  -9 7.04798 18.4315   5
   3   0  -8 404.671 34.6225   6
   3   0  -8 419.988 37.7625  10
   3   0  -8 512.504 41.4867   5
   3   0  -7 32.2190 14.4254   6
   3   0  -7 20.3613 14.5231  10
   3   0  -7 33.3873 12.5725  12
   3   0  -6 28794.7 549.871   6
   3   0  -6 30009.0 557.488   5
   3   0  -6 29168.2 554.039  10
   3   0  -6 29439.4 539.892  12
   3   0  -5 88.4942 15.9425   5
   3   0  -5 73.0043 12.3872  12
   3   0  -4 3870.83 96.4637   5
   3   0  -4 4000.00 96.4336   6
   3   0  -4 3900.50 88.7407  12
   3   0  -3 35.0782 5.27122   1
   3   0  -3 36.6696 8.53575   9
   3   0  -3 54.4075 8.32349  12
   3   0  -2 6741.81 134.818   2
   3   0  -2 6940.74 134.641   9
   3   0  -2 6799.29 128.674  11
   3   0  -1 14.1534 7.08475  11
   3   0   0 411203. 7054.47   9
  -3   0   0 411792. 7052.31   3
   3   0   1 114.826 10.9872   9
  -3   0  -1 66.8278 10.5378   3
   3   0   2 710872. 12185.7  11
   3   0   2 711347. 12177.3   9
   3   0   3 115.465 15.8190  11
   3   0   4 125.041 16.5366  11
   3   0   5 83.1857 15.0117  11
   3   0   6 8606.22 185.701  11
  -3   0  -6 8489.45 192.590   8
  -3   0  -7 13.4233 12.5385   8
  -3   0  -7 2.00551 15.1694  10
  -3   0  -8 1431.61 76.9290  10
  -3   0  -9 11.9771 22.0744   7
  -3   0  -9 8.10671 18.2814  10
  -3   0 -10 6596.34 144.014  50
  -3   0 -10 6699.87 140.031  27
  -3   0 -10 6512.99 144.156  52
  -3   0 -10 6573.01 212.949   5
  -3   0 -10 6721.25 138.736  45
  -3   0 -10 6655.57 145.386  42
  -3   0 -10 6354.52 203.068  10
  -3   0 -10 7025.77 218.496   7
  -3   0 -11 20.5449 12.7434  27
  -3   0 -11 11.3704 12.8453  45
  -3   0 -11 24.3223 15.2797  42
  -3   0 -11 7.32498 13.2879  54
  -3   0 -11 13.1108 14.0676  52
  -3   0 -11 5.20475 13.5685  19
  -3   0 -11 3.13000 11.7927  20
  -3   0 -12 621.776 31.3624  52
  -3   0 -12 553.285 28.5319  54
  -3   0 -12 560.780 26.1799  20
  -3   0 -12 596.416 32.2871  19
  -3   0 -12 639.643 29.7740  27
  -3   0 -12 604.237 30.5466  50
  -3   0 -13-2.68106 10.9319  53
  -3   0 -13 1.14889 10.4862  54
  -3   0 -13-9.24608 11.6001  19
  -3   0 -13 6.88812 9.87637  27
  -3   0 -13 3.12733 11.7079  50
  -3   0 -14 342.834 18.6617  27
  -3   0 -14 392.377 21.4193  43
  -3   0 -14 380.700 20.6669  19
  -3   0 -14 388.168 19.9325  50
  -3   0 -14 368.006 20.5597  53
  -3   0 -15 4.43887 7.86531  53
  -3   0 -15-0.99514 7.22829  19
  -3   0 -15 5.42646 7.53369  43
   3   1 -16 546.015 22.3551  19
   3   1 -16 524.045 21.3631  20
   3  -1 -15 15.9045 11.2197  53
   3   1 -15 18.0596 11.9412  19
   3   1 -15 10.6551 10.6705  20
   3  -1 -15 15.2096 11.3967  27
   3   1 -15 16.5016 10.9134  36
   3   1 -14 1565.34 45.7291  37
   3   1 -14 1543.57 49.4929  36
   3  -1 -14 1603.35 49.4041  27
   3   1 -14 1563.33 46.5912  30
   3  -1 -14 1605.74 47.8107  45
   3   1 -14 1657.40 51.9281  43
   3  -1 -14 1657.04 50.3542  53
   3   1 -14 1615.94 50.6955  20
   3  -1 -14 1658.31 49.1824  19
   3   1 -14 1620.06 51.9855  19
   3  -1 -14 1618.41 49.6303  20
   3  -1 -14 1710.37 51.9172  50
   3   1 -13 550.901 27.1039  37
   3  -1 -13 539.185 27.8200  38
   3  -1 -13 515.374 25.6157  36
   3   1 -13 545.392 26.8710  32
   3  -1 -13 577.722 28.5232  33
   3   1 -13 544.794 27.1212  30
   3  -1 -13 596.989 29.5035  27
   3   1 -13 539.811 29.8485  43
   3  -1 -13 584.271 28.2542  45
   3  -1 -13 544.706 28.5365  53
   3   1 -13 512.194 29.2368  54
   3   1 -13 534.022 29.5411  20
   3  -1 -13 567.906 29.1190  20
   3   1 -13 492.447 29.3666  19
   3  -1 -13 532.714 28.4567  19
   3  -1 -13 547.446 27.5245  47
   3  -1 -12 4505.65 103.537  47
   3   1 -12 4718.71 107.692  50
   3  -1 -12 4582.87 104.403  38
   3   1 -12 4555.85 103.871  37
   3  -1 -12 4437.08 101.926  36
   3  -1 -12 4734.61 104.425  33
   3   1 -12 4557.03 103.553  32
   3   1 -12 4393.47 103.402  30
   3   1 -12 4730.58 107.242  27
   3  -1 -12 4533.36 104.732  27
   3  -1 -12 4506.37 103.521  45
   3   1 -12 4578.83 108.610  43
   3  -1 -12 4640.60 107.826  54
   3  -1 -12 4612.85 106.608  53
   3   1 -12 4653.13 109.531  54
   3  -1 -12 4617.04 106.612  20
   3  -1 -12 4620.82 106.467  19
   3   1 -12 4487.92 109.125  19
   3   1 -12 4517.27 168.587  10
   3   1 -11 4287.34 99.1017  50
   3  -1 -11 4099.70 95.2415  47
   3  -1 -11 4229.02 98.0954  48
   3  -1 -11 4138.96 100.453  43
   3   1 -11 4291.88 100.655  43
   3  -1 -11 4114.56 95.1751  45
   3   1 -11 4141.45 95.7630  45
   3  -1 -11 4311.05 96.7689  38
   3   1 -11 4147.86 96.2908  37
   3  -1 -11 4129.63 94.9762  34
   3  -1 -11 4118.21 95.7011  33
   3  -1 -11 4067.22 96.4897  32
   3   1 -11 4273.28 96.6110  32
   3   1 -11 4206.60 96.4469  30
   3  -1 -11 4195.39 96.8218  30
   3  -1 -11 4250.97 98.8172  28
   3   1 -11 4152.18 98.3892  27
   3  -1 -11 4249.14 96.9537  27
   3  -1 -11 4202.41 146.810  10
   3   1 -11 4086.77 155.350  10
   3  -1 -11 4117.90 98.0321  20
   3  -1 -11 4124.15 97.6686  19
   3   1 -11 4189.41 101.455  19
   3   1 -11 4222.84 100.742  54
   3  -1 -11 4220.07 99.4033  54
   3  -1 -10 922.062 61.3976  10
   3   1 -10 908.340 66.8504  10
   3   1 -10 986.872 67.0555   5
   3  -1  -9 952.204 58.3722  10
   3   1  -9 928.310 52.3816   6
   3   1  -9 1052.70 35.0163  15
   3   1  -9 1005.23 64.7295   5
   3  -1  -8 105.772 21.0731  12
   3  -1  -8 90.8230 22.3335   6
   3   1  -8 134.412 26.0434   5
   3   1  -8 107.356 19.5106   6
   3  -1  -8 100.232 22.5233  10
   3  -1  -7 9441.99 208.998  12
   3  -1  -7 9351.59 216.308   5
   3   1  -7 8697.33 200.778   6
   3   1  -7 8844.09 213.451   5
   3  -1  -7 9455.79 214.628   6
   3  -1  -7 8947.21 209.287  10
   3   1  -7 8789.62 215.555  10
   3  -1  -6 69277.2 1231.78  12
   3   1  -6 71223.6 1239.36   5
   3  -1  -6 70969.0 1239.63   5
   3   1  -6 69307.2 1228.36   6
   3   1  -6 70117.1 1242.04  10
   3  -1  -6 70274.6 1232.90  10
   3   1  -6 67840.7 1202.09   9
   3  -1  -6 66508.2 1237.39   6
   3  -1  -5 11181.1 229.715  12
   3   1  -5 11532.3 229.642   6
   3   1  -5 10939.8 232.554   5
   3   1  -5 11041.8 205.656   3
   3  -1  -5 11659.7 234.199   5
   3   1  -5 11111.7 212.331   9
   3  -1  -5 11046.7 229.316  10
   3   1  -5 11210.4 235.529  10
   3  -1  -4 13562.8 266.799  12
   3   1  -4 12985.0 236.568  11
   3  -1  -4 13966.1 248.799   2
   3  -1  -4 14423.0 270.678   6
   3   1  -4 13536.5 259.117   1
   3   1  -4 13512.2 243.181   3
   3   1  -4 13943.1 264.035   6
   3  -1  -4 14272.8 267.678   5
   3  -1  -4 14209.7 247.452   4
   3   1  -4 13700.8 253.706   9
   3   1  -4 13717.9 268.483  10
   3  -1  -3 285959. 4972.21  12
   3   1  -3 288962. 4952.28  11
   3  -1  -3 293057. 4968.54   5
   3   1  -3 286917. 4965.81   1
   3  -1  -3 287967. 4972.49   6
   3  -1  -3 291127. 4958.86   2
   3   1  -3 288572. 4963.03   9
   3   1  -3 287516. 4970.81  10
   3   1  -2 62074.4 1089.64  11
   3  -1  -2 64328.4 1100.09   6
   3   1  -2 62639.7 1097.00  10
   3   1  -1 6990.16 132.271  11
   3  -1  -1 6852.92 132.112   6
  -3   1   0 75594.2 1301.67   3
   3   1   0 74495.8 1304.57   2
  -3  -1   0 74705.0 1302.39   4
   3   1   1 145114. 333.191   2
  -3   1  -1 142583. 348.708   3
   3  -1   2 244369. 4212.71  11
   3   1   2 246916. 4212.11  11
   3   1   2 240013. 4204.39   2
  -3   1  -2 249301. 4214.36   3
   3   1   3 88539.4 1526.63  11
   3  -1   3 87090.8 1527.30  11
   3   1   3 88310.9 1515.21   2
   3   1   3 85879.9 1514.34   9
   3   1   4 67438.5 1186.46  11
   3  -1   4 67836.0 1187.60  11
   3   1   4 66246.7 1170.26   2
  -3   1  -4 64138.6 1192.60   3
   3   1   4 67094.9 1168.49   9
  -3   1  -4 69365.0 1199.76   8
  -3   1  -4 70701.6 1204.17   7
   3   1   5 9464.86 198.432  11
   3  -1   5 9288.49 199.165  11
  -3   1  -5 9410.89 208.322   3
  -3   1  -5 9460.03 211.699   8
  -3   1  -5 9309.26 217.992   7
  -3   1  -6 9181.94 219.789   7
  -3  -1  -6 8362.52 184.377   8
  -3  -1  -6 8648.58 202.748  10
  -3   1  -6 8864.15 206.573   8
   3   1   6 8715.95 190.821  11
  -3   1  -7 1789.38 77.0829   8
  -3  -1  -7 2001.93 88.9780   7
  -3  -1  -7 1808.30 77.7826  10
  -3   1  -7 1945.52 88.9594   7
  -3   1  -7 1850.08 88.4333  10
   3   1   7 1911.73 68.1405  11
  -3   1  -7 2000.75 48.2277  15
  -3   1  -8 234.289 36.2403   7
  -3   1  -8 175.487 34.2948  10
  -3  -1  -8 151.807 31.5913   7
  -3  -1  -8 150.960 27.3167  10
  -3   1  -8 197.299 28.4794   8
  -3   1  -9 483.410 48.5357   5
  -3   1  -9 527.720 54.1108   7
  -3  -1  -9 445.690 45.0862  10
  -3   1  -9 430.219 50.6207  10
  -3  -1  -9 399.982 48.4999   7
  -3   1 -10 9641.50 272.158  10
  -3  -1 -10 9846.54 274.448   7
  -3  -1 -10 9754.44 197.786  42
  -3  -1 -10 9811.56 189.782  45
  -3   1 -10 9493.91 194.893  42
  -3   1 -10 9820.32 191.331  27
  -3  -1 -10 9775.77 192.120  27
  -3  -1 -10 9642.37 190.759  54
  -3  -1 -10 9671.46 194.648  52
  -3   1 -10 8863.56 258.161   5
  -3   1 -10 9467.97 192.322  50
  -3  -1 -10 9577.29 197.120  50
  -3   1 -10 9082.21 189.876  18
  -3   1 -11 262.194 21.4544  27
  -3  -1 -11 230.595 20.0863  27
  -3  -1 -11 226.596 21.5123  50
  -3   1 -11 216.156 20.4588  50
  -3  -1 -11 193.584 18.5053  54
  -3  -1 -11 185.794 20.8237  52
  -3   1 -11 207.604 19.1760  18
  -3  -1 -11 208.625 21.7583  19
  -3  -1 -11 213.205 19.3015  45
  -3   1 -11 250.817 22.1414  42
  -3  -1 -11 222.258 22.2881  42
  -3   1 -12 174.722 17.3749  27
  -3  -1 -12 176.467 17.7640  27
  -3   1 -12 185.347 18.2796  50
  -3  -1 -12 172.151 18.8038  50
  -3   1 -12 162.165 18.9452  54
  -3  -1 -12 166.488 16.2365  54
  -3   1 -12 186.125 18.8045  53
  -3   1 -12 161.721 16.8760  20
  -3  -1 -12 156.120 18.4189  19
  -3  -1 -12 178.454 17.5357  45
  -3  -1 -12 145.728 18.1325  42
  -3  -1 -13 819.138 31.7448  27
  -3   1 -13 812.769 31.1788  27
  -3  -1 -13 853.658 34.1746  50
  -3   1 -13 826.194 31.0024  50
  -3   1 -13 854.149 33.6730  54
  -3   1 -13 873.594 33.9093  53
  -3  -1 -13 791.420 33.1666  19
  -3   1 -13 818.050 30.6372  20
  -3   1 -13 811.373 33.3371  43
  -3  -1 -14 44.6666 10.6813  27
  -3   1 -14 46.8576 10.6770  53
  -3   1 -14 50.9379 10.9313  54
  -3  -1 -14 49.8188 11.4211  50
  -3  -1 -14 31.9075 9.77958  19
  -3  -1 -14 37.3947 11.6347  43
  -3   1 -14 38.7854 10.6280  43
  -3   1 -15 6.34831 7.38308  53
  -3   1 -15 6.23649 8.07763  19
  -3  -1 -15 1.22850 7.76601  50
  -3   1 -15 9.21582 6.72492  43
  -3  -1 -15 4.49255 7.75441  43
   3   2 -16 1131.38 31.3971  36
   3  -2 -15 58.9338 11.1210  27
   3   2 -15 39.3094 12.3242  19
   3  -2 -15 76.8230 11.7099  45
   3  -2 -15 72.2930 13.0875  43
   3   2 -15 49.8561 11.8601  36
   3  -2 -14 17.7329 13.0515  43
   3  -2 -14 8.45281 11.7514  45
   3   2 -14 8.02369 12.5938  36
   3   2 -14 7.70167 11.2434  37
   3   2 -14 8.03123 10.2180  32
   3   2 -14 14.3846 10.8535  30
   3  -2 -14 2.95651 11.1822  27
   3  -2 -14 13.8131 11.5598  38
   3  -2 -14 5.12679 10.3330  53
   3   2 -14 2.74492 13.1318  54
   3   2 -14 42.4875 14.7424  19
   3  -2 -14 4.01747 12.7881  50
   3  -2 -14 15.3536 11.8779  47
   3  -2 -13 1682.91 54.5660  43
   3   2 -13 1696.54 52.9183  43
   3  -2 -13 1698.15 50.3211  45
   3  -2 -13 1636.60 50.0512  33
   3   2 -13 1594.30 48.3103  32
   3   2 -13 1723.14 50.5174  30
   3  -2 -13 1734.14 52.1412  27
   3   2 -13 1641.42 51.0711  37
   3  -2 -13 1695.70 51.2694  38
   3   2 -13 1720.27 54.7284  54
   3   2 -13 1663.16 54.5719  53
   3  -2 -13 1657.43 51.0572  53
   3   2 -13 1730.19 54.1961  20
   3  -2 -13 1609.28 48.2318  19
   3   2 -13 1802.32 56.3156  19
   3  -2 -13 1614.61 50.1613  47
   3  -2 -13 1727.56 54.2264  50
   3  -2 -12 1668.25 52.2498  45
   3  -2 -12 1776.96 57.0494  43
   3   2 -12 1877.35 56.6837  43
   3  -2 -12 1831.64 54.1930  38
   3   2 -12 1888.82 55.9572  37
   3  -2 -12 1764.33 53.3673  33
   3   2 -12 1843.80 53.5037  32
   3  -2 -12 1673.29 53.1837  27
   3   2 -12 1866.55 54.4309  30
   3  -2 -12 1721.71 53.8857  53
   3   2 -12 1859.02 58.0916  54
   3   2 -12 1773.18 56.7427  53
   3  -2 -12 1802.78 55.2187  48
   3  -2 -12 1818.52 56.9961  50
   3  -2 -12 1725.79 53.4307  47
   3   2 -12 1832.64 58.6412  19
   3   2 -12 1854.97 57.4497  20
   3  -2 -12 1833.87 54.9632  20
   3   2 -11 16.2639 24.6029  10
   3  -2 -11 1.37603 15.2835  48
   3  -2 -11 16.6388 13.3552  50
   3  -2 -11 3.27408 13.9434  47
   3   2 -11 4.31265 12.9518  43
   3  -2 -11 6.93658 12.5715  43
   3  -2 -11 18.5226 13.4929  45
   3  -2 -11 9.91287 13.2726  38
   3   2 -11 18.3617 12.8927  37
   3  -2 -11 8.33975 12.7465  33
   3  -2 -11 19.7693 12.6837  27
   3   2 -11 3.29630 14.4311  30
   3  -2 -11 10.8638 13.1649  28
   3   2 -11 17.1480 12.6959  19
   3   2 -11-4.57847 12.7115  20
   3  -2 -11 1.37633 12.1521  20
   3   2 -11 17.2241 13.5238  18
   3   2 -11 24.6593 13.2599  53
   3   2 -11-3.87494 13.0751  54
   3  -2 -11 18.8485 21.9063   5
   3   2 -10 55.0073 13.7323  15
   3  -2 -10 75.3782 26.6520   5
   3   2 -10 73.8572 28.7216  10
   3  -2  -9 1799.31 83.0227  12
   3  -2  -9 1817.24 89.2569   5
   3   2  -9 1830.01 91.2831  10
   3  -2  -8 16276.7 348.879  12
   3  -2  -8 16651.8 353.684   5
   3   2  -8 16330.2 358.742  10
   3   2  -7 31.4484 12.9240   6
   3   2  -7 27.4120 10.4798   3
   3  -2  -7 11.9981 14.7869   5
   3   2  -7 18.8171 8.94103  15
   3  -2  -7 23.7500 16.4868  12
   3   2  -7 40.7014 18.7780  10
   3  -2  -6 11074.7 241.346  12
   3   2  -6 10548.1 224.027   6
   3   2  -6 10590.2 212.521   3
   3  -2  -6 11287.9 240.591   5
   3   2  -6 10357.9 212.046   9
   3   2  -6 10976.8 242.839  10
   3  -2  -6 11584.6 245.055   6
   3   2  -5 40645.8 707.486  11
   3   2  -5 41824.1 733.168   6
   3   2  -5 41146.1 720.749   3
   3  -2  -5 41719.6 740.920   5
   3   2  -5 41587.0 741.780   1
   3  -2  -5 41989.0 726.433   4
   3   2  -5 41670.8 747.098  10
   3  -2  -5 42599.4 750.400   6
   3   2  -4 42976.2 773.502  11
   3  -2  -4 44424.5 789.519   5
   3   2  -4 43479.3 794.816   1
   3  -2  -4 44601.5 771.970   2
   3  -2  -4 45320.6 799.721   6
   3   2  -4 43822.0 794.864  10
   3   2  -3 29801.3 549.381   1
   3  -2  -3 30048.0 537.682   5
   3  -2  -3 30254.7 548.083   6
  -3   2   3 28887.2 526.429   8
   3   2  -3 31294.4 535.636  11
   3   2  -3 29410.8 542.922  10
   3   2  -2 582111. 10016.0  11
   3   2  -2 585330. 10013.6  10
   3  -2  -2 584976. 10019.2   6
   3  -2  -1 6339.83 127.786   6
   3   2  -1 6024.97 132.703  11
  -3  -2   0 20349.6 376.750  12
   3  -2   0 20730.9 374.680   6
  -3  -2  -1 1238.38 39.3559  12
   3   2   1 1137.57 43.4880  11
  -3  -2  -1 1222.24 44.6625   4
   3   2   2 2028.91 65.0819  11
  -3  -2  -2 2036.17 62.2882  12
  -3   2  -2 2287.91 67.5805   3
  -3  -2  -2 2173.48 67.7401   4
  -3   2  -2 2348.64 72.8785   8
  -3   2  -2 2252.02 64.7150   7
   3   2   3 38637.8 705.177  11
  -3   2  -3 39039.6 709.523   7
   3   2   4 36311.4 651.281  11
  -3   2  -4 36119.3 657.144   3
  -3   2  -4 35416.4 665.739   8
  -3  -2  -4 34338.8 633.300  10
  -3   2  -4 35581.3 661.409   7
   3   2   5 745.222 41.0792  11
  -3   2  -5 788.793 45.0883   3
  -3  -2  -5 686.972 34.7184  10
  -3   2  -5 819.343 49.4159   7
  -3   2  -5 820.931 49.5611   8
   3   2   6 6486.20 157.791  11
  -3   2  -6 6549.40 168.083   3
  -3   2  -6 6817.46 182.251   7
  -3  -2  -6 6166.72 151.327  10
  -3   2  -6 6561.39 176.813   8
  -3   2  -7 4057.28 128.152   5
  -3   2  -7 4202.52 90.0954  15
   3   2   7 4409.36 121.059  11
  -3  -2  -7 4437.63 142.911   7
  -3   2  -7 4302.32 145.913   7
  -3   2  -7 4315.11 139.921   8
  -3   2  -8 2546.14 62.2570  15
  -3  -2  -8 2521.08 108.545   7
  -3   2  -8 2745.26 116.941   7
  -3   2  -8 2563.05 105.778   8
  -3   2  -8 2383.29 99.2711   5
  -3   2  -9 10834.0 208.516  15
  -3  -2  -9 10820.3 209.603  47
  -3   2  -9 10573.9 216.837  52
  -3  -2  -9 11242.0 287.441   7
  -3   2  -9 10262.2 268.668   8
  -3   2  -9 10738.3 296.255  10
  -3  -2  -9 10869.9 208.775  45
  -3  -2  -9 11029.2 216.902  42
  -3  -2 -10 1995.57 54.6222  38
  -3   2 -10 2119.31 113.277  10
  -3  -2 -10 1974.29 104.012   7
  -3   2 -10 2056.76 58.3988  27
  -3  -2 -10 2052.29 59.8409  27
  -3  -2 -10 2063.48 62.3791  42
  -3  -2 -10 2002.38 56.5491  45
  -3   2 -10 2008.36 58.9894  42
  -3  -2 -10 2017.40 58.3394  52
  -3   2 -10 1968.48 62.6557  52
  -3   2 -10 1988.67 63.3868  19
  -3   2 -10 1992.72 60.4264  18
  -3  -2 -10 2094.57 57.9169  47
  -3  -2 -11 18.3838 12.0930  38
  -3   2 -11 40.0278 14.9846  18
  -3  -2 -11 31.5601 13.9956  27
  -3   2 -11 52.9743 15.1763  27
  -3  -2 -11 38.3649 15.9371  42
  -3  -2 -11 37.2490 13.5166  45
  -3   2 -11 47.3223 15.6092  53
  -3   2 -11 28.2095 16.2228  52
  -3  -2 -11 15.8870 12.9085  19
  -3   2 -11 43.9506 16.0422  19
  -3  -2 -11 23.9555 15.4413  50
  -3  -2 -12 40.9504 11.0966  38
  -3   2 -12 52.5800 13.3280  18
  -3  -2 -12 39.6856 13.6305  27
  -3  -2 -12 45.9317 12.3976  45
  -3   2 -12 41.9745 12.7487  43
  -3   2 -12 43.4970 13.3162  53
  -3   2 -12 45.3270 14.6039  52
  -3   2 -12 62.3519 15.6095  19
  -3  -2 -12 41.8165 12.5937  19
  -3  -2 -12 28.2639 14.3768  50
  -3  -2 -13 19.8182 11.9589  50
  -3  -2 -13 39.0793 11.6064  27
  -3  -2 -13 30.8303 9.28388  38
  -3   2 -13 35.5241 11.9648  54
  -3   2 -13 47.1490 12.0486  53
  -3   2 -13 49.6621 12.1279  20
  -3   2 -13 30.7239 12.6702  19
  -3  -2 -13 47.1850 11.8086  45
  -3   2 -13 34.3725 11.3104  43
  -3  -2 -14 859.371 28.3317  27
  -3  -2 -14 871.664 30.0329  50
  -3  -2 -14 845.799 29.4666  53
  -3   2 -14 932.225 30.2546  54
  -3   2 -14 822.462 27.6237  53
  -3   2 -14 836.584 26.7277  20
  -3   2 -14 880.262 30.6471  19
  -3  -2 -14 847.241 30.3967  43
  -3  -2 -15 35.5564 7.55336  27
  -3  -2 -15 27.8714 6.96194  53
  -3   2 -15 25.8779 7.44672  19
  -3  -2 -15 35.6356 7.91181  43
  -3  -2 -15 35.5109 7.96686  50
   3   3 -16 164.370 11.1561  36
   3   3 -16 181.838 11.2284  20
   3  -3 -15 26.9527 9.27824  27
   3   3 -15 35.8694 10.9469  19
   3   3 -15 6.84555 9.58390  20
   3  -3 -15 24.6268 9.50357  45
   3   3 -15 8.34211 8.55028  37
   3   3 -14 49.6691 11.9580  37
   3  -3 -14 69.1107 12.0984  33
   3   3 -14 57.6216 11.1363  30
   3  -3 -14 59.8098 11.8347  27
   3  -3 -14 65.3709 12.7439  38
   3   3 -14 50.3348 13.0967  54
   3  -3 -14 58.7803 12.4338  45
   3  -3 -14 50.8133 12.2826  43
   3   3 -14 63.7221 13.4013  20
   3   3 -14 74.3682 14.6372  19
   3  -3 -13 19.3994 12.1610  45
   3  -3 -13 24.7539 12.6833  43
   3   3 -13 26.3685 10.9304  32
   3  -3 -13 32.5291 12.4208  33
   3   3 -13 15.8943 12.9246  37
   3  -3 -13 32.2669 11.5661  27
   3   3 -13 13.2018 11.4946  30
   3  -3 -13 40.6300 13.4834  38
   3  -3 -13 30.3278 11.5497  53
   3   3 -13 30.5484 14.0188  54
   3   3 -13 15.8235 12.9407  19
   3   3 -13 22.2601 13.2829  20
   3  -3 -13 32.4090 12.6720  50
   3  -3 -12 664.037 30.3034  45
   3  -3 -12 600.393 30.4648  43
   3   3 -12 623.683 31.2563  37
   3  -3 -12 633.675 30.7146  38
   3   3 -12 575.630 27.5410  32
   3  -3 -12 620.445 29.5351  33
   3  -3 -12 652.901 29.7754  27
   3   3 -12 621.827 29.1932  30
   3  -3 -12 630.868 30.8226  50
   3  -3 -12 663.561 30.2029  48
   3  -3 -12 585.213 27.5771  53
   3   3 -12 591.290 30.7389  54
   3   3 -12 610.294 31.5145  20
   3   3 -12 577.943 31.3066  19
   3   3 -11 53.8980 16.0144  53
   3   3 -11 49.6706 17.2168  54
   3  -3 -11 76.6570 29.5770   5
   3  -3 -11 60.5310 15.2854  48
   3  -3 -11 56.7740 16.4244  50
   3  -3 -11 35.5980 14.9483  43
   3  -3 -11 53.1664 14.7028  45
   3   3 -11 60.2150 17.7001  18
   3   3 -11 38.7678 15.1517  15
   3   3 -11 56.7721 16.8548  37
   3  -3 -11 58.2426 16.0899  33
   3  -3 -11 52.0816 15.0057  27
   3  -3 -11 44.6359 15.6941  28
   3   3 -11 56.6836 15.0152  30
   3  -3 -11 48.5163 15.2262  31
   3   3 -11 16.6409 28.1577  10
   3   3 -11 58.4273 17.6513  19
   3   3 -10 20555.9 375.565  53
   3   3 -10 20118.9 374.290  54
   3  -3 -10 19760.1 444.843  12
   3  -3 -10 20050.9 451.709   5
   3  -3 -10 20047.5 370.578  45
   3  -3 -10 19868.3 372.481  43
   3   3 -10 20136.2 372.516  15
   3  -3 -10 19840.2 370.455  33
   3  -3 -10 20193.7 372.414  28
   3   3 -10 20675.5 371.960  30
   3  -3 -10 19430.4 371.228  31
   3  -3 -10 20242.0 371.327  48
   3  -3 -10 19623.7 371.710  50
   3   3 -10 20336.9 376.506  18
   3   3 -10 20299.4 376.218  19
   3   3 -10 20424.0 460.367  10
   3   3  -9 347.319 44.9427  10
   3  -3  -9 320.207 40.7188  12
   3  -3  -9 333.831 41.4793   5
   3   3  -8 4062.54 141.115  10
   3  -3  -8 4304.41 143.007  12
   3  -3  -8 4105.48 136.303   5
   3   3  -7 966.168 57.9285  10
   3  -3  -7 914.024 30.4106  13
   3   3  -7 895.629 42.9146   3
   3  -3  -7 1050.90 56.6620   5
   3   3  -6 4679.86 134.555  10
   3   3  -6 4505.53 113.454   6
   3  -3  -6 4424.58 126.221   5
   3   3  -6 4679.22 115.866   3
   3  -3  -6 4567.01 120.916   4
   3   3  -5 1503.85 62.7989  10
   3   3  -5 1483.24 49.6603  11
   3  -3  -5 1547.55 68.5030  12
   3  -3  -5 1463.89 57.1249   4
   3  -3  -5 1405.31 56.9097   5
   3   3  -5 1552.73 66.5718   1
   3   3  -5 1486.41 53.0716   6
   3   3  -4 9527.44 204.091  10
   3  -3  -4 9311.10 217.058  12
   3  -3  -4 9267.47 195.337   5
   3   3  -4 9256.73 212.049   1
   3   3  -3 8132.82 168.827  10
  -3   3   3 7777.40 157.031   8
   3  -3  -3 8018.45 186.118  12
  -3   3   3 7886.13 157.131   1
  -3   3   2 1577.82 51.2632   8
  -3   3   2 1637.14 49.9775   1
  -3   3   1 147394. 2430.72   8
  -3  -3   1 136558. 2405.36  12
  -3   3   0 664.957 36.8857   8
  -3  -3   0 575.764 26.3434  12
  -3   3  -1 91.0836 17.5718   8
   3   3   1 155.909 20.3860  11
  -3  -3  -1 158.903 16.1392  12
  -3  -3  -1 124.462 18.5933   4
  -3   3  -2 8258.96 194.371   8
   3   3   2 8314.26 188.400  11
  -3  -3  -2 8055.51 178.206  12
  -3  -3  -2 8429.10 189.727   4
  -3   3  -3 9919.98 232.007   8
  -3  -3  -3 10384.1 220.128  12
   3   3   3 9787.34 221.416  11
   3   3   4 21433.3 426.076  11
  -3  -3  -4 22075.7 428.311  12
  -3   3  -4 21168.3 428.923   3
  -3   3  -5 20550.4 436.835   8
   3   3   5 20784.6 415.523  11
  -3   3  -5 20575.8 420.111   3
  -3   3  -6 31084.9 557.960  14
  -3   3  -6 32973.0 641.276   8
   3   3   6 33604.1 613.316  11
  -3   3  -6 32437.9 623.280   3
  -3   3  -7 1637.12 89.6563  10
  -3   3  -7 1592.52 85.9546   8
  -3  -3  -7 1627.22 81.5681   7
   3   3   7 1537.83 70.7728  11
  -3   3  -7 1555.48 76.9413   3
  -3   3  -8 592.043 55.3698   8
  -3   3  -8 597.836 59.7328  10
  -3   3  -8 620.787 26.9691  15
  -3  -3  -9 76.1637 15.0718  42
  -3  -3  -9 69.8053 14.1737  45
  -3   3  -9 54.2886 16.2030  18
  -3   3  -9 78.0397 13.3327  15
  -3  -3  -9 76.9478 13.9777  47
  -3  -3  -9 67.7455 16.7180  50
  -3  -3  -9 58.3433 13.5699  38
  -3   3  -9 84.6223 17.4620  52
  -3   3  -9 67.4185 15.9475  19
  -3  -3  -9 76.5742 28.5380   7
  -3   3  -9 127.701 36.2393  10
  -3   3  -9 75.8526 29.6297   8
  -3  -3 -10 10178.3 198.811  38
  -3   3 -10 10188.2 199.599  15
  -3  -3 -10 10204.8 200.136  45
  -3  -3 -10 10187.2 206.460  42
  -3   3 -10 10171.4 202.253  53
  -3   3 -10 10145.4 207.082  52
  -3   3 -10 10325.7 208.154  19
  -3   3 -10 10171.3 207.561  18
  -3  -3 -10 10130.5 208.030  50
  -3  -3 -10 10324.9 200.326  47
  -3  -3 -11 2388.17 67.6389  50
  -3  -3 -11 2418.32 61.9543  47
  -3  -3 -11 2394.67 64.6849  27
  -3  -3 -11 2297.83 60.6727  45
  -3  -3 -11 2247.38 65.2973  42
  -3   3 -11 2287.65 65.8387  52
  -3   3 -11 2179.23 61.4000  53
  -3   3 -11 2268.08 66.5416  19
  -3   3 -11 2149.19 65.1144  18
  -3  -3 -11 2290.94 59.6882  38
  -3  -3 -12 2063.53 58.8875  50
  -3  -3 -12 2156.16 57.5948  27
  -3  -3 -12 2038.45 53.9204  45
  -3   3 -12 1991.15 54.5422  53
  -3   3 -12 2062.81 58.6511  52
  -3   3 -12 1952.64 58.4448  19
  -3   3 -12 2059.75 57.6210  18
  -3  -3 -12 1941.29 51.4149  38
  -3  -3 -13 303.644 19.9245  50
  -3  -3 -13 272.598 17.9245  27
  -3  -3 -13 272.092 16.7898  45
  -3  -3 -13 276.926 18.9436  43
  -3   3 -13 283.937 18.4288  20
  -3   3 -13 307.902 19.6526  19
  -3   3 -13 263.610 17.5213  18
  -3  -3 -13 265.709 14.9503  38
  -3  -3 -14 94.0280 10.7088  27
  -3  -3 -14 85.9469 10.3610  43
  -3  -3 -14 101.560 10.9183  53
  -3  -3 -14 103.860 11.5978  50
  -3   3 -14 96.7805 11.3011  19
  -3   3 -14 93.6552 10.2245  20
  -3  -3 -15 14.1172 4.87426  27
  -3   3 -15 12.2788 4.62217  19
  -3   3 -15 13.3429 4.13382  36
   3   4 -16 135.173 7.02029  36
   3   4 -15 383.791 17.2800  36
   3  -4 -15 397.728 16.3632  45
   3   4 -15 372.366 16.9439  20
   3   4 -15 355.280 15.7407  37
   3  -4 -15 415.551 16.8008  38
   3  -4 -14 691.299 26.0759  38
   3   4 -14 663.208 26.1860  37
   3  -4 -14 688.019 24.8788  33
   3   4 -14 699.611 27.5539  36
   3  -4 -14 679.660 24.3624  27
   3  -4 -14 686.457 25.6784  45
   3   4 -14 688.338 26.1347  54
   3   4 -14 706.369 27.2887  20
   3   4 -14 666.266 27.0030  19
   3  -4 -14 725.514 26.6062  47
   3  -4 -13 95.7080 14.7061  38
   3   4 -13 60.7751 13.5054  36
   3   4 -13 85.4877 14.3465  37
   3  -4 -13 95.6055 13.9344  33
   3   4 -13 73.1078 12.7259  30
   3  -4 -13 106.770 13.5192  27
   3  -4 -13 103.848 13.6237  45
   3   4 -13 89.1833 13.4874  54
   3   4 -13 77.2667 14.2136  19
   3   4 -13 83.3237 14.3586  20
   3  -4 -13 76.8272 12.6071  50
   3  -4 -13 77.6376 14.0594  47
   3  -4 -12 861.498 33.4900  50
   3  -4 -12 886.969 35.1562  47
   3   4 -12 834.262 35.7145  37
   3   4 -12 746.970 30.2804  32
   3  -4 -12 908.389 34.5491  33
   3  -4 -12 892.951 33.2917  27
   3   4 -12 807.919 32.7052  30
   3   4 -12 885.499 35.6272  15
   3   4 -12 826.678 34.6689  54
   3  -4 -12 827.922 32.3358  43
   3  -4 -12 895.531 34.2375  45
   3   4 -12 860.335 36.2296  19
   3   4 -12 839.893 36.0990  20
   3  -4 -11 2632.89 68.4311  43
   3  -4 -11 2705.94 71.2412  45
   3   4 -11 2768.72 72.7872  15
   3  -4 -11 2694.50 70.8779  33
   3  -4 -11 2765.26 72.3831  31
   3   4 -11 2718.84 71.2657  30
   3  -4 -11 2744.27 70.4773  27
   3  -4 -11 2763.76 72.1336  47
   3  -4 -11 2678.50 69.8167  50
   3  -4 -11 2759.47 69.7664  48
   3   4 -11 2715.34 72.3314  54
   3   4 -11 2611.22 73.0523  19
   3   4 -10 901.630 37.3501  54
   3  -4 -10 958.601 36.6776  48
   3  -4 -10 888.167 35.2681  50
   3  -4 -10 909.723 36.8714  47
   3  -4 -10 944.657 37.4127  45
   3  -4 -10 976.657 38.2484  38
   3  -4 -10 916.163 36.4580  33
   3   4 -10 823.010 69.1421  10
   3   4 -10 915.755 37.1486  30
   3  -4 -10 958.195 36.5539  28
   3  -4 -10 856.923 67.7505  12
   3   4 -10 883.566 38.3078  19
   3   4 -10 963.930 40.4583  18
   3   4  -9 9813.95 194.423  44
   3  -4  -9 10178.8 197.911  38
   3  -4  -9 10093.0 255.685   5
   3   4  -9 10083.1 197.972  30
   3  -4  -9 9934.76 195.353  48
   3   4  -9 9685.06 201.263  18
   3   4  -9 9920.46 199.053  19
   3   4  -9 9754.01 267.471  10
   3   4  -8 12.8490 19.4437  10
   3  -4  -8 32.9440 21.0288  12
   3  -4  -8 47.6022 20.3815   5
   3   4  -7 2840.40 111.121  10
   3  -4  -7 3146.40 120.915  12
   3  -4  -7 3003.35 70.3882  13
   3  -4  -7 3100.26 106.416   5
   3  -4  -7 3197.16 105.447   4
   3   4  -6 3090.36 105.865  10
   3  -4  -6 2663.01 64.1238  13
   3  -4  -6 2942.02 112.246  12
   3   4  -6 3093.65 96.0102   3
   3  -4  -6 2971.76 99.9988   4
   3  -4  -6 2888.35 94.2053   5
  -3  -4   5 47.0460 10.9295  16
   3   4  -5 28.0125 15.4785  10
   3  -4  -5 55.2669 23.3109  12
   3  -4  -5 46.8788 13.4193   5
   3   4  -5 18.1627 18.8649   1
   3  -4  -5 80.9504 19.4658   4
   3   4  -4 28905.8 552.364  10
   3  -4  -4 30118.6 582.573  12
   3  -4  -3 12194.0 278.238  12
  -3   4   2 12845.7 265.487   8
   3  -4  -2 13422.5 289.153  12
   3   4  -2 12660.4 285.299   1
  -3   4   1 6878.12 167.562   8
   3   4  -1 7241.89 180.935   1
  -3   4   0 5075.35 135.891   8
  -3  -4   0 4746.54 113.263  12
  -3   4  -1 1394.85 65.9324   8
  -3  -4  -1 1438.27 53.9538  12
  -3   4  -2 4981.69 145.836   8
   3   4   2 4637.45 136.973  11
  -3  -4  -2 4916.65 126.519  12
  -3  -4  -2 4785.38 138.488   4
  -3   4  -3 12953.4 295.870   8
   3   4   3 12640.5 281.840  11
  -3  -4  -3 12297.3 269.730  12
  -3  -4  -3 12433.1 283.088   4
  -3   4  -4 788.376 59.5353   8
   3   4   4 1018.90 58.7905  11
  -3  -4  -4 985.668 54.7591  12
  -3   4  -4 868.751 54.8546   3
   3   4   5 13682.2 310.645  11
  -3   4  -5 14124.9 315.303   3
  -3   4  -6 141.133 27.1914   3
  -3   4  -6 170.398 33.9003   8
   3   4   6 204.610 33.1511  11
  -3   4  -6 143.820 30.2151  10
  -3   4  -6 155.345 12.9253  14
  -3   4  -7 168.115 29.8806   3
   3   4   7 223.558 33.2734  11
  -3   4  -7 186.758 36.2309   8
  -3   4  -7 169.829 36.9458  10
  -3  -4  -8 478.068 27.5086  50
  -3  -4  -8 485.729 24.2659  47
  -3  -4  -8 549.021 26.9913  38
  -3   4  -8 474.731 25.0187  15
  -3   4  -8 446.412 26.2947  52
  -3   4  -8 453.368 47.4716   3
  -3  -4  -8 476.497 24.8452  45
  -3  -4  -8 404.854 24.3620  42
  -3   4  -8 460.199 29.6035  18
  -3   4  -8 481.047 55.4155   8
  -3   4  -8 410.648 51.9542  10
  -3  -4  -9 1028.58 38.1362  38
  -3  -4  -9 999.094 37.2010  45
  -3  -4  -9 942.204 37.3265  42
  -3  -4  -9 1034.31 40.5185  50
  -3  -4  -9 1054.76 36.6090  47
  -3   4  -9 1046.31 37.0649  15
  -3   4  -9 958.306 38.9102  52
  -3   4  -9 959.414 38.5715  19
  -3  -4 -10 290.358 21.2427  38
  -3   4 -10 357.927 21.3208  15
  -3  -4 -10 309.008 21.2607  45
  -3  -4 -10 323.298 22.1514  42
  -3  -4 -10 302.110 20.1317  47
  -3  -4 -10 294.948 23.1847  50
  -3   4 -10 341.007 25.2435  18
  -3   4 -10 346.689 23.4130  19
  -3   4 -10 376.374 24.0378  52
  -3  -4 -11-3.70916 11.4766  38
  -3   4 -11 6.57377 13.0735  18
  -3  -4 -11-0.64428 12.2555  27
  -3  -4 -11 11.3585 10.4701  45
  -3  -4 -11 2.73045 11.8299  50
  -3  -4 -11 4.09259 10.2007  47
  -3   4 -11 0.64884 10.8078  19
  -3   4 -11 5.10119 12.1294  52
  -3  -4 -12 4307.99 91.7462  27
  -3  -4 -12 3905.68 88.5679  43
  -3  -4 -12 4113.73 87.3953  45
  -3  -4 -12 4144.55 91.5674  50
  -3   4 -12 4148.45 92.5046  18
  -3   4 -12 3934.86 89.5745  19
  -3  -4 -12 4075.17 86.1356  38
  -3   4 -12 3857.51 86.7248  37
  -3  -4 -13 40.4802 8.56858  38
  -3   4 -13 57.0197 10.6628  18
  -3  -4 -13 45.3591 10.2486  27
  -3  -4 -13 45.9428 9.10747  45
  -3  -4 -13 42.5566 10.1822  50
  -3   4 -13 44.1250 10.3553  20
  -3   4 -13 52.0287 10.3131  19
  -3   4 -13 54.9138 11.1783  54
  -3  -4 -14 38.3793 6.92662  50
  -3   4 -14 33.5988 5.97719  19
  -3   4 -14 34.5473 6.73991  20
  -3  -4 -14 33.6617 7.08135  27
  -3   4 -14 33.2612 7.58663  54
   3   5 -15 273.466 10.3392  36
   3   5 -15 270.074 10.2707  37
   3  -5 -15 303.503 10.4928  45
   3  -5 -14 104.046 10.3871  45
   3  -5 -14 113.734 10.6467  47
   3  -5 -14 94.8634 10.0915  33
   3   5 -14 88.8777 10.5622  36
   3   5 -14 110.693 11.1092  37
   3   5 -14 108.724 10.8165  20
   3   5 -13 62.2768 11.5116  36
   3  -5 -13 94.5056 11.8971  33
   3  -5 -13 92.7315 12.1684  45
   3  -5 -13 102.884 12.9134  47
   3   5 -13 95.3891 12.5934  20
   3   5 -13 81.4098 10.9727  54
   3   5 -12 67.0814 13.0845  15
   3  -5 -12 64.8196 13.3042  33
   3   5 -12 79.0429 14.3482  37
   3   5 -12 56.4883 13.0879  36
   3   5 -12 82.4655 12.9617  30
   3  -5 -12 72.7936 11.7755  27
   3  -5 -12 79.1854 13.6522  47
   3  -5 -12 65.3176 13.2647  45
   3   5 -12 80.9829 13.5209  20
   3   5 -12 60.5760 11.4231  54
   3  -5 -11 1741.99 52.0290  47
   3  -5 -11 1787.65 51.7594  33
   3  -5 -11 1767.63 53.1945  31
   3   5 -11 1739.32 51.2394  30
   3  -5 -11 1703.47 49.6188  27
   3   5 -11 1750.99 54.6009  37
   3  -5 -11 1811.17 52.6945  38
   3  -5 -11 1808.26 52.7769  45
   3   5 -11 1761.96 51.4071  19
   3   5 -11 1764.44 50.1236  54
   3  -5 -10 2339.42 64.2593  33
   3   5 -10 2223.71 63.4993  30
   3  -5 -10 2407.49 65.6991  31
   3  -5 -10 2373.93 65.1604  47
   3   5 -10 2356.58 67.9064  18
   3  -5 -10 2394.68 64.5412  38
   3  -5 -10 2303.12 64.2523  45
   3   5  -9 2736.77 74.0743  18
   3   5  -9 2606.41 68.4496  44
   3  -5  -9 2804.44 72.3297  38
   3  -5  -9 2728.46 72.6289  31
   3  -5  -8 2542.69 67.4122  38
   3   5  -8 2474.73 69.1090  18
   3  -5  -8 2555.13 68.9103  31
   3  -5  -8 2543.94 118.965  12
   3   5  -8 2416.04 64.8250  44
   3  -5  -7 5489.10 117.367  38
   3   5  -7 5374.90 115.842  44
   3  -5  -7 5134.57 117.687  31
   3  -5  -7 5458.14 180.308  12
   3   5  -7 5154.22 117.293  18
   3  -5  -7 5536.34 119.950  57
   3  -5  -7 5387.94 161.469   4
   3  -5  -6 1333.25 79.2771  12
   3   5  -6 1274.63 65.8236   3
   3  -5  -6 1271.81 70.8807   4
  -3  -5   6 1406.76 42.9310  16
  -3  -5   5 1391.92 42.4437  16
   3  -5  -5 1427.79 79.1400  12
   3  -5  -5 1360.68 71.5844   4
   3  -5  -4 803.749 58.0800  12
  -3  -5   4 881.911 32.5629  16
   3  -5  -4 765.485 28.5345  16
   3  -5  -3 4.53981 19.0038  12
   3   5  -3 32.5010 19.6329   1
   3  -5  -3 12.5291 9.85282  16
  -3  -5   3 17.7676 10.8532  16
   3  -5  -2 25681.6 512.867  12
   3   5  -2 24225.5 511.790   1
   3  -5  -2 24741.5 444.483  16
   3  -5  -1 1041.29 34.2001  16
   3  -5  -1 1089.08 62.5600  12
   3   5  -1 1014.52 63.2116   1
  -3   5   1 965.396 55.1957   8
   3  -5   0 13524.3 305.485  12
  -3   5   0 13722.2 304.347   8
   3   5   0 13544.4 305.947  11
   3   5   0 12694.6 306.823   1
   3  -5   1 7107.36 141.638  16
  -3  -5  -1 6906.83 192.715   4
   3   5   1 6948.24 194.792   1
  -3   5  -1 7043.22 193.904   8
   3  -5   2 1365.40 41.6341  16
   3   5   2 1504.31 76.9273  11
  -3  -5  -2 1341.03 73.0882   4
  -3   5  -2 1420.84 78.3085   8
  -3  -5  -3 4143.87 126.989  12
   3   5   3 4484.73 145.082  11
  -3  -5  -3 4276.61 144.991   4
  -3   5  -3 4503.44 154.444   8
  -3  -5  -4 75.0047 12.4768  16
  -3   5  -4 25.4466 18.9832   3
  -3   5  -4 8.76388 22.3842   8
  -3   5  -4 56.7146 22.8743  10
   3   5   4 18.5217 22.3369  11
  -3  -5  -4 44.6202 17.5345  12
  -3   5  -5 422.110 44.9287   3
   3   5   5 503.424 48.6238  11
  -3   5  -5 432.530 51.9379   8
  -3   5  -5 461.402 48.5102  10
  -3   5  -6 228.214 21.5277  18
  -3   5  -6 214.100 15.8416  14
  -3   5  -6 209.895 19.3938  29
  -3  -5  -6 231.455 20.3679  38
  -3   5  -6 173.575 36.5135  10
   3   5   6 169.290 34.0456  11
  -3   5  -6 189.120 33.5370   3
  -3   5  -7 118.155 29.6786   3
  -3  -5  -7 90.1291 15.3436  50
  -3   5  -7 145.730 19.9956  18
  -3  -5  -7 96.3118 16.7499  38
  -3   5  -7 69.5248 32.7844   8
  -3   5  -7 111.802 32.6409  10
   3   5   7 130.983 31.7664  11
  -3  -5  -8 265.438 20.6050  38
  -3  -5  -8 221.479 19.3577  50
  -3   5  -8 227.370 22.3915  18
  -3   5  -8 266.923 19.9872  15
  -3   5  -9 1096.00 37.9591  15
  -3  -5  -9 1083.22 39.1303  38
  -3  -5  -9 1037.15 37.7563  45
  -3   5  -9 1175.81 43.8440  18
  -3  -5  -9 1006.52 38.3372  50
  -3  -5  -9 1071.36 35.6268  47
  -3   5 -10 991.196 35.5717  15
  -3  -5 -10 1108.38 37.4159  38
  -3  -5 -10 1065.08 36.4033  45
  -3   5 -10 1158.42 42.3493  18
  -3  -5 -10 1050.45 37.4755  50
  -3  -5 -10 1110.36 34.4890  47
  -3  -5 -11 24.6667 10.5982  45
  -3  -5 -11 26.0785 10.6860  38
  -3  -5 -11 15.7840 10.1036  50
  -3   5 -11 19.8438 9.74513  15
  -3   5 -12 15.8695 9.48978  54
  -3   5 -12 9.15685 8.57305  37
  -3  -5 -12 8.51106 8.33282  38
  -3  -5 -12-3.34255 8.52735  45
  -3   5 -13 473.716 17.4199  54
  -3  -5 -13 468.181 15.2933  45
  -3  -5 -13 425.823 13.7732  38
   3  -6 -14 21.8754 4.54993  45
   3  -6 -14 21.8851 4.70969  38
   3  -6 -13 109.558 9.52690  33
   3   6 -13 87.7271 8.65190  36
   3  -6 -13 111.328 10.1975  45
   3   6 -13 88.2549 8.64600  20
   3  -6 -13 128.737 10.5186  38
   3   6 -13 90.8153 10.4350  37
   3  -6 -13 110.231 9.92267  47
   3  -6 -12 48.6105 9.96520  33
   3   6 -12 46.2402 11.3019  37
   3   6 -12 44.7413 9.52426  36
   3  -6 -12 51.7433 10.7670  38
   3  -6 -12 67.2151 10.8373  45
   3   6 -12 43.0169 9.36368  20
   3  -6 -12 57.0227 10.5530  47
   3   6 -11 1015.71 33.5113  36
   3  -6 -11 1081.16 35.3713  33
   3   6 -11 1029.26 34.2204  30
   3   6 -11 1139.89 38.0408  37
   3  -6 -11 1170.52 36.5494  38
   3  -6 -11 1120.40 36.5682  45
   3   6 -11 974.001 33.6928  20
   3  -6 -11 1127.91 36.0900  47
   3   6 -10 900.366 34.1194  30
   3  -6 -10 955.734 35.2739  31
   3   6 -10 901.245 32.1878  36
   3  -6 -10 894.414 34.3124  33
   3  -6 -10 877.760 34.0554  47
   3  -6 -10 890.992 34.0340  38
   3  -6 -10 888.912 34.4788  45
   3   6  -9 1085.45 40.7097  15
   3  -6  -9 1093.20 39.1724  47
   3  -6  -9 1112.93 39.6117  38
   3   6  -9 1077.97 39.8168  30
   3  -6  -9 1117.70 40.7715  31
   3   6  -9 1037.41 36.6972  44
   3  -6  -8 1439.20 47.1170  38
   3  -6  -8 1416.87 47.7282  31
   3   6  -8 1449.57 45.3460  44
   3  -6  -7 21.5202 13.5200  31
   3  -6  -7 52.3812 15.3314  38
   3   6  -7 32.5159 14.8528  44
   3   6  -7 34.8314 14.5745  18
  -3  -6   7 18.4610 13.8257  16
   3  -6  -6 292.588 21.6307  38
  -3  -6   6 262.850 20.9890  16
   3   6  -6 268.665 21.0703  17
   3  -6  -6 311.586 45.0035  12
   3  -6  -6 268.763 38.8938   4
   3  -6  -6 313.686 24.3857  22
  -3  -6   6 266.648 21.7664  51
   3  -6  -5 3691.41 86.3121  38
  -3  -6   5 3771.79 88.1058  16
   3   6  -5 3432.98 84.6820  17
   3  -6  -5 3398.62 137.295  12
   3  -6  -5 3657.61 89.3894  22
   3   6  -5 3407.00 82.0154  25
   3  -6  -5 3559.23 134.427   4
  -3  -6   5 3584.84 86.5767  51
   3  -6  -5 3759.26 86.8939  57
  -3  -6   4 27.8694 13.5017  51
   3  -6  -4 51.5803 14.7032  22
   3   6  -4 32.4979 22.5941  11
   3   6  -4 26.5574 23.6789   1
   3  -6  -4 38.8690 23.2482  12
  -3  -6   4 31.9044 13.8593  16
   3   6  -4 22.2008 13.0406  17
   3   6  -3 3309.39 124.111  11
   3   6  -3 3260.82 134.652   1
   3  -6  -3 3263.49 129.636  12
   3  -6  -3 3502.11 81.0018  16
  -3  -6   3 3425.00 84.2292  16
   3   6  -2 164.641 32.7678  11
   3   6  -2 201.024 45.8581   1
   3  -6  -2 165.262 30.3693  12
   3  -6  -2 136.791 16.0821  16
  -3  -6   2 166.301 18.7120  16
   3   6  -1 2686.47 112.607  11
   3   6  -1 2623.30 114.841   1
   3  -6  -1 2627.87 109.895  12
   3  -6  -1 2807.00 69.9219  16
   3   6   0 10526.3 277.769   1
   3  -6   0 10242.0 265.570  12
   3   6   0 10896.6 275.010  11
  -3  -6   0 10979.5 212.977  16
  -3  -6  -1 196.485 34.2327   4
   3   6   1 235.671 36.6498   1
   3  -6   1 182.250 18.5220  16
  -3  -6  -1 205.266 19.4514  16
  -3  -6  -2 2129.44 59.9484  16
   3   6   2 2243.26 104.546  11
   3   6   2 2068.79 100.301   1
  -3  -6  -2 2278.33 106.199   4
   3   6   3 528.920 51.3395   1
  -3   6  -3 480.662 49.6749   3
  -3   6  -3 548.450 57.1494   8
  -3  -6  -3 625.036 29.1563  16
  -3   6  -3 552.510 30.3669  29
   3   6   3 619.948 57.3238  11
   3   6   3 602.008 28.3967  25
  -3  -6  -3 603.814 27.1506  55
  -3  -6  -3 577.639 27.1843  46
  -3  -6  -4 210.071 17.7003  46
   3   6   4 200.657 38.6464  11
  -3   6  -4 212.996 40.1629   8
  -3  -6  -4 198.897 17.2935  55
  -3   6  -4 230.035 20.6457  17
  -3  -6  -4 189.965 18.0205  16
  -3   6  -4 235.182 21.7898  29
   3   6   4 219.397 19.2991  25
  -3   6  -4 238.192 20.6789  18
  -3   6  -4 166.647 33.6015   3
   3   6   5 6902.56 207.183  11
   3   6   5 6777.76 139.548  25
  -3   6  -5 7140.02 146.965  18
  -3   6  -5 6619.53 143.230  17
  -3   6  -6 2339.96 66.0329  18
  -3   6  -6 2170.51 60.1541  17
  -3   6  -6 2178.74 56.5839  14
   3   6   6 2149.46 57.6765  26
  -3  -6  -6 2336.49 64.7707  38
  -3  -6  -7 1183.22 42.2082  38
  -3   6  -7 1072.84 42.7666  18
  -3  -6  -8 300.155 20.7828  45
  -3   6  -8 260.855 19.6221  15
  -3  -6  -8 324.870 22.2628  38
  -3   6  -8 290.477 22.7719  18
  -3  -6  -9 173.291 16.4131  45
  -3   6  -9 168.571 15.6029  15
  -3  -6  -9 160.349 16.6471  38
  -3   6  -9 167.882 18.4345  18
  -3  -6 -10 40.9679 10.5040  45
  -3   6 -10 42.3255 13.0018  18
  -3  -6 -10 26.0327 10.4213  38
  -3  -6 -11 22.9054 9.39625  27
  -3  -6 -11 22.8356 8.10998  45
  -3   6 -11 18.1844 8.74602  54
  -3   6 -11 22.8555 9.86819  18
  -3  -6 -11 18.3440 8.61769  38
  -3   6 -12 22.2482 6.22071  37
  -3  -6 -12 24.1410 7.16350  27
  -3   6 -12 20.9128 7.27876  20
  -3   6 -12 19.9823 6.10629  54
  -3  -6 -12 18.5497 5.77521  45
  -3  -6 -12 20.8350 6.02128  38
   3  -7 -12 822.936 21.5064  47
   3  -7 -12 769.313 21.8138  38
   3   7 -12 855.793 23.6111  37
   3  -7 -12 859.592 22.8230  45
   3  -7 -12 745.458 20.7228  33
   3  -7 -11 164.089 11.9935  33
   3   7 -11 162.772 13.1130  37
   3  -7 -11 159.606 12.0437  38
   3  -7 -11 167.817 12.0822  47
   3  -7 -11 162.136 12.5160  45
   3   7 -11 149.416 12.4982  15
   3   7 -10 14.3936 9.76589  37
   3  -7 -10 19.4698 10.0382  33
   3   7 -10 17.4993 8.90509  30
   3  -7 -10 19.9947 9.77814  38
   3  -7 -10 22.0493 9.81185  47
   3  -7 -10 16.7828 10.0367  45
   3   7 -10 21.1422 10.0898  15
   3   7  -9 27.4748 11.2509  30
   3  -7  -9 29.8899 11.1538  31
   3  -7  -9 20.0800 10.7121  38
   3  -7  -9 18.3373 11.0721  47
   3   7  -9 19.1752 11.2936  37
   3   7  -9 16.7921 10.7167  15
  -3  -7   8-2.60061 12.2364  46
   3   7  -8 0.48277 10.2305  44
   3  -7  -8-3.56558 10.8945  31
   3  -7  -8 3.93947 10.1402  38
   3   7  -8-6.80087 11.2375  15
   3  -7  -7 309.146 21.3762  31
   3   7  -7 318.025 20.9473  44
  -3  -7   7 324.148 21.8702  51
   3  -7  -7 303.552 20.8914  38
  -3  -7   6 89.1788 16.2046  16
   3  -7  -6 71.0032 15.2946  31
   3  -7  -6 78.8844 14.9436  38
   3   7  -6 47.0573 14.7651  25
  -3  -7   6 76.3629 16.3324  51
  -3  -7   5 793.665 34.6895  16
   3  -7  -5 831.705 34.0733  31
   3   7  -5 765.173 32.3783  25
   3  -7  -5 918.906 38.2953  22
   3  -7  -5 878.394 34.3208  38
  -3  -7   5 792.087 35.0209  51
   3  -7  -4 5782.85 123.453  51
  -3  -7   4 5863.09 128.133  51
  -3  -7   4 5898.54 128.403  16
  -3   7   4 5845.85 125.284  17
   3   7  -4 5934.53 127.414  17
   3  -7  -4 6001.42 130.005  22
   3   7  -4 5647.23 123.884  25
   3  -7  -4 5696.00 124.164  38
  -3  -7   3 167.530 19.7254  16
  -3   7   3 111.971 17.9893  17
   3   7  -3 114.685 18.4164  17
   3  -7  -3 111.866 16.8388  51
  -3  -7   3 121.986 18.0416  51
   3  -7  -3 110.306 18.1763  22
   3   7  -3 118.716 17.2738  25
  -3  -7   2 1113.77 43.7706  16
  -3   7   2 1127.28 42.7468  17
   3  -7  -2 1177.79 42.3405  51
   3   7  -2 1092.91 40.9816  25
   3  -7  -2 1230.41 44.4794  22
  -3  -7   2 1171.74 43.6120  51
  -3  -7   1 2823.16 126.732   4
  -3   7   1 2983.21 78.5306  17
   3   7  -1 2942.60 77.4372  17
   3   7  -1 2934.15 126.581  11
   3  -7  -1 2929.38 77.2794  51
  -3  -7   1 3037.35 78.7191  51
   3  -7  -1 3062.90 79.2477  22
  -3  -7   0 115.410 20.9542  16
  -3   7   0 135.208 20.5133  17
   3  -7   0 140.203 20.5367  51
   3  -7   0 141.630 19.8531  22
  -3  -7   0 106.052 18.5591  46
   3   7   0 120.854 19.5476  25
  -3  -7  -1 2044.12 58.8066  46
   3  -7   1 1971.59 61.2711  51
   3   7   1 2019.88 58.9126  25
  -3  -7  -1 2203.51 62.3948  16
  -3   7  -1 1985.06 61.2668  17
  -3  -7  -2 289.020 21.9057  46
  -3  -7  -2 318.046 23.9202  16
  -3   7  -2 310.289 25.0790  17
   3   7   2 278.969 22.9948  25
   3   7   3 1018.62 38.2532  25
  -3  -7  -3 1016.13 37.3505  46
  -3  -7  -3 1027.35 38.6497  16
  -3   7  -3 980.557 40.0322  17
  -3  -7  -3 977.820 35.9006  55
   3   7   4 2624.25 66.7826  25
  -3  -7  -4 2535.56 64.1330  55
  -3  -7  -4 2585.24 65.9533  16
  -3   7  -4 2614.94 70.0831  17
   3   7   5 503.394 25.2610  25
   3   7   5 476.752 25.5042  26
  -3  -7  -5 486.860 27.3424  38
  -3   7  -5 483.336 23.3352  14
  -3   7  -5 489.585 26.9696  17
   3   7   6 1040.39 34.3885  26
  -3   7  -6 976.417 35.1538  17
  -3   7  -6 1034.92 37.3497  18
  -3  -7  -6 1080.71 39.4756  38
  -3   7  -7 1609.41 47.4286  18
   3  -7   7 1553.77 47.2310  51
  -3  -7  -7 1570.18 47.7137  38
  -3  -7  -8 18.8123 11.5101  38
  -3   7  -8 18.2015 9.91120  15
  -3   7  -8 21.6261 11.0039  18
   3  -7   8 26.5023 11.7217  51
  -3  -7  -8 19.4161 10.0606  45
  -3  -7  -9 23.9583 9.93642  38
  -3  -7  -9 31.5670 8.90675  45
  -3   7  -9 21.9502 10.3490  18
  -3   7  -9 21.3025 8.88854  15
   3  -7   9 16.7424 9.18116  51
  -3  -7 -10 7.48890 7.52029  27
  -3  -7 -10 9.60506 7.53940  38
  -3  -7 -10 7.25411 6.70869  45
  -3   7 -11 295.171 11.5981  20
  -3  -7 -11 328.172 11.1847  38
  -3   7 -11 336.514 12.4816  37
  -3  -7 -11 333.606 11.7852  27
   3  -8 -10 18.8814 6.91264  45
   3  -8 -10 25.7541 5.47732  47
   3   8 -10 18.6068 6.01988  37
   3  -8 -10 24.0284 6.56503  33
   3  -8  -9 544.990 19.2215  38
   3   8  -9 549.491 19.3223  37
   3   8  -9 519.310 19.3684  30
   3  -8  -9 556.066 20.3560  33
   3  -8  -9 587.917 19.4125  47
   3  -8  -9 586.558 21.3617  45
   3   8  -9 561.623 20.8279  15
   3   8  -8 121.848 12.5243  30
   3   8  -8 110.587 11.9913  15
   3  -8  -8 113.862 11.2295  47
  -3  -8   8 113.612 11.6729  46
   3   8  -8 109.771 10.9104  37
   3  -8  -8 110.807 11.3749  38
   3  -8  -7 255.576 15.6642  31
   3  -8  -7 228.390 15.2995  38
  -3  -8   7 231.191 16.3597  46
   3  -8  -7 223.217 15.6172  47
   3   8  -7 219.146 16.0402  15
   3  -8  -6 114.602 12.9312  31
   3  -8  -6 104.600 12.6912  38
  -3   8   6 100.500 13.4898  25
   3   8  -6 124.887 13.6806  44
  -3  -8   6 110.793 14.9409  46
   3  -8  -5 3520.65 77.4466  31
   3  -8  -5 3216.44 76.3808  38
  -3  -8   5 3454.06 81.5156  46
  -3   8   5 3512.62 78.8371  25
   3   8  -5 3401.91 77.2456  25
  -3  -8   5 3549.79 81.2115  16
  -3   8   4 9.61887 12.6376  17
  -3  -8   4 6.87893 12.8458  16
   3  -8  -4 2.96275 9.93530  38
   3   8  -4 3.75031 12.5889  25
   3   8  -4 17.1340 11.1305  26
  -3  -8   4 18.0285 13.2168  46
   3  -8  -4 6.57741 12.4876  22
  -3  -8   3 8.64926 13.3856  16
  -3   8   3 16.2462 13.3662  17
   3   8  -3-0.58569 13.2531  25
   3   8  -3-5.17702 11.5168  26
   3  -8  -3 15.7723 10.2778  38
  -3  -8   3 7.72831 13.1614  46
   3  -8  -3 2.68720 13.2991  22
  -3  -8   2 257.569 21.7612  16
  -3   8   2 281.002 22.0870  17
   3  -8  -2 301.087 21.2226  51
   3   8  -2 242.434 19.6091  26
   3   8  -2 272.444 21.0079  25
   3  -8  -2 256.191 17.3163  38
   3  -8  -2 287.264 21.8619  22
   3  -8  -2 262.363 19.4147  46
   3  -8  -1 1708.78 51.5828  51
  -3  -8   1 1613.97 50.4398  46
   3  -8  -1 1651.95 51.2376  22
  -3   8   1 1669.73 51.8623  17
   3  -8   0 426.951 25.5595  51
   3   8   0 406.962 24.7823  25
  -3  -8   0 423.399 24.4208  46
   3  -8   0 418.887 25.1047  22
  -3   8   0 460.400 27.0098  17
  -3  -8   0 461.690 26.3927  16
  -3  -8  -1 466.371 25.2209  55
   3   8   1 487.775 26.7490  25
  -3  -8  -1 517.852 26.2611  46
   3  -8   1 531.027 28.4828  51
   3  -8   1 514.828 27.3188  22
  -3  -8  -1 516.524 27.3811  16
  -3   8  -1 534.782 28.9058  17
  -3  -8  -2 179.796 16.7869  55
   3   8   2 207.473 18.7493  26
   3   8   2 205.395 19.1494  25
  -3  -8  -2 250.938 19.0695  46
   3  -8   2 223.826 19.5541  22
  -3  -8  -2 208.881 19.2195  16
  -3  -8  -3 8526.45 170.359  55
   3  -8   3 8916.79 179.005  51
  -3  -8  -3 8950.93 173.903  16
  -3   8  -3 8999.29 178.057  17
   3  -8   3 8765.56 175.809  22
   3   8   3 9186.16 174.822  25
   3   8   3 8849.50 174.526  26
   3  -8   4 510.633 26.8463  51
  -3   8  -4 509.642 26.0857  17
  -3   8  -4 476.898 22.2538  14
   3  -8   4 481.553 24.3917  22
   3   8   4 500.761 24.8725  26
   3   8   4 491.958 24.0741  25
  -3  -8  -5 3374.94 81.6337  38
   3  -8   5 3733.01 83.5294  51
  -3   8  -5 3363.30 75.6999  14
  -3   8  -5 3653.92 80.4353  17
   3   8   5 3619.94 77.3576  25
   3   8   5 3653.99 78.8821  26
  -3  -8  -6 213.464 16.7423  38
   3  -8   6 252.745 15.5677  22
   3  -8   6 235.705 17.4598  51
   3   8   6 252.298 15.3253  26
  -3   8  -7 11.7032 8.35067  15
  -3  -8  -7 9.75721 8.15089  45
   3  -8   7 10.4318 9.50508  51
  -3  -8  -7 3.20160 9.18235  38
   3  -8   8 390.409 15.5810  51
  -3  -8  -8 396.676 15.1401  45
  -3  -8  -8 394.783 16.8026  38
  -3   8  -9 372.309 13.5717  37
  -3  -8  -9 330.996 12.6110  38
   3  -9  -8 359.565 12.3260  45
   3  -9  -8 315.240 10.8039  33
  -3   9   7 22.2175 6.01684  26
   3  -9  -7 27.4028 7.37880  33
   3   9  -7 29.5864 7.02528  30
  -3  -9   7 27.6931 7.06173  46
  -3  -9   6 179.240 12.4862  46
  -3   9   6 176.560 12.1631  26
  -3   9   5-8.12927 9.40886  25
  -3  -9   5 8.42604 9.13762  46
  -3   9   4 70.5056 11.3582  25
   3   9  -4 83.0083 11.3605  25
  -3  -9   4 87.5985 12.0534  46
   3   9  -4 94.9928 10.9921  44
   3   9  -3 45.4482 11.5025  25
  -3   9   3 44.4106 11.8947  25
  -3  -9   3 68.3995 11.9346  46
  -3   9   2 2.66309 10.0432  17
   3   9  -2 2.13769 10.7493  25
   3   9  -2 1.52593 9.48227  26
  -3   9   2 0.90151 11.0078  25
  -3  -9   1-2.13143 9.41400  55
   3   9  -1 0.83056 9.88287  26
  -3  -9   1-1.83202 10.3200  46
  -3  -9   1-4.42681 10.9416  16
  -3   9   1-6.18295 10.8666  17
   3  -9  -1 0.88284 9.67650  22
  -3  -9   0 495.936 21.3608  55
   3   9   0 510.922 22.5288  26
   3   9   0 496.526 22.8949  25
   3  -9   0 448.743 21.3360  22
  -3  -9   0 518.064 23.3803  16
  -3   9   0 514.920 23.7258  17
  -3  -9   0 516.395 22.5603  46
   3  -9   0 486.984 21.4770  46
   3  -9   1 291.071 18.6045  51
   3  -9   1 307.726 17.8712  46
  -3   9  -1 349.920 20.1722  17
   3   9   1 330.528 18.6595  25
   3  -9   1 259.825 16.5036  22
  -3  -9  -2 58.7200 11.4991  38
   3  -9   2 45.2467 9.96265  22
   3   9   2 68.5711 12.0687  25
   3   9   2 61.8003 11.7342  26
   3  -9   3 1197.67 35.1225  51
   3   9   3 1171.54 33.0560  26
  -3   9  -3 1168.82 32.8645  25
   3   9   3 1160.17 32.5703  25
  -3  -9  -3 1056.45 32.9182  38
  -3   9  -3 1034.07 30.8111  14
  -3   9  -3 1171.39 34.2380  17
   3  -9   3 998.113 29.5368  22
   3   9   4 1495.96 37.4760  26
   3  -9   4 1572.39 40.2008  51
   3   9   5 953.210 25.4795  26
   3  -9   5 953.831 27.8416  51
   3  -9   5 947.446 27.7370  46
   3  -9   6 724.356 20.2297  46
  -3  -9  -6 588.313 16.1676  45
  -3  -9  -7 381.153 11.5737  38
  -3  10   3 412.036 12.7843  26
  -3 -10   3 323.997 10.8703  55
  -3  10   2 640.960 17.8276  25
  -3  10   1 124.451 8.16081  26
  -3  10   1 132.008 8.95264  25
   3  10   0 118.965 8.01671  26
  -3 -10  -1 96.8235 6.51831  38
  -3  10  -1 178.359 8.91462  25
   3  10   2 378.575 11.9818  26
   4   0 -15 6.35495 11.2264  19
   4   0 -15 4.04131 11.6768  20
   4   0 -15 7.53226 11.5330  53
   4   0 -15 13.2927 11.9697  43
   4   0 -15 6.71787 10.0226  36
   4   0 -14 5929.37 127.176  36
   4   0 -14 5980.58 128.588  27
   4   0 -14 6108.73 130.447  20
   4   0 -14 6101.15 131.043  19
   4   0 -14 6032.11 130.549  53
   4   0 -14 6093.58 132.825  43
   4   0 -14 5813.57 122.688  37
   4   0 -13 42.2353 14.0042  36
   4   0 -13 41.0292 14.1121  32
   4   0 -13 42.8271 13.2428  37
   4   0 -13 48.2430 14.0629  27
   4   0 -13 46.9606 14.9148  30
   4   0 -13 38.3651 15.3458  50
   4   0 -13 41.6934 13.6781  53
   4   0 -13 43.6370 14.4071  20
   4   0 -13 32.1717 13.8742  19
   4   0 -13 50.7333 16.4200  43
   4   0 -13 42.8396 14.2829  45
   4   0 -12 19.1131 11.9056  45
   4   0 -12 15.5529 13.7087  43
   4   0 -12 28.3947 12.8385  38
   4   0 -12 16.0470 12.6303  32
   4   0 -12 10.1881 12.4703  37
   4   0 -12 40.1876 13.8951  36
   4   0 -12 6.33330 12.2573  27
   4   0 -12 4.84865 12.9432  30
   4   0 -12 13.2391 13.6596  50
   4   0 -12 29.3834 12.3194  47
   4   0 -12 14.3483 12.1207  53
   4   0 -12 33.5506 24.1971  10
   4   0 -12 16.1437 12.2006  20
   4   0 -12 29.2960 13.7906  19
   4   0 -11 6.06422 21.7581   5
   4   0 -11 2.38204 11.7914  45
   4   0 -11 9.19883 12.5390  43
   4   0 -11 17.8012 12.1201  38
   4   0 -11 15.0894 12.8069  33
   4   0 -11 59.3478 14.0432  32
   4   0 -11 3.29481 12.0577  30
   4   0 -11 5.89636 11.6768  27
   4   0 -11 27.6521 13.1785  28
   4   0 -11 17.0375 20.6578  10
   4   0 -11 25.4110 12.2646  53
   4   0 -11 13.0127 12.9709  20
   4   0 -11 51.4999 14.3117  19
   4   0 -11-0.71613 12.1145  21
   4   0 -11 8.78979 12.2665  50
   4   0 -11 6.04403 11.8608  48
   4   0 -10 96.4869 24.5353  10
   4   0 -10 93.6695 27.0173   5
   4   0  -9 13.2774 15.8823  10
   4   0  -9 33.6870 17.2558   6
   4   0  -9 16.1983 18.5673   5
   4   0  -8 28.2047 16.2207  10
   4   0  -8 24.3430 14.7096   6
   4   0  -8 21.4973 15.3314   5
   4   0  -7 76.6471 15.6683  12
   4   0  -7 65.1901 19.3500   5
   4   0  -7 83.5704 20.2445   6
   4   0  -6 7901.42 169.693  12
   4   0  -6 7759.66 183.309   5
   4   0  -6 7905.68 182.428   6
   4   0  -5 191.462 17.6065  12
   4   0  -5 225.450 23.1590   6
   4   0  -4 14705.1 277.623  12
   4   0  -4 14807.8 278.229   9
   4   0  -4 14777.3 265.710   1
   4   0  -3 27.3477 9.53043   9
   4   0  -3 37.9002 7.81823  11
   4   0  -3 27.8569 9.59867   6
   4   0  -3 34.1161 9.36036   2
   4   0  -2 125.531 11.1487  11
   4   0  -2 9.01762 7.40653   2
   4   0  -1 31.8763 9.08889  11
   4   0  -1 24.0297 8.98579   2
   4   0   0 164524. 2833.36   9
   4   0   0 164021. 2836.20   2
   4   0   1 58.0421 12.1295  11
   4   0   1 42.7119 10.8927   9
   4   0   2 998061. 17103.8   9
   4   0   2 999999. 17112.9  11
   4   0   3 110.051 17.6404  11
   4   0   4 36639.8 667.764  11
   4   0   5 27.6359 14.9640  11
  -4   0  -6 24701.8 485.114   8
  -4   0  -6 25490.9 507.364   7
   4   0   6 24791.9 476.860  11
  -4   0  -7 4.35995 17.8989  10
  -4   0  -7 142.853 23.2414   8
  -4   0  -8 22.4661 19.8055  10
  -4   0  -9 4.56715 13.1286  52
  -4   0  -9-5.59141 23.1636  10
  -4   0  -9 3.10472 13.6737  42
  -4   0 -10 5585.74 123.278  27
  -4   0 -10 5828.88 122.225  45
  -4   0 -10 5789.79 129.677  42
  -4   0 -10 5809.11 129.503  52
  -4   0 -10 5629.91 127.051  50
  -4   0 -10 5220.81 183.098  10
  -4   0 -10 5590.68 197.590   7
  -4   0 -11 17.0073 12.3730  27
  -4   0 -11 12.9166 12.7251  50
  -4   0 -11 16.8221 13.2576  54
  -4   0 -11 29.9477 14.3608  52
  -4   0 -11 16.5459 11.2990  20
  -4   0 -11 25.7699 14.2028  42
  -4   0 -12 79.5902 13.4364  27
  -4   0 -12 71.7645 15.1143  50
  -4   0 -12 88.3813 14.0835  54
  -4   0 -12 66.0921 15.3852  52
  -4   0 -12 68.2985 15.8313  19
  -4   0 -12 75.8558 15.1122  42
  -4   0 -13-6.85802 9.39152  54
  -4   0 -13 2.42841 11.2477  53
  -4   0 -13-3.89916 10.1246  50
  -4   0 -13-0.50028 9.84906  27
  -4   0 -13-3.93801 11.1833  19
  -4   0 -14 188.068 14.5416  53
  -4   0 -14 189.765 13.5377  50
  -4   0 -14 181.875 15.0675  43
  -4   0 -14 192.694 15.1442  19
  -4   0 -15 6.05951 7.19025  43
  -4   0 -15 7.72641 6.59926  53
  -4   0 -15 2.47764 6.13053  19
   4   1 -16 76.6716 11.3856  20
   4   1 -16 77.7128 10.3252  36
   4  -1 -15 46.9444 11.8204  53
   4   1 -15 38.3522 12.2859  19
   4  -1 -15 43.0321 11.6342  27
   4   1 -15 25.1943 11.0482  36
   4   1 -14 730.781 32.4380  36
   4   1 -14 731.111 30.2275  32
   4   1 -14 718.398 30.1160  30
   4  -1 -14 768.514 31.6904  27
   4   1 -14 709.906 29.7641  37
   4   1 -14 750.264 33.6895  53
   4  -1 -14 715.653 31.5252  53
   4  -1 -14 787.919 30.8271  45
   4   1 -14 718.705 33.3324  43
   4  -1 -14 734.481 31.1374  19
   4   1 -14 763.433 34.3414  19
   4  -1 -14 742.046 32.3896  20
   4   1 -13 48.9083 15.1487  43
   4  -1 -13 48.9216 13.9756  45
   4  -1 -13 48.4906 14.5014  38
   4   1 -13 34.6887 13.4048  36
   4  -1 -13 52.1261 15.3258  33
   4   1 -13 52.4884 14.2804  37
   4   1 -13 63.2407 14.4444  32
   4  -1 -13 53.4345 12.7534  36
   4  -1 -13 45.1269 14.5847  27
   4   1 -13 45.1159 13.8588  30
   4   1 -13 48.6272 14.6017  27
   4   1 -13 33.5358 14.4755  53
   4   1 -13 56.5556 15.4439  54
   4  -1 -13 70.4016 14.5087  53
   4  -1 -13 68.9747 14.3052  47
   4   1 -13 34.4667 15.0379  19
   4  -1 -13 52.8936 14.1901  19
   4  -1 -13 64.9819 15.0897  20
   4  -1 -12 1846.26 53.5593  47
   4  -1 -12 1846.51 55.9417  48
   4   1 -12 1857.31 57.7707  43
   4  -1 -12 1835.62 58.5384  43
   4  -1 -12 1843.06 53.2691  45
   4  -1 -12 1784.90 54.2966  38
   4  -1 -12 1841.05 51.7415  37
   4   1 -12 1861.86 55.1852  37
   4  -1 -12 1757.89 54.6647  32
   4  -1 -12 1837.60 54.0077  34
   4  -1 -12 1839.55 53.3168  36
   4   1 -12 1747.03 54.3479  32
   4  -1 -12 1779.96 53.9666  33
   4   1 -12 1798.97 54.9193  30
   4   1 -12 1805.13 55.6183  27
   4  -1 -12 1788.54 54.9846  30
   4  -1 -12 1789.25 54.3725  27
   4  -1 -12 1835.51 56.4070  28
   4  -1 -12 1810.13 55.3413  53
   4   1 -12 1824.58 57.6086  54
   4   1 -12 1826.33 57.1584  53
   4  -1 -12 1736.63 51.3508  23
   4  -1 -12 1835.12 56.3552  20
   4   1 -12 1849.89 57.6417  20
   4  -1 -12 1881.28 55.9999  19
   4   1 -12 1822.50 58.5958  19
   4   1 -12 1805.16 100.655  10
   4  -1 -11 5911.07 129.818  53
   4  -1 -11 6063.62 132.765  54
   4   1 -11 6232.40 133.996  54
   4   1 -11 6094.82 132.813  53
   4  -1 -11 6138.69 131.076  48
   4  -1 -11 5865.68 131.851  50
   4  -1 -11 5845.25 127.552  47
   4   1 -11 6081.82 132.393  50
   4  -1 -11 6130.04 131.024  32
   4  -1 -11 6268.60 129.958  33
   4  -1 -11 6023.56 129.299  34
   4   1 -11 6181.35 130.842  32
   4  -1 -11 5927.53 131.569  28
   4   1 -11 5923.23 130.697  27
   4  -1 -11 5794.98 129.585  30
   4   1 -11 6065.25 130.268  30
   4  -1 -11 6021.90 128.990  27
   4   1 -11 6126.95 130.797  37
   4  -1 -11 6003.15 129.079  38
   4  -1 -11 6030.58 131.969  20
   4   1 -11 6298.30 133.547  20
   4   1 -11 6323.88 131.257  21
   4  -1 -11 6003.99 130.707  19
   4   1 -11 6159.37 134.893  19
   4   1 -11 6313.95 199.326  10
   4   1 -11 6091.98 133.522  43
   4   1 -11 6543.18 129.992  45
   4  -1 -11 5935.39 127.545  45
   4  -1 -11 6209.83 134.782  43
   4  -1 -10 2293.10 105.738   5
   4   1 -10 2109.26 88.2672   6
   4  -1  -9 5194.99 149.813  12
   4  -1  -9 5750.95 169.355   5
   4  -1  -9 5366.51 161.546   6
   4  -1  -9 5313.63 158.682  10
   4   1  -9 5311.21 151.181   6
   4  -1  -8 4229.99 130.553   6
   4  -1  -8 3964.59 124.382  10
   4   1  -8 4038.66 87.1202  15
   4  -1  -8 4143.04 132.347   5
   4   1  -8 4115.39 121.009   6
   4  -1  -8 3964.39 118.967  12
   4   1  -7 21614.9 421.399   6
   4  -1  -7 21559.4 432.623   5
   4  -1  -7 20971.8 419.360  12
   4  -1  -7 21100.8 425.616  10
   4   1  -7 21544.0 434.414  10
   4  -1  -7 21128.7 430.328   6
   4   1  -6 1814.40 67.0730   6
   4  -1  -6 1964.57 72.1361   5
   4  -1  -6 1910.71 67.0958  12
   4   1  -6 1856.40 71.2306  10
   4   1  -6 1789.86 53.7459   9
   4   1  -5 22994.6 427.644   6
   4  -1  -5 22697.4 428.468   5
   4  -1  -5 22122.5 431.899   6
   4   1  -5 22192.9 414.647   1
   4  -1  -5 22748.8 426.284  12
   4   1  -5 22153.4 411.276   9
   4   1  -5 22114.3 431.285  10
   4  -1  -4 17655.5 310.649   2
   4   1  -4 17541.8 316.199   1
   4  -1  -4 18520.2 329.680   6
   4  -1  -4 18208.9 324.773   5
   4   1  -4 15480.9 290.557   3
   4  -1  -4 16655.1 296.577   4
   4   1  -4 17089.8 297.185  11
   4  -1  -4 17990.1 326.010  12
   4   1  -4 16811.3 297.724  12
   4   1  -4 17539.1 314.742   9
   4   1  -4 17640.6 326.005  10
  -4  -1   3 68311.1 1257.70   4
   4  -1  -3 79873.3 1286.31   6
   4  -1  -3 79306.8 1275.36   2
   4   1  -3 69384.7 1253.98  12
   4   1  -3 78463.8 1265.50  11
   4   1  -3 78583.7 1277.81   9
   4   1  -3 78115.1 1283.14  10
  -4  -1   2 47809.1 849.893   4
   4  -1  -2 50594.6 865.083   6
   4   1  -2 49134.0 855.941  11
  -4   1   1 17553.1 309.327   3
   4  -1  -1 17862.4 313.663   6
   4   1  -1 16790.7 318.632   2
   4   1  -1 16943.2 312.582  11
  -4   1   0 1249.03 38.8387   3
   4   1   0 1134.59 40.3758   2
   4   1   0 1126.21 38.8867   9
   4   1   1 153963. 2604.80   2
  -4   1  -1 152261. 2605.35   3
   4   1   1 149916. 2605.46  11
   4  -1   1 149077. 2607.93  11
   4   1   1 147883. 2600.96   9
  -4   1  -2 32374.6 582.621   3
   4   1   2 32118.0 574.659   2
   4   1   2 32196.9 580.415  11
   4  -1   2 31801.9 582.027  11
   4   1   2 31309.9 571.625   9
   4   1   3 31551.7 563.513   2
  -4   1  -3 31369.0 577.828   3
   4   1   3 31442.5 572.892  11
   4  -1   3 31343.5 574.636  11
   4   1   3 30720.1 559.789   9
   4   1   4 1390.20 45.6537   2
   4   1   4 1485.82 43.9588   9
  -4   1  -4 1444.56 61.0664   7
   4  -1   4 1381.09 54.9802  11
   4   1   4 1555.28 55.7343  11
  -4   1  -5 3388.51 107.833   8
  -4   1  -5 3290.36 109.317   7
   4   1   5 3349.18 97.9635  11
  -4   1  -6 213.447 30.5667   7
   4   1   6 151.949 22.1446  11
  -4   1  -6 135.829 24.4218   8
  -4  -1  -6 126.944 22.6389  10
  -4   1  -7 1204.70 71.6953   7
  -4  -1  -7 1317.67 73.5385   7
  -4  -1  -7 1243.73 64.4467  10
  -4   1  -7 1076.99 61.5769   8
   4   1   7 1153.20 55.4081  11
  -4  -1  -8 366.473 45.0313   7
  -4  -1  -8 344.643 38.0142  10
  -4   1  -8 460.930 49.7367  10
  -4   1  -8 329.563 36.9337   8
  -4   1  -8 424.903 48.9728   7
  -4  -1  -9 18.7109 25.5691   7
  -4   1  -9 32.2264 25.5658   7
  -4   1  -9 49.6954 27.5484  10
  -4  -1  -9 14.5190 12.0589  27
  -4  -1  -9 15.0213 13.6365  52
  -4  -1  -9 16.7032 11.2250  45
  -4   1  -9 14.8124 13.6386  42
  -4  -1  -9 11.2121 13.7161  42
  -4  -1  -9 23.2109 14.5152  50
  -4   1 -10-5.99637 13.1926  18
  -4  -1 -10 10.6249 11.4619  54
  -4  -1 -10 20.3983 14.5435  52
  -4   1 -10 29.5854 23.7362   5
  -4   1 -10 32.7000 12.8127  50
  -4  -1 -10 18.7388 14.5531  50
  -4  -1 -10 11.8872 13.7397  42
  -4   1 -10 34.4909 13.8763  42
  -4  -1 -10 25.5208 12.5809  45
  -4  -1 -10 18.6781 12.9410  27
  -4   1 -10 16.6107 12.3234  27
  -4  -1 -10-10.0805 24.4449   7
  -4   1 -10 19.9570 27.8458  10
  -4   1 -10 58.9734 29.9174   7
  -4  -1 -11 873.524 34.5997  27
  -4   1 -11 775.721 32.7584  27
  -4  -1 -11 820.291 32.7807  54
  -4  -1 -11 858.280 36.7361  52
  -4  -1 -11 886.033 38.1642  50
  -4   1 -11 787.985 34.2903  50
  -4   1 -11 897.084 40.1596  19
  -4  -1 -11 870.521 33.3978  45
  -4   1 -11 875.804 37.3045  42
  -4  -1 -11 842.396 38.3579  42
  -4  -1 -12 42.2335 12.9287  27
  -4   1 -12 46.1285 11.9254  27
  -4   1 -12 31.5774 13.1547  54
  -4   1 -12 34.9292 13.5025  53
  -4   1 -12 50.3581 12.6638  50
  -4  -1 -12 44.5921 13.4493  50
  -4   1 -12 29.4115 11.0553  20
  -4  -1 -12 33.0288 13.5320  19
  -4  -1 -12 80.8419 15.5440  42
  -4  -1 -13 583.706 25.2205  27
  -4   1 -13 607.524 26.8430  53
  -4   1 -13 517.450 25.3635  54
  -4   1 -13 542.947 23.3346  50
  -4  -1 -13 601.083 27.4677  50
  -4  -1 -13 626.150 27.5244  19
  -4   1 -13 581.269 26.8613  43
  -4  -1 -14 16.6267 8.56024  27
  -4  -1 -14 11.7979 9.19709  50
  -4  -1 -14 9.37034 9.70637  43
  -4   1 -14 0.38718 8.48941  43
  -4   1 -14 16.4404 9.12564  53
  -4  -1 -14 17.3394 9.37834  53
  -4   1 -14 15.0582 8.01714  54
  -4  -1 -14 1.96277 8.10611  19
  -4  -1 -15 32.6744 7.25509  53
  -4   1 -15 28.6457 5.43035  43
  -4  -1 -15 46.1292 7.60977  43
   4   2 -16 359.778 17.0455  36
   4  -2 -15 601.779 24.0479  27
   4   2 -15 549.489 22.7450  30
   4   2 -15 521.540 22.4599  37
   4   2 -15 602.198 26.1299  20
   4  -2 -15 533.155 23.0981  45
   4   2 -15 582.873 25.6545  36
   4  -2 -14 306.096 21.6685  43
   4  -2 -14 289.548 19.6252  45
   4   2 -14 266.378 20.9819  36
   4  -2 -14 284.669 19.9170  33
   4   2 -14 230.027 17.3055  32
   4   2 -14 248.253 18.4139  30
   4  -2 -14 276.563 19.2600  27
   4   2 -14 249.704 18.8930  37
   4  -2 -14 313.350 20.3222  38
   4  -2 -14 309.888 19.9827  47
   4   2 -14 234.291 20.0362  20
   4   2 -14 273.342 21.9809  19
   4   2 -14 271.337 21.3418  54
   4  -2 -14 274.383 18.6420  53
   4   2 -13 656.090 31.5657  43
   4  -2 -13 652.494 32.3479  43
   4  -2 -13 624.103 28.8888  45
   4  -2 -13 710.382 30.7690  33
   4   2 -13 609.005 31.6166  36
   4   2 -13 601.903 28.9064  32
   4  -2 -13 639.214 29.1009  27
   4   2 -13 660.932 29.9478  30
   4   2 -13 619.888 30.2763  37
   4  -2 -13 645.354 30.3964  38
   4  -2 -13 670.555 32.0602  50
   4  -2 -13 684.162 30.2307  47
   4   2 -13 623.009 31.9113  20
   4   2 -13 611.094 32.7453  19
   4   2 -13 680.451 32.7189  54
   4  -2 -13 640.447 29.0290  53
   4   2 -13 640.917 32.4579  53
   4   2 -12 5328.79 120.545  43
   4  -2 -12 5385.32 122.302  43
   4  -2 -12 5383.03 116.901  45
   4   2 -12 5252.48 119.603  37
   4  -2 -12 5330.53 118.003  33
   4   2 -12 5252.01 117.984  32
   4  -2 -12 5430.92 117.740  27
   4  -2 -12 5538.29 121.446  28
   4   2 -12 5341.72 118.620  30
   4  -2 -12 5229.16 117.700  47
   4  -2 -12 5430.20 121.334  50
   4  -2 -12 5468.90 120.506  48
   4  -2 -12 5219.34 116.732  53
   4   2 -12 5408.56 121.985  54
   4   2 -12 5331.37 122.243  53
   4   2 -12 5244.77 123.716  19
   4   2 -12 5405.65 122.055  20
   4   2 -11 2989.80 80.2559  53
   4   2 -11 3011.88 79.6563  54
   4  -2 -11 3003.81 75.9910  53
   4  -2 -11 3096.28 79.8597  50
   4  -2 -11 3201.32 79.3862  48
   4  -2 -11 3130.68 77.1137  47
   4   2 -11 3117.35 79.4430  43
   4  -2 -11 3186.06 80.8234  43
   4  -2 -11 3210.30 76.9504  45
   4  -2 -11 3197.51 79.5278  34
   4  -2 -11 3214.06 77.7011  33
   4  -2 -11 3052.55 76.1284  27
   4  -2 -11 3249.25 80.3741  28
   4   2 -11 2929.40 77.1829  30
   4  -2 -11 3120.32 76.1476  31
   4   2 -11 2922.81 74.3051  21
   4   2 -11 3027.81 79.4999  20
   4  -2 -11 3094.64 78.9438  20
   4   2 -11 2929.29 80.9120  19
   4   2 -11 2924.32 77.7943  37
   4   2 -11 2916.72 130.548  10
   4  -2 -11 3088.53 131.942   5
   4  -2 -10 15617.1 356.359  12
   4   2 -10 15677.2 374.182  10
   4  -2 -10 15898.4 372.646   5
   4   2  -9 7497.25 213.759  10
   4   2  -9 7105.12 182.826   6
   4  -2  -9 7622.42 201.976  12
   4   2  -9 7405.87 150.349  15
   4   2  -8 3919.19 131.366  10
   4  -2  -8 3782.82 124.355  12
   4  -2  -8 3515.40 83.3634  13
   4  -2  -8 3970.82 129.157   5
   4   2  -8 3770.34 112.010   6
   4   2  -8 3882.60 83.5882  15
   4   2  -7 12736.6 255.114   9
   4   2  -7 13568.2 296.459  10
   4  -2  -7 13189.0 293.452   6
   4  -2  -7 12734.6 287.373  12
   4   2  -7 12768.3 274.254   6
   4  -2  -7 13270.3 289.817   5
   4   2  -7 13236.6 241.167  15
   4  -2  -6 48229.2 888.572  12
   4   2  -6 47835.2 858.983   9
   4  -2  -6 48815.0 890.629   6
   4   2  -6 48687.2 888.325  10
   4   2  -6 46670.9 845.162   3
   4  -2  -6 49786.8 884.905   5
   4   2  -6 49625.0 875.562   6
   4   2  -5 132.205 11.2923  11
   4  -2  -5 210.111 25.5553  12
   4  -2  -5 152.972 22.5242   6
   4   2  -5 177.380 22.9774  10
   4  -2  -5 119.309 12.2865   2
   4   2  -5 148.987 13.1846   3
   4   2  -5 130.546 18.3589   6
   4   2  -5 138.476 19.8369   1
   4  -2  -5 147.850 18.9535   5
   4  -2  -5 136.487 14.5131   4
   4  -2  -4 10575.5 229.922  12
   4   2  -4 10830.3 204.672  11
   4   2  -4 10734.9 223.733  10
   4  -2  -4 10507.9 227.168   6
   4   2  -4 10994.7 225.654   1
   4  -2  -4 10449.8 216.897   5
   4  -2  -4 10628.4 208.405   2
   4   2  -3 47696.5 838.108  11
   4   2  -3 46800.3 845.657  10
   4  -2  -3 48562.3 851.972   6
   4   2  -3 46696.7 853.212   1
   4   2  -2 14962.9 279.945  11
   4  -2  -2 14279.9 280.926   6
   4   2  -1 484.137 26.8408  11
  -4   2   1 418.929 13.0742   7
  -4  -2   1 514.384 26.2559   4
   4  -2  -1 405.351 21.8914   6
  -4   2   0 119146. 1998.45   7
  -4  -2   0 118221. 2015.71   4
  -4   2  -1 103.958 12.4832   7
   4  -2   1 86.2426 6.53975   6
   4   2   1 73.6144 14.3000  11
  -4  -2  -1 78.9698 14.0097   4
  -4   2  -1 65.7316 13.4931   3
   4   2   2 23172.9 447.059  11
  -4   2  -2 24140.1 444.884   7
  -4  -2  -2 23571.5 450.923   4
  -4   2  -2 24077.2 449.774   3
   4   2   3 12833.0 264.313  11
  -4   2  -3 12816.6 266.570   7
  -4   2  -3 12970.4 267.222   3
   4   2   4 6413.26 154.289  11
   4   2   4 6129.94 139.357   9
  -4   2  -4 6375.63 166.458   8
   4   2   5 6213.31 154.497  11
  -4   2  -5 6294.52 169.545   8
  -4   2  -5 6609.36 170.889   7
  -4   2  -5 6312.37 163.285   3
  -4   2  -6 4449.24 141.071   7
  -4   2  -6 4168.97 136.367   8
   4   2   6 4162.11 120.231  11
  -4   2  -6 4398.48 131.227   3
  -4   2  -6 4278.12 87.2510  15
  -4   2  -7 2873.88 66.1010  15
   4   2   7 2831.88 97.7054  11
  -4   2  -7 2835.79 117.088   7
  -4   2  -7 2981.70 114.701   8
  -4  -2  -7 2893.34 115.350   7
  -4   2  -8 503.975 22.9118  15
  -4  -2  -8 450.036 48.8882   7
  -4   2  -8 508.530 53.1637   7
  -4   2  -8 490.126 48.4115   8
  -4   2  -8 451.739 52.2625  10
  -4  -2  -9 1310.00 85.1954   7
  -4   2  -9 1543.47 84.2513   8
  -4   2  -9 1488.79 94.4079  10
  -4   2  -9 1512.52 50.1102  18
  -4   2  -9 1578.19 46.8492  27
  -4  -2  -9 1434.18 44.8336  47
  -4  -2  -9 1384.73 50.4830  50
  -4   2  -9 1429.99 48.7458  24
  -4   2  -9 1531.47 51.8572  52
  -4  -2  -9 1403.46 46.0970  52
  -4   2  -9 1527.86 48.1275  42
  -4  -2  -9 1419.50 44.3985  45
  -4  -2  -9 1376.80 50.1655  42
  -4  -2 -10 73.9452 15.4548  27
  -4   2 -10 70.4195 14.2638  27
  -4  -2 -10 93.3766 16.8886  42
  -4  -2 -10 68.9908 14.0806  45
  -4   2 -10 93.3227 15.6717  42
  -4   2 -10 70.6879 17.4256  52
  -4  -2 -10 88.7219 14.7939  52
  -4   2 -10 71.2557 16.6970  18
  -4  -2 -10 87.9354 17.7143  50
  -4  -2 -11 777.475 32.9609  27
  -4  -2 -11 832.381 37.1714  42
  -4  -2 -11 765.007 30.6641  45
  -4  -2 -11 768.284 36.0015  50
  -4  -2 -11 701.653 32.6105  19
  -4   2 -11 638.827 31.7645  18
  -4   2 -11 707.286 35.2987  19
  -4   2 -11 652.968 34.5040  52
  -4   2 -11 694.793 32.0829  53
  -4  -2 -12 1677.82 48.2312  27
  -4  -2 -12 1595.15 44.8995  45
  -4   2 -12 1438.51 45.8557  43
  -4  -2 -12 1613.70 50.8597  42
  -4  -2 -12 1646.13 51.4088  50
  -4   2 -12 1586.57 51.7811  19
  -4  -2 -12 1558.65 47.4618  19
  -4   2 -12 1469.77 45.3385  18
  -4   2 -12 1488.48 46.8596  20
  -4   2 -12 1556.29 47.2718  53
  -4   2 -12 1555.61 50.7235  52
  -4  -2 -13 568.855 24.0778  27
  -4  -2 -13 547.801 25.8217  50
  -4   2 -13 533.789 26.3604  19
  -4   2 -13 518.978 22.3586  20
  -4   2 -13 531.259 24.8630  54
  -4   2 -13 524.329 23.1229  53
  -4  -2 -14 650.502 22.6637  27
  -4  -2 -14 672.036 24.4342  50
  -4   2 -14 643.437 21.8139  53
  -4   2 -14 640.000 23.2008  54
  -4  -2 -14 688.210 25.2268  43
  -4   2 -14 659.154 24.7212  19
  -4  -2 -15 90.8518 6.84299  53
  -4  -2 -15 83.2290 6.99784  43
  -4   2 -15 75.1916 6.88462  19
   4   3 -16 13.8725 7.28928  20
   4   3 -15 478.523 21.9323  20
   4   3 -15 463.058 20.2488  37
   4  -3 -15 457.053 19.7517  45
   4  -3 -14 12.3262 10.7686  43
   4  -3 -14 14.1788 10.3370  45
   4   3 -14 22.3371 11.7828  37
   4  -3 -14 19.1177 10.8329  33
   4   3 -14 34.5084 12.5160  36
   4   3 -14 25.6489 9.77274  32
   4   3 -14 19.3614 10.8564  30
   4  -3 -14 32.7887 10.6057  27
   4  -3 -14 13.4656 11.0695  38
   4  -3 -14 12.7645 10.8563  47
   4   3 -14 21.2837 12.4748  20
   4   3 -14 27.1025 12.2073  19
   4   3 -14 28.5352 11.8594  54
   4  -3 -13 203.417 18.7698  43
   4  -3 -13 176.884 17.5975  45
   4   3 -13 206.337 19.3486  36
   4  -3 -13 196.198 17.6330  33
   4   3 -13 186.148 17.0576  32
   4   3 -13 177.947 17.0664  30
   4  -3 -13 180.951 17.2902  27
   4   3 -13 189.965 18.8105  37
   4  -3 -13 189.338 17.8867  47
   4  -3 -13 172.116 17.6539  50
   4   3 -13 175.634 18.9074  20
   4   3 -13 205.236 20.1927  19
   4   3 -13 201.737 19.0619  54
   4  -3 -12 1952.25 56.8080  45
   4  -3 -12 1967.81 58.7062  43
   4   3 -12 2010.17 60.3515  37
   4  -3 -12 2057.58 57.9348  33
   4   3 -12 2023.72 58.3114  30
   4  -3 -12 1978.09 56.0629  27
   4  -3 -12 1980.04 57.5996  47
   4  -3 -12 1970.93 58.3359  50
   4  -3 -12 1924.69 57.4217  48
   4   3 -12 2060.54 60.4471  54
   4   3 -12 2038.79 61.9854  19
   4   3 -12 2004.43 60.2690  20
   4   3 -11 210.624 21.9092  54
   4  -3 -11 223.329 40.8457   5
   4  -3 -11 265.897 22.5678  50
   4  -3 -11 309.645 23.1258  48
   4  -3 -11 299.705 22.5633  47
   4  -3 -11 261.049 22.4322  43
   4  -3 -11 285.906 21.8870  45
   4  -3 -11 321.187 23.4247  38
   4   3 -11 224.447 22.0715  37
   4  -3 -11 282.266 22.5601  33
   4  -3 -11 274.950 22.8113  28
   4  -3 -11 310.646 22.2140  31
   4  -3 -11 281.689 20.3250  27
   4   3 -11 172.658 21.2700  30
   4   3 -11 164.846 38.7179  10
   4   3 -11 200.506 21.0896  20
   4   3 -11 276.732 24.4648  19
   4  -3 -10 1224.58 44.1015  57
   4   3 -10 1034.43 40.8060  54
   4  -3 -10 1155.93 42.4747  48
   4  -3 -10 1184.30 41.4125  47
   4  -3 -10 1181.39 41.7364  50
   4  -3 -10 1154.24 41.7933  43
   4  -3 -10 1189.07 41.0055  45
   4  -3 -10 1255.82 42.0009  38
   4  -3 -10 1274.42 44.4822  34
   4  -3 -10 1217.81 42.0397  33
   4  -3 -10 1185.30 42.1148  31
   4  -3 -10 1230.69 40.5886  27
   4   3 -10 969.821 39.7184  30
   4  -3 -10 1202.13 43.3966  28
   4   3 -10 1097.94 43.4929  19
   4  -3 -10 1239.85 76.7406  12
   4  -3 -10 1236.57 77.0214   5
   4   3 -10 950.889 72.9074  10
   4  -3  -9 2852.81 112.699   5
   4   3  -9 2622.06 68.3033  15
   4  -3  -9 2877.33 116.258  12
   4   3  -9 2702.72 116.627  10
   4  -3  -8 27934.1 554.854   5
   4   3  -8 27237.1 493.543  15
   4  -3  -8 27318.4 563.155  12
   4  -3  -8 27608.5 493.362  13
   4   3  -8 27788.5 565.340  10
   4  -3  -7 1920.03 50.6237  13
   4  -3  -7 2020.32 87.2379  12
   4   3  -7 1878.95 69.5942   6
   4  -3  -7 2032.31 81.0911   5
   4   3  -7 1961.23 66.7279   9
   4   3  -7 2044.60 86.8067  10
   4   3  -6 10613.4 229.101   6
   4   3  -6 10599.4 218.212   3
   4  -3  -6 10840.2 236.880   5
   4  -3  -6 10714.3 226.422   4
   4   3  -6 10539.3 245.562   1
   4   3  -6 10245.3 225.888   9
   4   3  -6 11090.9 247.567  10
   4   3  -5 3788.35 92.0288  11
   4   3  -5 3831.00 115.638   1
   4  -3  -5 3793.34 101.443   4
   4  -3  -5 3738.55 102.512   5
   4  -3  -5 3601.93 86.7101   2
   4   3  -5 3930.95 111.989  10
   4  -3  -4 150945. 2576.96  12
   4   3  -4 144795. 2543.08  11
   4   3  -4 143956. 2566.62   1
   4   3  -4 147640. 2553.59  10
   4  -3  -3 2240.41 81.2198  12
   4   3  -3 2240.71 69.9262  11
   4   3  -3 2209.61 78.5392   1
   4   3  -3 2196.85 66.3380  10
  -4   3   3 2195.64 62.8128   8
   4   3  -2 45749.0 825.073  11
  -4   3   2 45485.4 819.297   8
   4   3  -1 811.807 42.2717  11
  -4   3   1 995.155 45.2540   8
   4   3   0 3182.73 92.1217  11
  -4  -3   0 3114.37 90.9442   4
  -4  -3  -1 8617.05 196.455   4
  -4   3  -1 8858.47 202.787   8
   4   3   2 4017.03 114.914  11
  -4   3  -2 4131.61 115.273   3
  -4  -3  -2 4175.16 117.099   4
  -4   3  -2 4120.19 122.668   8
   4   3   3 53900.7 993.514  11
  -4  -3  -3 55376.0 1000.06   4
  -4   3  -3 54555.2 995.341   3
  -4   3  -3 54100.0 987.612   7
  -4   3  -3 55345.7 1010.24   8
   4   3   4 948.678 51.8200  11
  -4   3  -4 857.827 50.2555   7
  -4   3  -5 1983.08 84.4425   3
  -4   3  -5 2061.47 49.5150  14
   4   3   5 1946.24 79.4657  11
  -4   3  -5 1979.72 92.4761   8
  -4   3  -6 723.614 52.6254   3
  -4   3  -6 687.334 24.7756  14
   4   3   6 584.029 45.1634  11
  -4   3  -6 760.602 58.1492   8
  -4   3  -7 2131.06 94.6086   3
  -4   3  -7 2116.80 54.8097  15
  -4   3  -7 2038.17 101.298   8
   4   3   7 2142.89 87.2867  11
  -4   3  -8 5283.63 111.380  15
  -4   3  -8 5156.53 119.740  18
  -4  -3  -8 5317.54 111.579  47
  -4  -3  -8 5367.00 112.369  38
  -4  -3  -8 5099.38 111.170  45
  -4  -3  -8 5019.20 117.270  42
  -4  -3  -8 5160.03 171.541   7
  -4   3  -8 4992.26 174.510   8
  -4   3  -8 5234.01 186.199  10
  -4  -3  -9 22.0014 13.3315  42
  -4  -3  -9 50.1981 13.3086  45
  -4   3  -9 29.4729 11.3932  15
  -4   3  -9 28.7774 15.5548  18
  -4  -3  -9 43.6960 12.7239  47
  -4  -3  -9 27.1282 15.7067  50
  -4  -3  -9 14.3290 11.8229  38
  -4   3  -9 14.4486 14.8795  52
  -4   3  -9 33.8609 14.7253  19
  -4   3  -9 33.0392 25.9066   8
  -4  -3  -9 34.8684 23.0552   7
  -4   3  -9-3.52802 27.0202  10
  -4  -3 -10 4956.98 108.704  38
  -4   3 -10 5015.66 108.819  15
  -4  -3 -10 5139.46 110.585  45
  -4  -3 -10 5162.47 117.836  42
  -4   3 -10 5081.70 111.928  53
  -4   3 -10 5241.10 119.178  52
  -4   3 -10 5092.97 118.749  18
  -4   3 -10 5119.99 118.410  19
  -4  -3 -10 5132.46 119.522  50
  -4  -3 -10 5158.96 110.722  47
  -4  -3 -11 597.971 31.2623  50
  -4  -3 -11 618.572 29.0872  27
  -4  -3 -11 574.662 26.3899  45
  -4  -3 -11 618.279 30.4689  42
  -4   3 -11 633.131 31.8555  52
  -4   3 -11 600.499 27.1956  53
  -4   3 -11 586.304 30.5844  19
  -4   3 -11 626.890 30.8938  18
  -4  -3 -11 589.978 25.1808  38
  -4  -3 -12 22.6580 9.11583  38
  -4   3 -12 26.6189 12.1572  18
  -4  -3 -12 41.1373 11.2560  27
  -4  -3 -12 34.6674 10.3501  45
  -4   3 -12 31.5707 10.4048  53
  -4   3 -12 42.4062 13.4235  52
  -4  -3 -12 28.6531 12.9024  50
  -4   3 -12 32.7692 12.7077  19
  -4  -3 -13 182.226 14.4620  27
  -4  -3 -13 152.637 12.3595  45
  -4  -3 -13 151.686 14.4143  43
  -4   3 -13 134.111 13.8449  19
  -4   3 -13 153.733 13.6024  20
  -4  -3 -14 139.680 10.2690  27
  -4  -3 -14 128.506 10.4107  53
  -4   3 -14 137.239 10.8172  54
  -4  -3 -14 121.240 10.3813  43
  -4   3 -14 125.496 10.4304  19
   4   4 -15 68.5131 9.85899  36
   4   4 -15 75.9599 9.72700  37
   4  -4 -15 62.5304 8.59707  45
   4   4 -15 63.8147 9.58198  20
   4   4 -14 14.6660 9.06676  30
   4   4 -14 21.0068 10.0099  20
   4  -4 -14 35.6677 10.5286  33
   4   4 -14 25.1893 10.6435  37
   4   4 -14 29.3394 10.7061  36
   4  -4 -14 31.0190 10.0832  45
   4  -4 -13 114.668 13.1007  27
   4   4 -13 99.0837 14.1038  30
   4   4 -13 110.277 15.7991  19
   4   4 -13 93.3188 14.0486  20
   4   4 -13 91.8040 13.6047  54
   4  -4 -13 133.233 15.0491  45
   4   4 -13 94.0855 14.7511  36
   4   4 -13 94.7358 12.4512  32
   4   4 -13 81.5734 14.4344  37
   4  -4 -13 136.179 14.7036  33
   4  -4 -12 1951.17 54.5590  45
   4  -4 -12 1906.31 52.3648  43
   4  -4 -12 1897.07 54.4229  33
   4  -4 -12 1908.81 52.3670  27
   4   4 -12 1793.83 53.8308  30
   4  -4 -12 1934.46 55.0657  38
   4   4 -12 1763.34 53.6760  54
   4   4 -12 1818.80 56.0724  19
   4   4 -12 1801.83 55.6938  20
   4  -4 -12 1909.68 52.6872  50
   4  -4 -12 1974.72 54.5193  48
   4  -4 -11 252.637 20.7729  45
   4   4 -11 278.967 22.8729  37
   4  -4 -11 243.422 20.5507  38
   4  -4 -11 267.292 21.6197  33
   4  -4 -11 268.747 22.1000  31
   4  -4 -11 271.306 21.4099  28
   4  -4 -11 235.385 19.3154  27
   4   4 -11 274.241 22.1282  30
   4   4 -11 270.239 20.7687  54
   4  -4 -11 272.344 19.9681  50
   4  -4 -11 293.040 21.5288  48
   4  -4 -11 244.408 21.6423  47
   4   4 -11 268.934 22.7069  19
   4   4 -11 248.672 21.6817  20
   4   4 -10 11543.4 305.522  10
   4  -4 -10 11646.0 228.299  50
   4  -4 -10 11828.3 232.175  47
   4  -4 -10 11961.3 231.545  48
   4  -4 -10 11739.1 230.516  45
   4   4 -10 11885.1 229.868  44
   4  -4 -10 11972.8 231.165  38
   4  -4 -10 11879.0 231.644  33
   4   4 -10 12141.1 233.386  15
   4   4 -10 11920.5 233.034  30
   4  -4 -10 12036.7 233.434  31
   4  -4 -10 12154.3 231.436  28
   4  -4 -10 11606.5 228.019  27
   4  -4 -10 11824.4 307.907  12
   4   4 -10 11585.8 230.447  54
   4   4 -10 12084.7 237.130  18
   4   4 -10 12069.6 234.363  19
   4  -4  -9 1138.43 78.8545  12
   4   4  -9 1362.61 44.1970  44
   4  -4  -9 1216.88 43.0186  38
   4   4  -9 1334.85 45.1145  15
   4  -4  -9 1233.89 44.2378  31
   4  -4  -9 1166.13 41.7111  28
   4  -4  -9 1199.21 42.1422  48
   4   4  -9 1235.35 44.5529  19
   4   4  -9 1233.75 45.8484  18
   4   4  -9 1234.02 78.8772  10
   4  -4  -8 2546.51 65.0126  13
   4   4  -8 2693.77 68.0015  15
   4  -4  -8 2515.50 98.7025   5
   4   4  -8 2706.21 110.811  10
   4  -4  -7 1495.84 68.1289   5
   4   4  -7 1438.44 74.4879  10
   4  -4  -7 1436.04 80.3032  12
   4  -4  -7 1498.83 43.4783  13
   4  -4  -6 35.8755 20.8321  12
   4  -4  -6 49.3734 10.4721  13
  -4  -4   6 34.7239 10.8362  16
   4  -4  -6 34.9760 16.4773   4
   4   4  -6 22.0547 19.5704   1
   4   4  -6 29.1598 14.6273   3
   4   4  -6 30.9629 16.6000  10
   4   4  -5 23936.9 502.250   1
   4   4  -5 24771.5 481.580  10
   4   4  -5 24333.4 469.066  11
   4  -4  -5 25095.6 512.404  12
   4  -4  -5 24713.1 439.631  13
   4   4  -4 44892.9 858.133   1
   4   4  -4 45095.0 828.768  10
   4  -4  -4 46837.8 866.621  12
   4   4  -4 45811.5 834.854  11
   4  -4  -3 7645.66 195.354  12
   4   4  -3 6989.63 173.315  11
   4   4  -2 4548.63 137.553   1
  -4   4   2 4497.51 121.707   8
   4  -4  -2 4798.77 140.436  12
   4   4  -2 4793.77 130.130  11
  -4   4   1 13790.4 297.018   8
   4   4  -1 14524.8 302.471  11
  -4  -4   0 7008.64 177.264   4
  -4   4   0 6912.68 176.915   8
   4   4   0 7106.09 177.738  11
  -4  -4  -1 19397.1 398.702   4
  -4   4  -1 19474.5 404.299   8
  -4   4  -2 3306.64 107.382   3
  -4  -4  -2 3313.32 110.341   4
  -4   4  -2 2992.15 110.949   8
   4   4   2 3104.96 106.685  11
  -4  -4  -3 2434.54 94.5765   4
  -4   4  -3 2413.22 101.623   8
   4   4   3 2210.63 89.7253  11
  -4   4  -4 42192.6 838.804   8
   4   4   4 43851.0 820.370  11
  -4   4  -5 35.5186 9.73569  14
  -4   4  -5 37.5254 20.6283   3
   4   4   5 65.6518 24.9095  11
   4   4   6 7926.55 207.489  11
  -4   4  -6 7606.23 150.350  14
  -4   4  -6 7782.81 229.633   8
  -4   4  -6 7704.99 213.392   3
  -4  -4  -7 2575.96 66.1764  38
  -4   4  -7 2500.49 71.1656  18
  -4   4  -7 2606.56 109.801   3
  -4  -4  -7 2454.37 66.0844  42
   4   4   7 2456.84 102.819  11
  -4   4  -7 2576.81 122.457   8
  -4   4  -7 2620.06 122.812  10
  -4  -4  -7 2276.00 104.583   7
  -4   4  -8 1863.55 51.0099  15
  -4  -4  -8 1692.18 55.7692  50
  -4  -4  -8 1669.84 51.2090  38
  -4   4  -8 1790.36 55.3378  52
  -4  -4  -8 1629.28 51.6864  42
  -4  -4  -8 1706.88 50.0136  45
  -4   4  -8 1692.27 100.937   8
  -4   4  -8 1689.17 101.703  10
  -4  -4  -9 3000.32 73.3615  38
  -4  -4  -9 2848.60 74.9116  42
  -4  -4  -9 2985.38 72.3945  45
  -4  -4  -9 2984.53 70.7165  47
  -4  -4  -9 2891.18 78.4040  50
  -4   4  -9 2859.71 71.3173  15
  -4   4  -9 2759.93 75.6727  52
  -4   4  -9 2844.33 75.9177  19
  -4  -4 -10 426.517 23.3350  38
  -4   4 -10 504.562 23.9299  15
  -4  -4 -10 465.311 23.7990  45
  -4  -4 -10 420.931 24.5468  42
  -4  -4 -10 424.486 26.9055  50
  -4  -4 -10 449.487 22.5156  47
  -4   4 -10 508.376 26.9862  19
  -4   4 -10 474.761 28.3655  18
  -4   4 -10 459.735 26.4696  52
  -4   4 -11 198.592 17.8193  52
  -4  -4 -11 200.632 17.7685  27
  -4  -4 -11 168.328 15.1572  45
  -4  -4 -11 160.145 17.5170  50
  -4   4 -11 168.742 18.7819  18
  -4   4 -11 178.721 16.8327  19
  -4  -4 -11 174.881 14.9571  38
  -4   4 -12 58.2738 12.2553  18
  -4  -4 -12 63.5572 11.9915  27
  -4  -4 -12 45.4902 9.99835  45
  -4  -4 -12 40.7793 11.6957  50
  -4   4 -12 50.7573 11.0564  19
  -4  -4 -12 48.6547 9.44234  38
  -4  -4 -13 459.467 18.6488  27
  -4  -4 -13 439.580 15.8831  45
  -4  -4 -13 442.038 18.5316  50
  -4   4 -13 398.746 17.1250  19
  -4   4 -13 430.005 18.1682  20
  -4   4 -13 434.901 19.7055  54
  -4   4 -14 221.607 10.0831  54
  -4  -4 -14 238.852 9.75718  27
   4   5 -15 552.216 15.5992  37
   4  -5 -15 437.146 13.6075  45
   4   5 -14 447.504 18.4321  36
   4  -5 -14 409.861 17.2454  33
   4  -5 -14 446.782 18.0241  38
   4  -5 -14 446.715 18.4247  47
   4   5 -14 436.912 17.5218  20
   4  -5 -14 412.543 17.2028  45
   4  -5 -13-0.87547 9.05207  33
   4   5 -13 6.09950 10.2440  37
   4   5 -13 7.60647 9.71527  36
   4   5 -13 11.2077 9.05895  30
   4  -5 -13-1.34731 9.63772  38
   4  -5 -13 6.51687 9.29853  47
   4   5 -13 7.60964 9.30292  20
   4  -5 -13-7.38598 8.98455  45
   4   5 -12 2792.61 70.0402  36
   4  -5 -12 2830.46 69.3669  33
   4   5 -12 2751.29 68.5954  30
   4   5 -12 2859.96 72.1013  37
   4  -5 -12 2940.11 69.5950  38
   4  -5 -12 2957.91 71.0584  47
   4   5 -12 2751.36 68.9651  20
   4  -5 -12 2886.67 69.4904  45
   4  -5 -11 34.7558 13.4075  45
   4  -5 -11 32.9713 13.2707  33
   4   5 -11 14.2078 12.0463  36
   4   5 -11 21.7525 13.9218  37
   4  -5 -11 21.4529 10.1161  27
   4   5 -11 26.8302 12.7901  30
   4  -5 -11 23.0042 11.8571  38
   4  -5 -11 31.6936 11.6773  48
   4  -5 -11 34.7662 13.3423  47
   4   5 -11 11.8091 11.5940  20
   4   5 -11 18.3117 13.1097  15
   4  -5 -10 1299.73 44.1204  38
   4   5 -10 1395.48 45.8597  30
   4  -5 -10 1246.19 40.8659  27
   4  -5 -10 1308.05 45.1919  33
   4  -5 -10 1279.14 43.8332  45
   4   5 -10 1281.85 42.7849  44
   4  -5 -10 1319.87 45.2969  47
   4  -5 -10 1244.98 41.4311  48
   4   5 -10 1355.93 46.2762  15
   4   5  -9 268.430 22.0020  15
   4  -5  -9 313.407 23.3018  31
   4  -5  -9 248.133 21.0824  38
   4   5  -9 333.813 23.2849  44
   4  -5  -9 256.635 19.6925  48
   4  -5  -8 9156.27 181.715  38
   4  -5  -8 8817.23 184.120  31
   4  -5  -8 9045.37 258.365  12
   4   5  -8 9091.97 181.408  44
   4  -5  -8 9173.25 186.089  57
   4   5  -8 8994.09 184.995  18
   4  -5  -7 303.755 21.2492  38
   4  -5  -7 327.447 43.9687  12
   4  -5  -7 285.938 22.3049  57
   4  -5  -7 339.300 24.0221  22
   4   5  -7 334.961 23.0569  18
   4  -5  -6 733.018 60.0189  12
   4  -5  -6 758.755 53.9517   4
  -4  -5   6 780.342 31.0157  16
   4  -5  -5 956.079 67.3931  12
   4  -5  -5 874.556 57.2414   4
   4   5  -5 1055.30 68.6955   1
  -4  -5   5 953.010 34.8547  16
   4  -5  -4 429.079 20.3423  13
   4  -5  -4 476.069 48.0205  12
   4   5  -4 438.598 39.9382  11
  -4  -5   4 412.857 23.1486  16
   4  -5  -3 58.6990 10.1755  13
   4  -5  -3 46.1602 21.7624  12
   4   5  -3 52.8591 21.3302   1
   4   5  -3 49.7696 19.6158  11
   4  -5  -2 389.352 41.3818  12
   4   5  -2 354.205 38.5844  11
   4   5  -2 324.874 38.9761   1
   4  -5  -2 353.286 18.8899  13
   4   5  -1 6962.74 200.121   1
  -4   5   1 7237.13 188.160   8
   4  -5  -1 7261.96 199.664  12
   4   5  -1 7358.50 194.173  11
  -4  -5   0 486.550 43.9574   4
   4   5   0 442.250 43.6470   1
  -4   5   0 355.670 38.9666   8
   4   5   0 447.899 43.6408  11
  -4   5  -1 356.085 39.6591   8
  -4  -5  -1 463.424 42.4147   4
  -4   5  -2 50.7897 25.0499   8
   4   5   2 20.0412 21.6421  11
  -4  -5  -2 37.6102 20.4732   4
  -4   5  -2 30.5739 18.4761   3
  -4  -5  -3 2814.53 114.611   4
  -4   5  -3 2716.65 118.964   8
   4   5   3 3008.76 115.378  11
  -4   5  -4 224.785 33.9916   3
   4   5   4 311.988 40.4274  11
  -4   5  -4 261.206 42.2982   8
  -4   5  -5 481.942 26.9822  29
  -4   5  -5 488.793 23.2863  14
  -4   5  -5 432.007 27.6561  18
  -4   5  -5 442.817 47.3973   3
   4   5   5 426.936 47.8887  11
  -4   5  -5 503.558 56.2285   8
  -4   5  -5 437.972 49.6982  10
  -4   5  -6 80.7604 12.2354  14
  -4   5  -6 71.1779 16.5096  18
  -4   5  -6 87.0759 15.7341  29
  -4   5  -6 69.6731 27.7923   3
  -4   5  -6 72.4242 28.4539  10
   4   5   6 89.2144 29.9674  11
  -4  -5  -6 117.693 16.1546  38
  -4   5  -7 17.9165 12.3417  29
  -4  -5  -7 13.1292 11.9497  50
  -4   5  -7 23.5384 9.28485  14
  -4   5  -7 18.4169 14.9523  18
  -4  -5  -7 0.67847 12.1193  38
  -4  -5  -8 3128.52 75.9052  45
  -4  -5  -8 3003.39 78.2329  50
  -4   5  -8 3045.24 75.7987  15
  -4  -5  -8 3318.78 79.3310  38
  -4   5  -8 3132.60 84.0898  18
  -4  -5  -9 1061.48 35.7755  45
  -4  -5  -9 978.400 37.9832  50
  -4   5  -9 1036.44 35.8774  15
  -4  -5  -9 1078.95 37.5412  38
  -4   5  -9 1119.74 43.2454  18
  -4  -5 -10 952.002 33.0051  38
  -4   5 -10 870.987 30.8628  15
  -4  -5 -10 1021.49 32.7419  45
  -4  -5 -10 917.707 34.0856  50
  -4   5 -10 985.655 37.9499  18
  -4   5 -10 894.167 32.1070  52
  -4  -5 -11 166.277 14.6485  50
  -4  -5 -11 174.431 13.5438  45
  -4  -5 -11 171.699 13.8687  38
  -4  -5 -11 156.560 15.4278  27
  -4  -5 -12 30.8289 9.31057  27
  -4  -5 -12 32.0929 8.38182  45
  -4   5 -12 38.5005 9.90137  54
  -4   5 -12 43.3309 10.3543  18
  -4  -5 -12 23.5258 8.21168  38
  -4   5 -13 49.6609 6.66138  20
  -4   5 -13 55.8192 7.25072  54
  -4  -5 -13 52.4469 6.81680  27
   4  -6 -14 31.1564 4.81292  45
   4   6 -14 39.4772 5.88765  37
   4   6 -13 80.2696 8.35750  36
   4  -6 -13 82.2485 9.22512  33
   4  -6 -13 97.8991 9.57818  45
   4  -6 -13 90.3304 9.81061  47
   4   6 -13 62.4322 7.69067  20
   4  -6 -13 87.0324 9.39644  38
   4   6 -13 104.367 10.5941  37
   4  -6 -12 6.47159 8.94604  38
   4   6 -12 11.1433 9.99531  37
   4   6 -12 3.09482 7.62804  36
   4  -6 -12 9.43730 9.31099  33
   4   6 -12 11.0055 8.91929  30
   4  -6 -12 2.85663 8.52387  45
   4  -6 -12 14.6327 9.33615  47
   4   6 -12 1.00145 7.60682  20
   4   6 -12 5.92832 8.86172  15
   4  -6 -11 76.6862 12.5117  38
   4   6 -11 107.605 14.5449  37
   4   6 -11 68.3611 11.1598  36
   4  -6 -11 85.4156 13.5742  33
   4   6 -11 78.6701 13.1177  30
   4  -6 -11 81.4618 13.5819  31
   4  -6 -11 71.2306 12.8713  45
   4  -6 -11 92.4993 13.7988  47
   4   6 -11 72.8909 11.2845  20
   4   6 -11 91.8709 12.9688  15
   4  -6 -10 290.055 20.5123  33
   4   6 -10 232.557 19.4987  30
   4  -6 -10 278.089 20.5790  31
   4   6 -10 270.915 19.9948  15
   4  -6 -10 255.643 19.8019  45
   4   6 -10 241.935 17.8279  44
   4  -6 -10 275.500 20.0615  47
   4  -6 -10 272.922 19.6350  38
   4   6 -10 246.107 19.9999  37
   4  -6  -9 148.057 17.1838  38
   4  -6  -9 171.133 19.0627  31
   4   6  -9 128.416 16.2631  44
   4   6  -9 169.998 17.1984  15
   4   6  -8 4654.21 104.018  44
   4  -6  -8 4428.41 103.202  38
   4  -6  -8 4767.27 107.452  31
  -4  -6   7 93.0726 16.3627  16
   4  -6  -7 117.331 17.2749  31
   4  -6  -7 95.8896 16.3942  57
   4   6  -7 125.161 17.3891  44
   4  -6  -7 147.481 17.0278  38
  -4  -6   6 3898.87 92.0545  16
   4  -6  -6 3750.88 149.386  12
   4  -6  -6 3994.71 96.1922  22
   4  -6  -6 3972.61 93.3417  57
  -4  -6   6 3873.15 91.1435  51
   4  -6  -6 3789.83 90.3370  38
   4  -6  -5 822.499 32.9391  38
  -4  -6   5 883.033 36.1957  16
   4  -6  -5 795.742 66.0244  12
   4  -6  -5 825.594 61.9249   4
   4   6  -5 784.499 32.2259  25
   4  -6  -5 873.100 34.8520  57
  -4  -6   5 815.789 34.7155  51
   4  -6  -5 892.395 37.7709  22
  -4   6   4 566.080 28.0337  17
   4   6  -4 558.096 28.2371  17
  -4  -6   4 514.518 28.2877  16
   4  -6  -4 566.777 56.6497  12
   4   6  -4 549.391 48.4691  11
   4  -6  -4 629.454 31.1215  22
   4   6  -4 504.498 26.4664  25
   4   6  -4 492.178 53.1695   1
  -4  -6   4 567.505 28.7339  51
   4   6  -3 102.817 29.8015  11
   4  -6  -3 177.175 35.3749  12
   4   6  -3 130.344 18.2773  17
  -4  -6   3 125.381 18.1466  16
   4   6  -3 141.928 34.3873   1
  -4  -6   3 162.852 18.9254  51
  -4  -6   2 165.056 18.9295  16
   4   6  -2 168.477 34.3311   1
   4  -6  -2 171.856 32.7462  12
   4   6  -2 162.902 33.5311  11
   4  -6  -1 2090.40 100.061  12
   4   6  -1 1957.68 95.9699  11
  -4  -6   1 2033.77 97.7789   4
   4   6  -1 2045.84 101.951   1
   4  -6   0 316.833 41.3453  12
   4   6   0 301.088 42.5573  11
  -4  -6   0 409.649 46.0144   4
   4   6   0 315.266 43.1358   1
   4  -6   0 329.541 20.3661  13
  -4  -6   0 343.127 24.0443  16
   4   6   1 1193.05 78.2303   1
  -4  -6  -1 1182.74 75.2315   4
  -4  -6  -1 1213.24 42.7614  16
  -4   6  -1 1148.55 43.4805  29
   4  -6   1 1069.59 69.5676  12
   4   6   1 1133.44 74.1549  11
   4   6   1 1112.55 39.9438  25
  -4  -6  -1 1140.90 40.0521  46
  -4   6  -1 1203.11 76.7744   8
   4   6   2 8215.73 235.864   1
  -4   6  -2 8017.34 226.126   3
  -4  -6  -2 8579.75 238.437   4
  -4   6  -2 7820.86 235.712   8
  -4  -6  -2 8469.31 169.335  16
   4   6   2 8378.30 232.040  11
   4   6   2 8012.45 165.212  25
  -4  -6  -2 8229.71 165.856  46
  -4  -6  -3 15.1549 12.2026  46
  -4  -6  -3 5.86728 22.4681   4
   4   6   3 17.3955 20.5165   1
  -4  -6  -3 21.8065 13.2536  16
  -4   6  -3 36.0103 15.1013  29
   4   6   3 50.0434 14.3365  25
  -4  -6  -3 24.5567 12.1205  55
  -4   6  -3 3.24617 23.2962   8
   4   6   3 24.5662 26.3208  11
  -4   6  -4 1980.28 98.6972   3
  -4   6  -4 1844.89 56.0041  18
  -4  -6  -4 1816.51 53.0280  16
  -4   6  -4 1779.17 57.1584  29
   4   6   4 1822.86 95.8797  11
   4   6   4 1879.20 52.9826  26
   4   6   4 1827.68 52.6421  25
  -4   6  -4 1667.73 102.749   8
  -4  -6  -4 1864.99 52.3572  55
   4   6   5 5321.72 112.152  25
   4   6   5 5215.11 112.343  26
  -4  -6  -5 5214.73 111.504  55
  -4   6  -5 5078.67 115.517  17
  -4   6  -5 5258.52 119.141  18
  -4   6  -5 5209.33 111.801  14
  -4   6  -5 5320.87 119.564  29
   4   6   6 43.3078 13.0262  26
  -4   6  -6 49.7649 11.1498  14
  -4   6  -6 47.5295 15.3622  18
  -4   6  -6 42.5155 13.9019  17
  -4  -6  -6 64.2295 15.4488  38
  -4   6  -7 803.164 36.1924  18
  -4  -6  -7 770.968 33.1787  38
  -4  -6  -8 304.549 19.3608  45
  -4   6  -8 340.027 23.6545  18
  -4   6  -8 299.069 19.5800  15
  -4  -6  -8 306.465 20.5453  38
  -4  -6  -9 686.532 26.0203  45
  -4   6  -9 673.176 30.1426  18
  -4   6  -9 631.564 25.5267  15
  -4  -6  -9 671.490 27.0360  38
  -4  -6 -10 8.46966 8.82038  38
  -4  -6 -10 2.38733 7.93006  45
  -4   6 -10 1.55284 10.1528  18
  -4   6 -10 6.20270 7.93800  15
  -4   6 -11 113.271 11.0073  54
  -4   6 -11 128.714 11.8530  18
  -4  -6 -11 99.5840 9.31373  45
  -4  -6 -11 114.543 10.2647  38
  -4   6 -11 119.241 10.6166  37
  -4   6 -12 5.48982 4.92366  20
  -4   6 -12-0.73342 4.30057  36
   4   7 -12 58.3234 8.01828  37
   4  -7 -12 62.1781 7.69892  33
   4  -7 -12 61.9311 7.76227  45
   4  -7 -12 64.0659 7.75163  47
   4  -7 -12 49.5858 7.12248  38
   4  -7 -11 6.54618 7.82960  38
   4   7 -11 0.65883 7.55825  30
   4   7 -11 8.90322 8.85295  37
   4  -7 -11 3.44266 8.23514  33
   4  -7 -11 10.3042 8.35868  45
   4  -7 -11 14.1337 8.63864  47
   4   7 -11 11.2605 7.98046  15
   4   7 -10 793.345 27.9806  37
   4  -7 -10 725.391 25.8533  38
   4   7 -10 745.194 27.3245  30
   4  -7 -10 727.448 27.4195  33
   4  -7 -10 742.330 27.7262  31
   4  -7 -10 735.666 27.1665  47
   4  -7 -10 737.876 27.2212  45
   4   7 -10 752.109 27.5596  15
   4   7  -9 203.819 16.9354  15
   4   7  -9 245.684 17.5200  37
   4  -7  -9 278.058 17.2817  38
   4  -7  -9 298.098 19.3902  31
   4   7  -9 246.810 18.0124  30
   4   7  -9 203.463 15.8877  44
   4  -7  -9 279.929 18.3472  47
   4  -7  -8 104.495 14.8810  31
  -4  -7   8 90.6505 14.1563  46
   4   7  -8 121.666 14.4008  44
   4   7  -8 117.971 14.4237  15
   4  -7  -8 98.5481 13.1813  38
   4   7  -8 120.120 14.4721  37
   4  -7  -7 375.603 23.3283  31
   4  -7  -7 360.427 21.2040  38
  -4  -7   7 343.202 22.4006  46
   4   7  -7 331.978 21.6652  44
  -4  -7   7 366.113 21.9223  16
   4  -7  -6 4433.55 100.182  31
   4  -7  -6 4326.93 96.4875  38
  -4  -7   6 4464.82 99.3015  16
  -4  -7   6 4257.37 98.9756  46
   4   7  -6 4235.72 93.9042  25
   4   7  -5 58.1074 13.7418  26
   4   7  -5 65.3584 15.1765  25
  -4  -7   5 97.6274 17.7910  16
   4  -7  -5 66.7136 13.9952  38
  -4  -7   5 81.7578 16.8589  46
   4  -7  -5 74.7551 17.3103  22
  -4  -7   4 29.9357 15.1150  46
   4   7  -4 17.9664 14.0247  26
   4   7  -4 11.6218 14.9695  25
  -4  -7   4 43.9966 17.1196  16
  -4   7   4 17.3103 15.0188  17
   4  -7  -4 24.0783 12.0525  38
   4  -7  -4 99.0004 15.7560  51
   4  -7  -4 95.4394 17.9330  22
  -4  -7   3 81.1711 17.2946  16
  -4   7   3 47.0987 15.5629  17
   4  -7  -3 61.1583 14.5630  51
   4  -7  -3 63.0125 15.7497  22
   4   7  -3 86.9654 16.6718  25
   4   7  -3 56.2495 14.8449  26
  -4  -7   3 98.6226 17.0780  46
   4   7  -2 3573.23 86.4860  25
  -4   7   2 3511.34 88.1539  17
  -4  -7   2 3745.17 90.6824  16
   4  -7  -2 3579.13 89.6004  22
   4  -7  -2 3492.14 86.3829  51
  -4  -7   2 3488.72 87.1605  46
  -4   7   1 96.2505 17.7163  17
   4  -7  -1 96.3063 17.8643  22
   4  -7  -1 87.2088 16.8487  51
   4  -7   0 8492.68 178.966  51
  -4  -7   0 8793.64 177.597  46
   4   7   0 8809.69 177.170  25
  -4   7   0 8488.86 179.779  17
  -4  -7   0 9062.11 181.170  16
  -4  -7  -1 1926.86 56.9646  46
   4   7   1 1915.37 56.9317  25
  -4   7  -1 1941.55 60.2167  17
  -4  -7  -1 1969.49 59.4867  16
  -4  -7  -2 43.3299 14.2974  55
   4   7   2 20.6814 15.4276  25
  -4  -7  -2 30.4695 15.2994  46
  -4  -7  -2 20.0556 15.4743  16
  -4   7  -2 31.3803 17.1801  17
   4   7   3 3459.24 84.5639  26
   4   7   3 3551.43 84.9432  25
  -4  -7  -3 3502.06 83.6203  55
  -4  -7  -3 3583.02 86.2863  16
  -4   7  -3 3778.07 90.0869  17
   4   7   4 1528.78 47.2144  26
   4   7   4 1558.07 47.0963  25
  -4  -7  -4 1561.41 46.4933  16
  -4   7  -4 1490.86 49.6462  17
  -4  -7  -4 1532.22 45.5368  55
  -4  -7  -5 3728.30 88.2129  38
   4   7   5 3720.06 82.5372  25
   4   7   5 3700.41 83.2204  26
  -4   7  -5 3466.11 81.1498  14
  -4   7  -5 3533.34 85.3725  17
  -4   7  -5 3516.66 84.9483  18
  -4  -7  -6 298.189 21.2325  38
  -4   7  -6 304.940 20.8324  18
  -4   7  -6 286.117 16.6494  14
  -4   7  -6 279.740 19.5687  17
   4   7   6 272.450 18.0592  26
  -4  -7  -7 281.014 19.4592  38
  -4   7  -7 273.587 17.3993  15
  -4   7  -7 274.114 19.2919  18
  -4  -7  -7 246.269 16.8007  45
   4  -7   7 259.351 19.3235  51
  -4  -7  -8 13.2399 8.86476  45
  -4   7  -8 3.90842 10.1892  18
  -4   7  -8 16.7237 9.25792  15
   4  -7   8 16.4231 10.8314  51
  -4  -7  -8 12.6691 10.5503  38
   4  -7   9 1648.35 38.5568  51
  -4  -7  -9 1679.65 38.5570  45
  -4  -7  -9 1721.14 41.3521  38
  -4   7  -9 1684.21 42.5453  18
  -4  -7 -10 34.3191 5.40418  45
  -4  -7 -10 39.2348 7.23767  38
  -4  -7 -10 40.7359 7.79911  27
   4  -8 -10 7.91547 6.03657  45
   4  -8 -10 11.3031 6.12531  47
   4   8 -10 1.54266 4.61841  37
   4  -8 -10 3.70752 6.70310  33
   4   8 -10 5.44308 5.56693  30
   4   8  -9 999.341 26.5934  37
   4  -8  -9 1102.90 30.6949  33
   4   8  -9 1006.56 29.6747  30
   4  -8  -9 1129.20 29.5510  47
   4  -8  -9 1131.62 30.6971  45
   4   8  -9 1022.42 29.7126  15
   4  -8  -8 60.5097 9.77296  31
   4   8  -8 54.2428 10.8415  30
   4  -8  -8 61.4245 10.0752  47
   4   8  -8 51.5797 10.0413  15
  -4  -8   8 59.3268 10.0176  46
   4   8  -7 23.8360 9.32883  15
   4   8  -7 18.9887 9.56338  44
  -4  -8   7 22.8348 10.1712  46
   4  -8  -7 34.3510 9.75236  31
  -4   8   6 590.519 23.9884  25
   4   8  -6 623.956 25.8368  44
  -4  -8   6 623.437 26.6598  46
   4  -8  -6 664.087 25.7884  31
   4   8  -5 2414.91 59.8071  25
  -4  -8   5 2618.01 64.4408  16
  -4  -8   5 2503.55 63.8193  46
   4  -8  -5 2429.09 60.6585  31
   4  -8  -4 403.405 21.3519  31
   4  -8  -4 433.589 25.7275  22
   4   8  -4 443.611 23.3135  25
   4   8  -4 382.234 20.4148  26
  -4  -8   4 458.380 24.9706  16
  -4   8   4 406.013 22.7149  17
  -4  -8   4 439.612 24.5485  46
   4   8  -3 29.6703 12.2097  26
   4   8  -3 52.2444 14.4553  25
  -4  -8   3 44.1276 14.2416  46
   4  -8  -3 40.0309 13.4250  22
  -4  -8   3 41.8032 14.1681  16
  -4   8   3 43.6220 14.2740  17
   4  -8  -2 3320.88 79.3679  51
   4   8  -2 3186.99 77.0821  26
   4   8  -2 3315.82 79.3222  25
   4  -8  -2 3327.31 82.0796  22
  -4  -8   2 3294.86 80.5019  46
  -4  -8   2 3367.51 82.4143  16
  -4   8   2 3231.43 80.3749  17
   4   8  -1 554.843 27.2091  26
   4  -8  -1 585.178 29.1205  22
   4  -8  -1 615.472 29.5125  51
  -4   8   1 599.516 29.8931  17
   4   8   0 178.688 17.9657  26
   4   8   0 172.979 18.2386  25
   4  -8   0 148.674 18.0931  22
   4  -8   0 182.566 19.2071  51
  -4  -8   0 189.918 18.6348  46
  -4  -8   0 202.802 19.2238  16
  -4   8   0 155.119 19.2164  17
  -4  -8  -1 3166.24 77.0108  55
   4   8   1 3143.77 77.5081  26
   4   8   1 3282.86 78.6354  25
   4  -8   1 3238.41 80.3564  22
   4  -8   1 3304.49 81.3673  51
  -4  -8  -1 3366.92 78.8317  46
  -4  -8  -1 3408.56 80.8511  16
  -4   8  -1 3200.38 81.1193  17
   4   8   2 456.997 24.4256  25
   4   8   2 391.935 23.5691  26
   4  -8   2 355.770 23.2510  22
  -4  -8  -2 400.891 22.0793  55
  -4  -8  -2 407.170 23.4984  16
  -4  -8  -3 244.896 17.6648  55
   4  -8   3 205.555 19.0009  22
   4  -8   3 203.192 20.7998  51
   4   8   3 270.339 20.3084  25
   4   8   3 235.045 19.6481  26
  -4  -8  -3 224.809 18.2549  16
  -4   8  -3 160.213 19.1908  17
   4   8   4 61.4420 13.7278  25
   4   8   4 55.0466 13.7418  26
  -4  -8  -4 51.1347 13.8357  38
   4  -8   4 50.0878 14.9833  51
  -4   8  -4 48.3541 11.0401  14
  -4   8  -4 40.6121 13.7950  17
   4   8   5 51.3584 11.8811  26
  -4   8  -5 35.3664 12.4257  17
   4  -8   5 44.4556 13.7678  51
  -4  -8  -5 31.0582 12.2884  38
  -4  -8  -6 156.237 12.3697  45
   4  -8   6 165.903 14.9028  51
  -4  -8  -6 185.407 15.1406  38
   4   8   6 188.471 12.9615  26
  -4   8  -7 13.9674 7.95596  15
  -4  -8  -7 15.3018 8.71714  38
   4  -8   7 22.6783 9.74781  51
  -4  -8  -7 13.9845 7.76629  45
   4  -8   7 5.84142 8.14859  22
   4   8   8 92.4348 7.40632  35
   4  -8   8 96.8106 8.19774  51
  -4  -8  -8 75.3770 6.21064  45
  -4  -8  -8 90.1690 8.96591  38
  -4   8  -9 504.883 14.5496  37
   4   9  -8 98.7555 6.67180  30
   4  -9  -8 112.417 6.97760  45
   4  -9  -8 111.236 7.16060  33
  -4   9   7 136.486 8.18654  26
   4  -9  -7 133.229 9.78691  33
   4   9  -7 142.810 9.95537  30
   4  -9  -6 54.0196 7.80161  47
  -4  -9   6 62.7003 9.54409  46
  -4  -9   5 146.548 12.3972  46
  -4   9   5 129.567 11.5227  25
   4   9  -4 15.8445 8.79289  44
  -4  -9   4 1.18571 9.26277  46
  -4   9   4 0.34412 9.51941  25
   4   9  -4 5.72614 8.69257  25
  -4  -9   3 200.747 15.6401  46
   4   9  -3 218.284 15.0932  25
  -4   9   3 201.704 15.6903  25
  -4  -9   2 16.4877 10.0040  55
   4   9  -2 24.4695 10.9663  25
   4   9  -2 19.0300 9.55559  26
  -4  -9   2 26.6429 11.0876  16
  -4   9   2 24.7121 10.7912  17
   4  -9  -2 20.5896 10.6719  22
  -4  -9   1 71.0948 11.4770  55
   4   9  -1 82.7059 11.9329  26
  -4  -9   1 80.7635 12.5325  46
  -4  -9   1 88.3860 12.7250  16
  -4   9   1 89.9119 13.3208  17
   4  -9  -1 83.2087 12.1807  22
  -4  -9   0 1189.64 34.5526  55
   4  -9   0 1258.94 36.8785  51
   4   9   0 1190.03 35.0959  26
   4   9   0 1214.81 35.8270  25
   4  -9   0 1147.36 34.0297  46
   4  -9   0 1156.95 35.3105  22
  -4  -9   0 1215.92 36.5144  16
  -4   9   0 1218.67 36.9743  17
  -4  -9  -1 16.4878 10.1645  16
  -4   9  -1 15.4619 10.9872  17
  -4  -9  -1 3.80453 8.34723  55
   4  -9   1 18.2081 9.78404  46
   4  -9   1 19.6529 10.2072  51
   4  -9   1 9.66335 9.69267  22
   4   9   1 9.25317 10.3436  25
   4  -9   2 61.9139 10.9549  22
   4   9   2 47.9223 10.9560  26
   4   9   2 66.0026 11.5352  25
  -4   9  -2 54.5732 9.55157  14
   4   9   3 1931.59 45.7584  26
  -4   9  -3 1886.60 45.1647  25
   4  -9   3 1794.28 43.9419  22
   4  -9   3 2017.75 48.3852  51
  -4   9  -3 2113.69 48.1241  17
  -4   9  -3 1753.59 43.9445  14
   4   9   4 547.012 19.0699  26
  -4   9  -4 518.877 19.3416  17
   4  -9   4 533.952 20.5219  51
   4   9   5 192.891 10.0941  26
  -4  -9  -5 185.582 11.4206  38
   4  -9   5 209.180 12.3695  51
   4  -9   6 74.9158 7.32380  46
  -4  -9  -6 64.4146 6.67458  38
  -4  10   3 8.29110 4.39942  26
  -4  10   2 123.441 7.42715  26
  -4  10   2 126.603 7.56329  25
   4  10  -1 530.687 14.5439  44
  -4  10   1 652.234 15.6785  26
  -4  10   1 778.736 17.6970  25
  -4 -10   1 416.712 13.8614  38
   4  10   0 132.570 7.04373  44
   4  10   0 155.871 7.56100  26
  -4  10  -1 4.23354 4.46997  25
   5   0 -15 3.99855 9.96654  36
   5   0 -15 11.2734 11.3756  20
   5   0 -15 0.57762 11.0312  19
   5   0 -14 845.895 32.6200  37
   5   0 -14 905.120 35.0947  36
   5   0 -14 877.741 35.1362  27
   5   0 -14 925.946 36.7039  53
   5   0 -14 952.746 38.7602  43
   5   0 -14 910.654 37.1631  20
   5   0 -14 902.106 36.7274  19
   5   0 -13 56.4504 15.0732  37
   5   0 -13 27.6156 13.6205  36
   5   0 -13 63.0811 15.1559  32
   5   0 -13 41.3474 14.0524  27
   5   0 -13 68.2208 15.7514  30
   5   0 -13 40.0215 15.3170  53
   5   0 -13 26.6331 12.1116  23
   5   0 -13 42.5271 15.2951  19
   5   0 -13 28.6014 15.7741  43
   5   0 -13 38.1203 13.6761  45
   5   0 -12 168.842 17.1242  45
   5   0 -12 142.333 19.0478  43
   5   0 -12 164.594 18.2813  38
   5   0 -12 177.654 18.0216  37
   5   0 -12 149.088 17.7324  32
   5   0 -12 235.026 19.3333  36
   5   0 -12 153.217 16.2985  34
   5   0 -12 156.551 17.4204  27
   5   0 -12 164.679 18.6174  28
   5   0 -12 158.714 18.7658  30
   5   0 -12 167.584 16.4916  47
   5   0 -12 146.139 16.2035  23
   5   0 -12 171.978 19.7252  21
   5   0 -12 191.571 19.6859  19
   5   0 -12 160.233 17.9959  53
   5   0 -11 10.9465 11.5771  37
   5   0 -11 9.70966 12.4141  36
   5   0 -11 1.37429 12.2996  32
   5   0 -11 3.46258 11.6542  28
   5   0 -11 3.38023 12.1817  30
   5   0 -11 17.8139 12.5257  27
   5   0 -11-2.68039 12.4927  48
   5   0 -11 36.5144 13.5586  50
   5   0 -11 4.43578 11.8953  19
   5   0 -11 0.72852 12.4443  21
   5   0 -11 2.29047 11.8704  43
   5   0 -11 13.8305 11.0342  53
   5   0 -11 6.72857 11.8282  54
   5   0 -10 3565.20 133.495  10
   5   0 -10 3488.91 127.234   6
   5   0  -9 16.9446 16.8075   6
   5   0  -9 36.0614 18.8724  10
   5   0  -8 3348.10 111.627   6
   5   0  -8 3185.29 95.2805  12
   5   0  -8 3327.00 113.674  10
   5   0  -7 27.5458 15.8701   6
   5   0  -7 24.6986 12.3958  12
   5   0  -7 50.9571 19.0663  10
   5   0  -6 152963. 2598.04   6
   5   0  -6 145527. 2574.52  12
   5   0  -5 75.9230 12.7082  12
   5   0  -4 202062. 3477.03   6
   5   0  -4 203372. 3468.07   2
   5   0  -4 197407. 3447.46   1
   5   0  -4 203061. 3461.78  12
   5   0  -4 201836. 3466.15   9
   5   0  -3 17.6931 9.57976   2
   5   0  -3 35.4955 11.0053   9
   5   0  -3 26.5365 8.16482  11
   5   0  -2 41733.5 739.512  11
   5   0  -1 14.8069 9.82547   2
   5   0  -1 27.5593 10.3943  11
   5   0  -1 21.1660 9.40757   9
   5   0   0 99.4959 14.2182   2
   5   0   0 112.193 14.3902   9
   5   0   1 71.7448 13.8354   2
   5   0   1 92.2440 14.1378   9
   5   0   1 107.875 16.2286  11
   5   0   2 9001.89 188.936   2
   5   0   2 8982.93 190.693  11
   5   0   2 9032.04 182.644   9
   5   0   3 62.2856 16.8774  11
   5   0   4 45257.0 817.201   2
   5   0   4 45465.4 825.326  11
   5   0   5 21.7899 14.0482   2
   5   0   5 45.1580 19.0009  11
   5   0   6 9377.05 216.308  11
  -5   0  -6 9240.79 222.295   8
  -5   0  -6 9676.05 241.835   7
  -5   0  -7 28.3965 20.2581   7
  -5   0  -7 57.4695 18.9832   8
  -5   0  -8 1016.62 69.9064  10
  -5   0  -9 7.44670 13.9992  50
  -5   0  -9 13.2644 12.1975  27
  -5   0  -9 25.2672 15.4613  52
  -5   0  -9 19.7950 13.0651  24
  -5   0  -9 40.5046 27.6811  10
  -5   0  -9 20.1963 15.5808  42
  -5   0  -9 15.6490 12.5611  45
  -5   0 -10 3087.84 75.8687  27
  -5   0 -10 3005.26 81.6340  52
  -5   0 -10 2916.93 75.6596  24
  -5   0 -10 3212.70 81.8326  50
  -5   0 -10 3167.23 82.8484  42
  -5   0 -11 1.95072 11.4021  54
  -5   0 -11 7.81589 12.9852  52
  -5   0 -11 5.80430 12.1163  50
  -5   0 -11-4.23442 10.9950  27
  -5   0 -11-3.22857 12.9862  42
  -5   0 -12 607.829 26.3199  27
  -5   0 -12 653.205 28.9315  50
  -5   0 -12 608.973 26.6117  54
  -5   0 -12 649.033 30.1122  52
  -5   0 -12 600.278 30.8001  19
  -5   0 -12 663.652 31.1678  42
  -5   0 -13 11.6345 10.2175  53
  -5   0 -13 0.47396 9.33091  50
  -5   0 -13 2.85852 8.37372  27
  -5   0 -13-1.16818 9.95238  19
  -5   0 -14 26.1375 8.67313  53
  -5   0 -14 19.7254 8.62120  43
  -5   0 -14 39.2402 9.15656  19
  -5   0 -14 29.5228 8.39862  50
  -5   0 -15 3.66354 4.15130  53
   5   1 -16 835.582 27.4664  36
   5   1 -15 179.952 14.6456  37
   5   1 -15 165.574 17.0094  19
   5   1 -15 163.606 16.0117  36
   5   1 -14 615.385 28.3624  32
   5   1 -14 581.289 29.2737  36
   5  -1 -14 535.749 25.2375  36
   5  -1 -14 560.790 26.7512  27
   5   1 -14 592.079 28.0633  30
   5   1 -14 624.540 28.0107  37
   5  -1 -14 574.639 27.5286  53
   5  -1 -14 577.737 26.4289  45
   5   1 -14 608.996 30.0062  20
   5  -1 -14 586.687 27.3911  19
   5   1 -14 584.756 30.5848  19
   5   1 -13 353.690 25.3726  43
   5  -1 -13 320.926 24.3907  43
   5  -1 -13 296.491 20.8987  45
   5  -1 -13 319.316 23.2588  38
   5   1 -13 322.389 22.3346  37
   5  -1 -13 320.031 20.8575  37
   5  -1 -13 312.125 21.1756  36
   5   1 -13 360.874 23.7970  32
   5  -1 -13 302.273 21.8941  33
   5   1 -13 338.683 23.9391  36
   5   1 -13 309.599 23.0756  30
   5  -1 -13 292.508 21.0817  27
   5   1 -13 326.985 23.7639  54
   5   1 -13 336.519 23.8884  53
   5  -1 -13 304.136 22.4092  53
   5  -1 -13 322.403 21.7317  47
   5   1 -13 334.026 23.8017  20
   5  -1 -13 312.454 22.2364  19
   5   1 -13 362.525 25.3502  19
   5  -1 -13 343.441 23.6337  20
   5  -1 -12 2540.00 66.3870  47
   5  -1 -12 2553.29 71.2295  50
   5   1 -12 2603.90 72.3161  43
   5  -1 -12 2546.07 72.2383  43
   5  -1 -12 2557.98 66.6833  45
   5   1 -12 2651.66 69.8594  37
   5  -1 -12 2461.30 65.9017  37
   5  -1 -12 2535.28 68.1312  34
   5  -1 -12 2482.69 67.0817  36
   5  -1 -12 2542.28 69.6694  32
   5   1 -12 2662.20 71.6855  36
   5   1 -12 2624.68 70.3258  32
   5  -1 -12 2529.26 67.7859  27
   5   1 -12 2672.24 70.4255  30
   5  -1 -12 2561.07 69.7413  30
   5   1 -12 2524.71 69.3254  27
   5  -1 -12 2465.33 67.9597  53
   5   1 -12 2717.17 72.8292  54
   5   1 -12 2582.75 71.6473  53
   5  -1 -12 2522.91 66.8362  23
   5   1 -12 2583.10 122.708  10
   5  -1 -12 2477.38 70.5292  20
   5   1 -12 2693.01 72.4638  20
   5   1 -12 2708.32 70.3700  21
   5  -1 -12 2550.71 69.5140  19
   5   1 -12 2534.45 72.7123  19
   5  -1 -11 2451.98 62.4884  47
   5  -1 -11 2432.90 66.5833  50
   5   1 -11 2272.87 66.1905  43
   5  -1 -11 2489.28 67.8549  43
   5  -1 -11 2369.03 61.9349  45
   5   1 -11 2302.63 64.6820  37
   5  -1 -11 2407.18 62.9476  37
   5  -1 -11 2439.13 63.5638  36
   5  -1 -11 2438.82 64.9863  34
   5   1 -11 2290.02 64.2943  32
   5   1 -11 2268.03 62.9423  28
   5  -1 -11 2366.44 62.7367  27
   5   1 -11 2268.58 63.6539  27
   5   1 -11 2274.42 64.0561  30
   5  -1 -11 2456.44 65.8132  30
   5  -1 -11 2383.62 63.3915  23
   5   1 -11 2357.16 66.6246  54
   5   1 -11 2264.47 65.1339  53
   5  -1 -11 2498.72 64.6942  53
   5  -1 -11 2446.13 66.8737  20
   5   1 -11 2300.97 66.9763  19
   5   1 -11 2252.63 65.9933  20
   5   1 -11 2250.13 64.1011  21
   5  -1 -11 2318.42 64.6920  19
   5   1 -11 2223.56 109.749  10
   5  -1 -10 4320.94 151.401   5
   5   1 -10 4137.47 135.677   6
   5  -1  -9 1808.46 77.1045  12
   5  -1  -9 1844.19 87.7249   5
   5   1  -9 1767.80 79.4652   6
   5  -1  -9 1771.91 86.3567   6
   5   1  -8 1402.96 40.6222  15
   5  -1  -8 1545.65 73.8328   6
   5   1  -8 1400.06 71.3287  10
   5  -1  -8 1609.17 68.1766  12
   5  -1  -8 1600.42 74.7309   5
   5   1  -8 1515.81 68.8265   6
   5   1  -7 10141.8 236.951  10
   5  -1  -7 9807.73 224.012  12
   5   1  -7 9982.95 228.833   6
   5  -1  -7 10328.2 235.322   5
   5   1  -6 5803.67 150.171  10
   5   1  -6 5859.82 131.492   9
   5  -1  -6 5692.34 142.909  12
   5   1  -6 6134.83 149.845   6
   5   1  -5 12272.4 239.319   9
   5   1  -5 11844.5 252.150  10
   5  -1  -5 12037.6 248.396  12
   5   1  -5 11528.1 220.075  12
   5  -1  -5 12430.3 255.613   6
   5  -1  -5 11878.6 235.248   2
   5   1  -5 12652.1 253.206   6
   5   1  -5 11831.4 235.416   1
   5   1  -4 8837.07 173.499   9
   5  -1  -4 8937.78 180.236  12
   5   1  -4 8653.26 156.970  11
   5   1  -4 8538.12 170.244   1
   5  -1  -4 9079.20 171.404   2
  -5   1   4 8615.35 148.719   3
   5  -1  -4 9230.47 185.931   6
   5   1  -3 17386.4 320.292   9
   5   1  -3 17323.5 308.253  11
  -5   1   3 17090.9 300.197   3
   5  -1  -3 17495.4 326.281   6
   5  -1  -3 17362.2 318.399   2
   5   1  -2 58.2271 11.3046  11
  -5   1   2 32.8859 7.45628   3
   5   1  -1 1884.97 56.8440   9
   5   1  -1 1805.70 54.4338  11
   5  -1  -1 1805.77 57.9628  11
  -5   1   1 1802.09 50.5288   3
   5   1  -1 1981.38 61.5017   2
   5   1   0 3201.62 83.0241   9
   5   1   0 3252.35 86.5676   2
  -5   1   0 3397.61 82.4542   3
   5   1   1 356.680 23.3071   9
   5   1   1 393.560 25.6308  11
   5  -1   1 383.231 26.9860  11
   5   1   1 426.342 25.9341   2
  -5   1  -1 350.356 24.0396   3
   5   1   2 19045.2 359.764   9
   5   1   2 18939.4 367.310  11
   5  -1   2 19271.4 370.899  11
   5   1   2 19396.6 363.958   2
  -5   1  -2 19176.2 369.439   3
   5   1   3 1306.57 46.1592   9
   5  -1   3 1408.12 56.2285  11
   5   1   3 1367.47 48.8907   2
  -5   1  -3 1430.63 56.6030   3
   5   1   4 5657.95 135.266   9
   5  -1   4 5461.93 151.239  11
  -5   1  -4 5633.13 155.461   3
  -5   1  -5 21219.8 436.106   7
  -5   1  -5 20827.8 430.293   8
   5   1   5 21804.4 418.241  11
   5  -1   5 20548.3 417.494  11
  -5   1  -6 2011.63 85.7396   8
  -5   1  -6 2020.35 91.1227   7
   5   1   6 1993.69 77.0839  11
  -5   1  -7 2850.81 118.432   7
  -5  -1  -7 2617.19 103.481  10
  -5  -1  -7 2911.54 118.595   7
  -5   1  -7 2610.11 104.545   8
   5   1   7 2951.00 99.1971  11
  -5   1  -8 5462.30 187.236  10
  -5  -1  -8 5967.52 191.263   7
  -5  -1  -8 5412.95 169.143  10
  -5   1  -8 5805.43 171.561   8
  -5   1  -8 6013.50 193.306   7
  -5   1  -9 1209.58 43.5420  18
  -5  -1  -9 1377.12 46.7931  52
  -5   1  -9 1199.82 44.6712  24
  -5  -1  -9 1365.31 44.1740  27
  -5   1  -9 1303.41 41.9425  27
  -5  -1  -9 1482.43 49.8020  50
  -5   1  -9 1287.48 44.4564  50
  -5  -1  -9 1313.06 41.7774  45
  -5   1  -9 1306.26 46.9065  42
  -5  -1  -9 1370.66 49.4766  42
  -5  -1  -9 1327.20 87.3889   7
  -5   1  -9 1188.22 84.9732  10
  -5   1  -9 1220.07 85.4297   7
  -5  -1 -10 2888.01 70.5367  45
  -5   1 -10 2964.65 77.6070  42
  -5  -1 -10 2928.61 79.6738  42
  -5  -1 -10 2911.49 73.4852  27
  -5   1 -10 2992.98 72.4786  27
  -5  -1 -10 2808.78 78.7015  50
  -5   1 -10 2794.80 73.4882  50
  -5   1 -10 2838.38 74.6668  24
  -5  -1 -10 2806.64 75.6691  52
  -5   1 -10 2718.58 72.4961  18
  -5  -1 -11 345.597 22.1685  27
  -5   1 -11 345.749 20.9502  27
  -5  -1 -11 333.984 23.6389  52
  -5   1 -11 355.201 22.6139  50
  -5  -1 -11 363.210 25.4094  50
  -5   1 -11 347.690 25.7886  19
  -5   1 -11 342.368 21.2867  20
  -5  -1 -11 378.149 21.6063  45
  -5   1 -11 373.749 24.7731  42
  -5  -1 -11 360.261 25.2106  42
  -5  -1 -12 7.05432 10.3439  27
  -5   1 -12 2.95721 9.54214  27
  -5   1 -12 3.69815 11.5152  53
  -5   1 -12 16.5592 11.3875  54
  -5  -1 -12 13.4199 11.0622  50
  -5   1 -12 8.95692 10.2586  50
  -5   1 -12 12.6550 12.6538  19
  -5  -1 -12 13.6922 11.8090  19
  -5  -1 -12 20.9650 13.1127  42
  -5  -1 -13 106.444 11.6664  27
  -5   1 -13 96.5807 10.7148  50
  -5  -1 -13 120.667 13.8362  50
  -5  -1 -13 134.829 13.9533  19
  -5   1 -13 107.167 12.8350  53
  -5   1 -13 109.125 12.4448  54
  -5   1 -13 101.567 13.2550  43
  -5  -1 -14 157.658 11.8853  50
  -5   1 -14 152.153 11.2327  43
  -5  -1 -14 160.418 13.1322  43
  -5  -1 -14 176.332 12.8824  53
  -5   1 -14 159.353 11.3495  53
  -5  -1 -15 183.931 8.23768  43
  -5  -1 -15 180.822 8.01634  53
   5   2 -16 327.583 16.5830  36
   5   2 -16 314.624 16.8192  20
   5  -2 -15 165.441 13.8714  27
   5   2 -15 190.186 14.9904  30
   5   2 -15 217.311 15.4886  37
   5   2 -15 159.692 15.6572  20
   5  -2 -15 173.912 14.2038  45
   5   2 -15 162.316 13.5258  32
   5   2 -15 167.559 15.5837  36
   5  -2 -14 814.031 33.8608  43
   5  -2 -14 752.847 29.9848  45
   5   2 -14 806.789 34.1959  36
   5   2 -14 836.887 31.9034  32
   5  -2 -14 760.795 31.1488  33
   5  -2 -14 779.536 30.2071  27
   5   2 -14 833.361 32.3305  30
   5   2 -14 780.507 32.1090  37
   5  -2 -14 775.750 30.6278  47
   5  -2 -14 739.981 29.1810  53
   5   2 -14 851.566 34.5944  20
   5   2 -14 794.171 34.5784  19
   5  -2 -13 71.3607 14.0532  33
   5   2 -13 82.1960 14.6728  32
   5   2 -13 59.3588 15.2836  37
   5  -2 -13 69.3037 13.7702  27
   5   2 -13 40.2181 14.2604  30
   5  -2 -13 69.1887 15.7124  43
   5  -2 -13 55.4451 12.8639  45
   5  -2 -13 74.7272 14.1346  47
   5  -2 -13 92.9884 16.5665  48
   5   2 -13 73.7839 15.8695  20
   5   2 -13 66.3667 16.0923  19
   5   2 -13 60.4574 14.9226  54
   5  -2 -13 72.2375 13.3542  53
   5   2 -12 9880.22 195.976  43
   5  -2 -12 9783.44 196.628  43
   5  -2 -12 9505.86 189.745  45
   5  -2 -12 9550.01 191.905  38
   5   2 -12 9497.13 194.058  37
   5  -2 -12 9575.82 194.122  34
   5   2 -12 9760.13 193.817  32
   5  -2 -12 9791.22 192.574  33
   5   2 -12 9646.50 193.685  30
   5  -2 -12 9625.35 190.187  27
   5  -2 -12 9737.66 195.926  28
   5  -2 -12 9686.04 195.190  50
   5  -2 -12 9563.76 194.491  48
   5  -2 -12 9571.55 191.295  47
   5  -2 -12 9378.71 189.338  53
   5   2 -12 9483.98 196.087  54
   5   2 -12 9656.34 196.128  20
   5   2 -12 9595.11 198.556  19
   5   2 -12 9505.06 190.480  21
   5   2 -11 54.2601 15.6885  54
   5  -2 -11 66.8454 14.3272  23
   5  -2 -11 61.7341 14.5103  47
   5  -2 -11 89.0273 15.5946  50
   5  -2 -11 97.6888 16.1714  48
   5  -2 -11 70.7950 13.9290  37
   5  -2 -11 45.7061 14.7733  38
   5  -2 -11 70.1486 15.7256  28
   5  -2 -11 86.4682 14.2305  31
   5  -2 -11 78.8299 14.2897  27
   5   2 -11 37.9313 15.7757  30
   5   2 -11 40.9871 27.4711  10
   5   2 -11 51.0009 15.4780  43
   5  -2 -11 75.0285 16.0124  43
   5  -2 -11 32.6085 13.7452  45
   5   2 -11 59.3991 14.9771  20
   5   2 -11 70.9704 16.6011  19
   5  -2 -11 79.3315 15.8222  21
   5   2 -11 51.3177 12.9706  21
   5  -2 -11 57.9200 15.8374  34
   5   2 -11 55.9292 15.6011  37
   5  -2 -10 3005.53 115.034  12
   5   2 -10 2855.09 123.427  10
   5  -2 -10 3066.98 123.625   5
   5   2 -10 2893.80 73.6197  15
   5  -2  -9 343.479 37.5532  12
   5   2  -9 291.859 38.1485  10
   5   2  -9 269.441 31.1051   6
   5  -2  -9 350.997 39.9129   5
   5   2  -9 305.409 19.1471  15
   5  -2  -8 1668.52 76.3889  12
   5  -2  -8 1651.28 46.3902  13
   5   2  -8 1679.33 81.2547  10
   5   2  -8 1443.25 67.6688   6
   5  -2  -8 1643.72 76.8217   5
   5   2  -8 1539.30 44.0686  15
   5  -2  -7 1836.37 78.1059  12
   5  -2  -7 1766.80 48.5139  13
   5   2  -7 1969.30 63.6961   9
   5  -2  -7 1837.94 81.5935   6
   5   2  -7 2019.21 83.1668  10
   5   2  -7 1970.58 75.2294   6
   5  -2  -7 1921.21 77.4049   5
   5   2  -7 1946.65 48.1194  15
   5   2  -6 1418.88 54.3597   9
   5   2  -6 1419.93 65.2715  10
   5  -2  -6 1642.26 69.6967   6
   5  -2  -6 1501.34 66.8037  12
   5  -2  -6 1491.68 63.0348   5
   5   2  -6 1444.09 59.0559   1
   5   2  -6 1551.99 63.8867   6
   5   2  -5 53509.6 950.936  10
   5   2  -5 53821.4 938.791   9
   5  -2  -5 53804.3 958.616  12
   5   2  -5 52927.0 913.809  11
   5  -2  -5 52995.7 926.068   2
   5   2  -5 50818.2 911.304   3
   5  -2  -5 54116.0 956.236   6
   5   2  -5 53295.8 945.057   1
   5  -2  -5 50140.4 918.338   4
   5   2  -4 16593.5 328.988   9
   5   2  -4 16691.5 332.418  10
   5  -2  -4 17309.7 343.227  12
   5   2  -4 16604.5 313.877  11
   5   2  -4 16847.1 334.159   1
   5  -2  -4 17051.2 337.925   6
   5  -2  -4 17315.2 323.092   2
   5   2  -3 103909. 1785.04   9
   5   2  -3 105100. 1773.78  11
   5  -2  -3 102859. 1786.85   6
   5   2  -2 1099.63 43.4142  11
  -5  -2   2 1161.41 41.3596   4
   5   2  -1 14007.5 271.189  11
   5  -2  -1 13492.9 262.586   6
  -5  -2   1 13724.7 268.066   4
  -5   2   0 1082.91 35.8189   7
   5   2   0 1069.61 45.3322  11
  -5   2   0 1124.79 43.9070   3
   5  -2   0 1068.41 34.8039   6
  -5  -2   0 1005.73 42.7064   4
  -5   2  -1 29671.9 497.672   7
  -5   2  -1 30068.2 509.223   3
  -5  -2  -1 30563.6 512.244   4
   5   2   2 14490.6 288.180   9
  -5   2  -2 14258.3 290.832   7
   5   2   2 14541.0 295.988  11
  -5   2  -2 15285.4 298.896   3
  -5   2  -3 4153.66 114.762   7
   5   2   3 3955.83 102.295   9
   5   2   3 3966.66 111.815  11
  -5   2  -3 4133.64 115.851   3
   5   2   4 2000.12 64.5920   9
  -5   2  -4 2187.19 88.1480   8
  -5   2  -4 2244.42 83.5603   7
   5   2   4 2199.12 78.1968  11
  -5   2  -4 1965.48 77.9349   3
  -5   2  -5 371.758 39.1284   8
  -5  -2  -5 339.946 28.4255  10
  -5   2  -5 378.860 38.4018   7
   5   2   5 449.372 36.8739  11
  -5   2  -6 11919.3 289.193   7
  -5   2  -6 11367.5 284.952   8
   5   2   6 12160.4 267.417  11
  -5   2  -7 193.100 34.5913   8
  -5   2  -7 206.310 35.8058   7
   5   2   7 270.366 33.4754  11
  -5   2  -8 735.499 33.8835  24
  -5   2  -8 739.109 34.5851  18
  -5  -2  -8 758.333 35.3405  42
  -5  -2  -8 852.474 66.9811   7
  -5   2  -8 805.937 67.1750   7
  -5   2  -8 788.051 62.6363   8
  -5   2  -8 779.850 67.6591  10
  -5  -2  -9 488.621 55.7725   7
  -5   2  -9 324.265 48.4422  10
  -5   2  -9 395.675 27.3954  18
  -5  -2  -9 483.871 24.7650  45
  -5   2  -9 439.150 25.9070  42
  -5  -2  -9 608.730 32.1257  42
  -5   2  -9 472.420 28.0935  24
  -5  -2  -9 486.743 26.2080  52
  -5  -2  -9 541.478 30.7438  50
  -5  -2 -10 3972.66 91.7301  27
  -5  -2 -10 3800.05 87.1142  45
  -5   2 -10 3810.88 91.3927  42
  -5  -2 -10 3834.50 96.6219  42
  -5  -2 -10 3702.54 89.3818  52
  -5   2 -10 3841.57 97.0498  52
  -5   2 -10 3774.75 93.0889  18
  -5  -2 -10 3924.97 97.8046  50
  -5  -2 -11 476.990 24.8339  27
  -5  -2 -11 436.154 22.6592  45
  -5  -2 -11 458.588 27.7354  42
  -5   2 -11 530.554 29.8944  52
  -5   2 -11 470.670 25.3229  53
  -5  -2 -11 462.515 26.5300  19
  -5   2 -11 500.968 26.3328  18
  -5   2 -11 499.133 29.2247  19
  -5  -2 -11 517.282 28.6622  50
  -5  -2 -12 61.8785 12.0780  27
  -5  -2 -12 66.2764 13.9294  42
  -5   2 -12 43.8867 11.4151  43
  -5   2 -12 73.0125 12.2652  53
  -5   2 -12 53.5350 13.7141  52
  -5   2 -12 57.5327 13.3553  54
  -5   2 -12 67.1500 12.2262  20
  -5   2 -12 70.1437 14.3761  19
  -5  -2 -12 60.1230 12.0463  19
  -5  -2 -12 54.0273 13.9115  50
  -5  -2 -13 166.573 13.2963  27
  -5   2 -13 124.805 11.3973  43
  -5   2 -13 147.564 14.0882  54
  -5   2 -13 152.166 12.5544  53
  -5  -2 -13 180.822 15.3148  50
  -5   2 -13 171.605 15.3076  19
  -5   2 -14 588.872 19.6840  54
  -5  -2 -14 625.250 19.3079  27
  -5   2 -14 654.822 21.9991  19
  -5  -2 -14 649.867 21.5890  50
   5   3 -16 299.642 12.6658  37
   5   3 -16 297.467 14.2347  20
   5   3 -15 10.1504 9.60886  20
   5  -3 -15 22.0299 8.70952  45
   5   3 -15 15.2009 8.57982  30
   5   3 -15 14.7749 8.96467  37
   5   3 -15 23.0371 9.86234  36
   5   3 -14 62.3203 11.7797  32
   5   3 -14 61.8582 13.1556  37
   5  -3 -14 70.6239 12.6744  33
   5   3 -14 82.6303 14.5435  36
   5  -3 -14 65.9215 11.1923  27
   5   3 -14 87.5553 13.9228  30
   5  -3 -14 55.6661 11.4724  45
   5   3 -14 71.3814 14.5443  19
   5   3 -14 66.3760 13.3337  20
   5  -3 -14 67.6095 12.6869  47
   5  -3 -13 74.6727 14.8655  43
   5  -3 -13 83.1186 13.9997  45
   5   3 -13 106.652 15.2480  32
   5   3 -13 110.142 16.4182  37
   5   3 -13 99.4063 15.6688  36
   5  -3 -13 79.8999 14.7714  33
   5  -3 -13 95.9587 13.6465  27
   5   3 -13 99.8369 15.6782  30
   5  -3 -13 128.120 15.6872  38
   5   3 -13 67.5856 14.6354  54
   5   3 -13 104.758 17.2221  19
   5   3 -13 86.8892 15.6332  20
   5  -3 -13 83.4620 14.1244  47
   5  -3 -13 98.4182 16.3298  48
   5  -3 -12 11843.7 228.989  43
   5  -3 -12 11717.4 225.614  45
   5  -3 -12 11890.2 227.534  38
   5   3 -12 11325.8 230.443  36
   5  -3 -12 11861.8 226.901  31
   5  -3 -12 11675.0 227.514  33
   5  -3 -12 12018.6 230.046  28
   5   3 -12 11722.7 228.602  30
   5  -3 -12 11242.4 223.162  27
   5   3 -12 11659.8 229.204  54
   5  -3 -12 11716.8 228.629  48
   5  -3 -12 11795.4 227.957  50
   5  -3 -12 11545.3 227.386  47
   5   3 -12 11473.1 229.874  20
   5   3 -12 11568.5 232.266  19
   5   3 -11 2746.54 126.859  10
   5  -3 -11 2852.16 75.9633  48
   5  -3 -11 3006.14 75.3141  50
   5  -3 -11 2959.12 74.8321  47
   5  -3 -11 2997.63 75.7836  43
   5  -3 -11 2880.33 73.2707  45
   5  -3 -11 2911.57 74.3087  38
   5  -3 -11 3059.88 75.7201  33
   5  -3 -11 3049.03 78.7081  34
   5   3 -11 2759.93 74.7555  15
   5  -3 -11 2865.78 71.2010  27
   5  -3 -11 2839.92 73.9245  31
   5  -3 -11 2914.80 76.5873  28
   5   3 -11 2803.35 75.5716  30
   5  -3 -11 2887.13 122.088  12
   5   3 -11 2735.41 74.7774  54
   5   3 -11 2838.04 77.8387  19
   5   3 -11 2774.98 75.6998  20
   5   3 -10 42495.2 755.540  54
   5  -3 -10 42447.0 757.648  57
   5  -3 -10 42863.6 838.501  12
   5   3 -10 42681.0 757.820  37
   5  -3 -10 42666.4 754.278  38
   5   3 -10 41514.9 845.457  10
   5   3 -10 43410.8 757.304  30
   5  -3 -10 41571.0 754.954  31
   5  -3 -10 41971.3 750.255  27
   5  -3 -10 42900.6 757.886  28
   5  -3 -10 43248.7 755.469  43
   5  -3 -10 42266.0 753.088  45
   5  -3 -10 42287.6 756.651  48
   5  -3 -10 42268.6 754.264  50
   5  -3 -10 41336.1 755.059  47
   5   3 -10 43502.7 756.877  15
   5   3 -10 42953.7 756.978  20
   5   3 -10 42769.5 760.189  19
   5   3  -9 588.743 54.6432  10
   5   3  -9 636.711 28.1286  15
   5  -3  -9 557.265 27.1769  13
   5   3  -8 233.846 33.5377  10
   5   3  -8 250.237 17.6570  15
   5  -3  -8 196.326 16.8326  13
   5  -3  -8 193.538 31.1373  12
   5   3  -8 218.774 27.2084   6
   5  -3  -8 231.633 31.8088   5
   5   3  -7 1627.12 64.2406   9
   5   3  -7 1614.10 76.3506  10
   5   3  -7 1630.88 45.7002  15
   5  -3  -7 1776.44 83.2795  12
   5  -3  -7 1830.18 48.2604  13
   5   3  -7 1663.34 70.0506   6
   5  -3  -6 3299.22 74.7075  13
   5  -3  -6 3383.97 117.229  12
   5   3  -6 3286.31 98.7619   9
   5   3  -6 3469.04 110.263  10
   5  -3  -6 3451.13 114.309   6
   5   3  -6 3396.65 103.068   6
   5   3  -6 3208.62 108.925   1
   5  -3  -6 3287.37 91.6223   4
   5   3  -5 20698.2 390.008  11
   5   3  -5 21011.0 409.676   9
   5  -3  -5 22262.9 427.974   6
   5   3  -5 21132.8 414.775  10
   5   3  -5 20792.9 421.612   1
   5  -3  -5 20329.1 391.375   2
   5   3  -4 54348.0 964.698  11
   5   3  -4 55828.2 975.330  10
   5   3  -4 54089.4 991.227   1
   5   3  -3 2366.29 75.7570  11
  -5   3   3 2586.57 74.4349   8
   5  -3  -3 2602.61 80.8697   6
   5   3  -3 2464.14 87.3181   1
   5   3  -2 194.131 22.1589  11
   5  -3  -2 162.679 18.2040   6
   5   3  -1 4515.06 118.537  11
   5  -3  -1 4235.27 102.565   6
  -5  -3   1 4427.02 116.729   4
   5   3   0 25541.6 492.771  11
  -5   3   0 26377.7 500.260   8
  -5  -3   0 25407.5 491.879   4
  -5   3  -1 123.400 22.4234   8
  -5  -3  -1 125.947 21.5509   4
  -5   3  -1 146.276 21.1080   3
   5   3   2 1777.58 71.6578  11
  -5   3  -2 1884.20 78.8882   8
  -5   3  -2 1719.34 62.1020   7
  -5   3  -2 1872.39 72.6781   3
  -5  -3  -2 1976.31 74.7685   4
   5   3   3 20770.6 417.090  11
  -5   3  -3 20825.2 434.321   8
  -5   3  -3 20442.8 409.319   7
  -5   3  -3 20597.3 418.073   3
  -5   3  -4 2775.73 97.9367   7
   5   3   4 2654.88 84.9001   9
   5   3   4 2728.78 96.4035  11
  -5   3  -4 2648.35 61.6221  14
  -5   3  -5 487.730 43.8435   7
  -5   3  -5 510.647 49.3051   8
  -5   3  -5 540.564 22.0710  14
   5   3   5 563.322 44.1424  11
  -5   3  -6 1100.79 73.0498   8
  -5   3  -6 982.985 32.0481  14
  -5   3  -6 1062.00 64.8603   3
   5   3   6 1052.10 61.1226  11
  -5   3  -7 17.9231 24.4919   8
   5   3   7 10.1845 20.0884  11
  -5  -3  -8 3363.53 135.863   7
  -5   3  -8 3420.34 139.523   8
  -5   3  -8 3243.94 144.330  10
  -5   3  -8 3293.51 86.6181  18
  -5   3  -8 3312.25 83.2805  40
  -5  -3  -8 3303.53 77.4869  45
  -5  -3  -8 3360.20 85.9003  42
  -5   3  -9 1066.91 43.6369  52
  -5  -3  -9 1166.00 38.0362  45
  -5  -3  -9 1154.52 43.6037  42
  -5  -3  -9 1130.22 45.0690  50
  -5   3  -9 1048.63 43.6651  18
  -5  -3 -10 1147.67 37.8001  45
  -5  -3 -10 1145.71 43.5612  42
  -5   3 -10 1218.91 45.5506  52
  -5   3 -10 1130.98 43.7132  19
  -5   3 -10 1203.19 45.2211  18
  -5  -3 -10 1160.02 44.4984  50
  -5  -3 -11 41.6930 13.0330  27
  -5  -3 -11 45.3101 13.4051  42
  -5  -3 -11 42.5359 10.7724  45
  -5   3 -11 39.4413 14.2085  52
  -5   3 -11 32.3322 12.7635  19
  -5   3 -11 19.2582 13.1850  18
  -5   3 -12 159.536 16.3048  52
  -5  -3 -12 150.235 12.8731  45
  -5   3 -12 163.265 15.6866  19
  -5   3 -12 162.099 14.8962  18
  -5  -3 -12 181.939 15.0624  27
  -5   3 -13 362.897 18.5081  54
  -5  -3 -13 342.329 17.8695  43
  -5   3 -13 357.651 18.0370  19
  -5  -3 -13 362.159 16.9595  27
  -5  -3 -14 655.023 17.8282  27
  -5   3 -14 672.833 18.9167  54
  -5   3 -14 626.962 18.1724  19
  -5   3 -14 598.376 18.0079  36
  -5  -3 -14 614.733 18.1114  43
   5   4 -16 28.2605 4.47134  37
   5   4 -15 226.269 13.7822  36
   5  -4 -15 192.619 11.6102  45
   5   4 -15 181.625 12.6849  20
   5   4 -15 227.564 13.3810  37
   5  -4 -14 25.0679 10.2605  38
   5   4 -14 11.2516 9.20532  30
   5   4 -14 25.2279 10.9126  37
   5   4 -14 21.4329 10.3256  36
   5  -4 -14 18.2699 9.62706  33
   5  -4 -14 18.7955 9.13416  45
   5   4 -14 16.0473 9.69978  20
   5  -4 -14 16.8739 9.68496  47
   5   4 -13 45.0190 11.1103  32
   5   4 -13 44.3156 12.6814  36
   5  -4 -13 61.6301 12.4451  33
   5   4 -13 60.8007 12.5106  30
   5  -4 -13 64.2067 12.2184  45
   5   4 -13 46.3719 12.8063  20
   5  -4 -13 68.5476 13.3869  38
   5  -4 -12 476.071 25.8308  48
   5   4 -12 503.345 27.5248  37
   5  -4 -12 494.263 25.4883  38
   5  -4 -12 430.680 24.8238  33
   5   4 -12 491.969 26.8911  36
   5  -4 -12 418.856 22.0118  27
   5  -4 -12 505.235 26.2765  31
   5   4 -12 501.858 27.2765  30
   5  -4 -12 479.351 24.9605  45
   5   4 -12 481.012 25.1335  54
   5   4 -12 505.776 26.9528  20
   5   4 -12 510.501 28.4221  19
   5   4 -12 483.807 26.2230  15
   5  -4 -11 110.357 17.7408  48
   5  -4 -11 103.467 16.3167  45
   5  -4 -11 134.129 17.5967  38
   5   4 -11 153.760 19.1152  37
   5   4 -11 150.821 18.5879  36
   5  -4 -11 97.7574 17.0137  33
   5  -4 -11 142.660 18.4269  31
   5  -4 -11 103.286 14.5145  27
   5   4 -11 165.774 19.2690  30
   5  -4 -11 127.587 17.3970  28
   5   4 -11 172.215 17.6348  54
   5   4 -11 173.555 18.4631  15
   5   4 -11 156.370 19.2847  19
   5   4 -11 164.748 17.8888  20
   5   4 -10 1736.17 97.8284  10
   5  -4 -10 2128.91 59.9373  48
   5  -4 -10 2107.38 58.6780  45
   5   4 -10 1908.91 57.5923  44
   5  -4 -10 2274.08 59.6876  38
   5   4 -10 1855.64 59.3027  37
   5  -4 -10 2181.95 60.5348  33
   5  -4 -10 2129.63 60.7024  31
   5  -4 -10 2078.56 59.5079  28
   5   4 -10 1915.13 59.4018  30
   5  -4 -10 2129.86 62.8857  57
   5  -4 -10 2074.70 106.708  12
   5   4 -10 1936.26 58.2112  15
   5   4 -10 1918.33 57.6097  20
   5   4 -10 1970.68 60.6535  19
   5   4  -9 1278.12 79.4770  10
   5   4  -9 1528.34 47.6500  44
   5  -4  -9 1316.29 43.8610  38
   5  -4  -9 1408.49 48.0311  34
   5  -4  -9 1251.08 45.3872  31
   5  -4  -9 1320.74 45.2928  28
   5  -4  -9 1342.78 45.5317  48
   5   4  -9 1501.72 46.6986  15
   5  -4  -9 1303.83 83.0680  12
   5   4  -9 1455.44 47.5517  19
   5  -4  -8 5261.89 178.844  12
   5  -4  -8 5627.49 119.496  13
   5   4  -8 5507.86 171.358  10
   5   4  -8 5622.61 119.949  15
   5   4  -7 873.718 51.6690   9
   5   4  -7 964.368 59.2762  10
   5  -4  -7 965.866 34.1002  13
   5   4  -6 6518.81 168.332   6
   5   4  -6 6641.81 190.407   1
   5  -4  -6 7063.12 172.040   4
   5   4  -6 7146.32 177.397   9
   5   4  -6 7013.94 180.393  10
   5  -4  -6 6721.10 137.707  13
   5  -4  -6 7026.25 200.306  12
   5   4  -5 51501.2 966.110   1
   5   4  -5 51772.5 941.043  10
   5  -4  -5 50897.9 899.341  13
   5  -4  -5 53840.2 978.901  12
   5   4  -5 50921.1 927.679  11
   5   4  -4 13871.8 315.749   1
   5  -4  -4 13843.0 258.055  13
   5  -4  -4 14557.4 325.623  12
   5   4  -4 13940.5 290.996  11
   5   4  -3 16946.0 377.079   1
   5   4  -3 18285.4 363.157  11
   5  -4  -3 17785.8 385.658  12
  -5   4   2 2331.07 82.4003   8
   5   4  -2 2577.30 89.0819  11
  -5  -4   1 10391.1 237.480   4
  -5   4   1 10097.7 235.352   8
   5   4  -1 10517.2 237.483  11
  -5  -4   0 10042.6 234.499   4
  -5   4   0 9760.61 235.460   8
   5   4   0 10043.9 233.247  11
  -5   4  -1 4301.13 129.953   3
  -5  -4  -1 4553.44 134.576   4
  -5   4  -1 4329.36 137.012   8
  -5   4  -2 24777.3 511.366   3
  -5  -4  -2 25819.9 518.806   4
  -5   4  -2 25648.1 526.451   8
   5   4   2 26322.6 515.175  11
  -5  -4  -3 71.9384 22.5418   4
  -5   4  -3 91.0128 24.1143   3
   5   4   3 88.2453 24.8658  11
  -5   4  -3 117.357 28.8375   8
   5   4   4 291.413 36.4428  11
  -5   4  -4 261.969 41.4403   8
  -5   4  -4 262.136 17.0899  14
  -5   4  -5 17.0443 9.50290  14
   5   4   5 13.0062 21.5358  11
  -5   4  -5 26.2930 20.0119   3
  -5   4  -6 10438.0 263.805   3
  -5   4  -6 10264.2 194.295  14
  -5   4  -6 10143.7 205.875  18
   5   4   6 10493.8 257.038  11
  -5   4  -6 9740.54 202.911  40
  -5   4  -6 9849.37 280.034   8
  -5  -4  -7 3671.80 83.3024  38
  -5   4  -7 3504.94 134.989   3
  -5  -4  -7 3458.91 79.9641  45
  -5  -4  -7 3473.48 84.3863  42
   5   4   7 3354.70 124.862  11
  -5   4  -7 3328.25 79.3756  15
  -5   4  -7 3420.46 89.3559  18
  -5   4  -7 3287.25 76.9077  14
  -5   4  -7 3390.51 143.625   8
  -5   4  -7 3342.65 147.363  10
  -5   4  -8 146.189 15.4458  15
  -5  -4  -8 133.782 16.3631  38
  -5  -4  -8 153.058 18.1099  42
  -5  -4  -8 148.631 16.1915  45
  -5  -4  -9-4.39865 10.8847  38
  -5  -4  -9-5.57714 12.3663  42
  -5  -4  -9 12.3228 10.8362  45
  -5  -4  -9 6.21132 12.4922  50
  -5   4  -9 13.2117 14.3784  18
  -5   4  -9 16.6785 12.2428  19
  -5   4  -9 13.9365 14.1446  52
  -5   4 -10 753.822 32.8776  52
  -5  -4 -10 805.873 29.1099  45
  -5  -4 -10 787.135 32.2505  42
  -5  -4 -10 780.081 34.3756  50
  -5   4 -10 711.335 31.3189  19
  -5   4 -10 726.128 33.9136  18
  -5  -4 -10 749.089 28.3880  38
  -5   4 -11 672.859 28.8351  52
  -5  -4 -11 714.002 28.8865  27
  -5  -4 -11 731.017 25.4919  45
  -5  -4 -11 729.978 30.4332  50
  -5   4 -11 732.885 30.8523  18
  -5   4 -11 738.677 28.7732  19
  -5  -4 -11 661.361 23.8302  38
  -5  -4 -12 88.5641 11.7896  27
  -5  -4 -12 66.1209 9.44148  45
  -5  -4 -12 77.4250 11.8524  50
  -5   4 -12 106.604 12.5978  18
  -5   4 -12 89.0572 11.5256  19
  -5   4 -12 95.2128 13.1123  54
  -5  -4 -13 63.1302 8.74237  50
  -5   4 -13 45.8467 6.34206  19
  -5   4 -13 47.8376 7.01320  20
  -5  -4 -13 66.2656 8.42757  27
  -5   4 -13 61.7008 8.75385  54
  -5  -4 -13 56.0033 7.85246  53
   5   5 -14 60.3146 8.61035  30
   5  -5 -14 73.8953 8.98593  45
   5   5 -14 66.7928 9.39481  20
   5   5 -14 62.0297 9.84763  37
   5   5 -14 58.1605 9.56129  36
   5  -5 -14 57.6440 9.11660  33
   5  -5 -14 73.3621 9.50858  38
   5  -5 -13 259.465 16.7994  33
   5   5 -13 231.088 16.2423  36
   5   5 -13 244.914 16.3869  30
   5  -5 -13 244.406 15.6909  45
   5  -5 -13 261.605 17.1661  47
   5   5 -13 266.026 15.9798  20
   5   5 -13 256.214 17.5367  37
   5  -5 -13 258.060 16.3491  38
   5  -5 -12 2.12372 10.1441  38
   5  -5 -12 13.4741 11.1182  33
   5   5 -12 31.5127 11.6992  36
   5   5 -12 18.4851 11.5383  37
   5  -5 -12 18.7335 11.6564  31
   5   5 -12 21.0795 12.2490  30
   5  -5 -12 25.4836 11.4389  45
   5  -5 -12 17.9070 11.8692  47
   5  -5 -12 17.4399 10.4330  48
   5   5 -12 22.6660 10.6573  20
   5   5 -12 21.8706 11.0918  15
   5   5 -11 304.180 22.5442  37
   5  -5 -11 283.015 20.4221  38
   5  -5 -11 277.901 20.6741  33
   5   5 -11 309.532 21.1223  36
   5   5 -11 306.263 21.5628  30
   5  -5 -11 280.038 20.2346  45
   5  -5 -11 292.578 19.9155  48
   5  -5 -11 257.173 20.5950  47
   5   5 -11 265.036 19.4524  20
   5   5 -11 330.964 21.8219  15
   5  -5 -10 102.742 15.8984  38
   5   5 -10 68.8099 13.9005  36
   5   5 -10 95.2346 16.7288  37
   5  -5 -10 102.320 16.7448  33
   5   5 -10 64.1414 15.9221  30
   5  -5 -10 136.410 17.5195  47
   5  -5 -10 100.734 15.7822  48
   5  -5 -10 96.6600 15.8692  45
   5   5 -10 75.1006 15.7085  44
   5   5 -10 65.0923 13.9985  20
   5   5 -10 67.8689 15.2303  15
   5  -5  -9 3077.02 77.0776  38
   5   5  -9 3036.11 76.8613  36
   5  -5  -9 3277.51 83.1105  57
   5  -5  -9 3094.02 77.8988  48
   5   5  -9 3146.40 78.8692  44
   5   5  -9 3220.60 79.5536  15
   5   5  -8-5.34316 11.2676  15
   5  -5  -8-5.35518 14.6383  57
   5  -5  -8 9.45022 23.2223  12
   5  -5  -8 8.20945 11.3726  13
   5  -5  -8 3.86724 13.0355  48
   5  -5  -8 14.7913 12.1779  38
   5   5  -8-0.67644 14.7398  44
   5  -5  -7 44.0867 15.6453  57
   5  -5  -7 33.4836 27.2555  12
   5  -5  -7 57.6482 12.7241  13
  -5  -5   7 46.6964 13.4953  16
   5  -5  -7 45.9203 17.0374  22
   5  -5  -7 64.1913 14.0894  38
   5   5  -6 1243.46 68.4372   9
   5   5  -6 1084.90 73.9999   1
   5  -5  -6 1189.94 79.0407  12
   5  -5  -6 1230.51 39.3821  13
  -5  -5   6 1247.42 40.8029  16
   5   5  -5 347.034 42.3878   1
   5  -5  -5 347.591 20.1276  13
   5  -5  -5 345.582 43.1065  12
  -5  -5   5 324.804 21.7849  16
   5   5  -4 158.182 32.1392   1
   5   5  -4 132.327 26.5761  11
   5  -5  -4 103.714 13.2404  13
   5  -5  -4 121.718 30.2361  12
   5  -5  -3 6987.74 140.562  13
   5   5  -3 6678.44 182.301  11
   5   5  -2 5708.18 178.983   1
   5   5  -2 5866.27 167.190  11
   5  -5  -2 5995.89 181.946  12
   5  -5  -2 5897.16 122.173  13
   5  -5  -1 5383.03 169.703  12
   5   5  -1 5521.33 161.306  11
  -5   5   1 5273.72 156.089   8
  -5  -5   1 5530.22 162.921   4
   5   5  -1 5343.12 170.448   1
   5   5   0 10779.7 261.341  11
  -5   5   0 10391.7 262.219   8
   5   5   0 10847.7 273.643   1
  -5  -5   0 10826.8 262.851   4
  -5   5  -1 2727.37 112.866   8
  -5   5  -1 2762.21 106.999   3
  -5  -5  -1 2890.90 112.818   4
   5   5   2 13319.7 314.102  11
  -5   5  -2 13142.7 326.844   8
  -5   5  -2 13562.3 314.710   3
  -5  -5  -2 13445.8 318.890   4
   5   5   3 112.486 27.9277  11
  -5   5  -3 29.8712 24.5254   8
  -5  -5  -3 126.393 30.5656   4
  -5   5  -3 65.8521 22.8182   3
   5   5   4 928.816 64.9212  11
  -5   5  -4 794.515 68.4779   8
  -5   5  -5 341.008 48.3333   8
  -5   5  -5 344.393 25.2608  18
  -5   5  -5 366.391 20.9677  14
  -5   5  -5 312.457 23.1453  29
   5   5   5 333.997 42.6949  11
   5   5   5 377.938 21.6813  26
  -5  -5  -5 393.710 22.2560  55
  -5   5  -5 328.208 41.4024   3
  -5   5  -6 5891.93 130.916  29
  -5  -5  -6 6301.00 132.204  38
   5   5   6 6132.20 187.550  11
  -5   5  -6 6213.41 137.365  18
  -5   5  -6 6027.42 125.571  14
  -5   5  -6 5774.95 197.916  10
  -5  -5  -7 1602.08 47.1154  45
  -5   5  -7 1517.79 48.6461  29
  -5   5  -7 1559.25 44.3545  14
  -5   5  -7 1629.07 55.4102  18
  -5  -5  -8-0.52988 10.2383  45
  -5   5  -8 12.5165 10.3113  15
  -5   5  -8 19.6342 14.2455  18
  -5  -5  -8 10.3510 12.5161  50
  -5  -5  -8-0.59902 12.0090  38
  -5  -5  -9 179.193 16.0338  38
  -5  -5  -9 169.417 14.9259  45
  -5   5  -9 149.610 16.0773  52
  -5   5  -9 149.975 14.1061  15
  -5   5  -9 144.569 19.2631  18
  -5  -5  -9 170.116 17.4332  50
  -5  -5 -10 9.75606 9.18215  45
  -5   5 -10 10.0892 9.75049  52
  -5  -5 -10 9.56573 10.8797  50
  -5  -5 -10 7.01801 9.39444  38
  -5  -5 -11 850.214 25.2533  45
  -5  -5 -11 857.504 28.4719  50
  -5  -5 -11 878.850 25.2841  38
  -5   5 -12 978.876 28.1437  54
  -5  -5 -12 998.486 27.4958  27
  -5   5 -12 931.518 27.4537  20
  -5   5 -12 995.739 28.3320  18
   5  -6 -14 96.6718 6.94815  47
   5   6 -14 113.715 7.49160  37
   5   6 -13 108.376 9.81784  30
   5   6 -13 134.089 11.3674  37
   5  -6 -13 149.701 10.3690  38
   5  -6 -13 140.231 11.3214  47
   5  -6 -13 127.092 9.91957  45
   5  -6 -13 135.171 10.7058  33
   5   6 -12 19.2329 9.50680  30
   5  -6 -12 21.6972 9.18157  38
   5  -6 -12 42.7884 10.6032  47
   5  -6 -12 39.1242 9.82427  45
   5   6 -12 45.6591 8.86145  36
   5   6 -12 47.2777 10.9601  37
   5  -6 -12 39.2625 10.5479  33
   5  -6 -11 114.579 14.3236  33
   5   6 -11 95.0365 13.9786  37
   5  -6 -11 129.935 15.1149  31
   5   6 -11 102.371 13.9317  30
   5  -6 -11 103.557 13.0805  38
   5  -6 -11 119.647 14.8690  47
   5  -6 -11 118.999 13.6712  45
   5   6 -11 87.7816 13.2180  15
   5   6 -10 96.0675 14.9263  37
   5  -6 -10 92.5600 14.8805  33
   5   6 -10 103.688 15.5780  30
   5  -6 -10 83.7339 14.0072  31
   5   6 -10 85.1001 13.9474  15
   5  -6 -10 76.0796 13.9104  45
   5   6 -10 94.4364 14.0637  44
   5  -6 -10 85.6551 13.1567  38
   5  -6 -10 64.8037 14.1569  47
   5  -6  -9 2461.40 62.5136  38
   5   6  -9 2390.16 64.7630  37
   5   6  -9 2310.62 62.6890  44
   5  -6  -9 2332.04 65.9639  31
   5   6  -9 2434.41 66.2004  30
   5   6  -9 2430.71 64.8569  15
   5   6  -8 14.6024 12.3503  15
   5  -6  -8 17.2381 12.4574  38
   5  -6  -8 19.9870 12.8614  31
   5   6  -8 9.25495 14.0108  44
   5  -6  -8 4.43795 14.2099  57
  -5  -6   7 3319.80 80.1046  16
   5  -6  -7 3304.86 83.2967  57
  -5  -6   7 3245.20 79.7222  46
   5   6  -7 3397.07 82.6115  44
   5  -6  -7 3165.37 78.3235  38
   5  -6  -6 982.810 35.7709  38
  -5  -6   6 1042.95 39.1766  16
   5  -6  -6 962.707 73.8325  12
   5  -6  -6 1023.68 39.4824  57
  -5  -6   6 916.132 36.9280  46
   5   6  -6 848.561 63.0060   9
  -5  -6   5 6307.39 133.285  16
   5  -6  -5 6179.00 201.783  12
  -5  -6   5 6024.13 131.000  46
   5   6  -5 5911.04 126.892  25
   5  -6  -5 6157.44 131.257  57
  -5  -6   5 6352.45 131.908  51
   5  -6  -5 5806.80 181.662   4
   5   6  -5 6157.94 200.882   1
   5   6  -4 33.4476 13.4367  25
   5   6  -4 40.9028 13.1075  26
   5  -6  -4 21.5648 23.8825  12
  -5   6   4 35.1986 14.1023  17
  -5  -6   4 25.8531 14.3043  16
  -5  -6   4 31.9749 14.9565  51
  -5  -6   4 24.5046 13.4291  46
   5  -6  -4 38.0858 15.5225  22
  -5  -6   3 4489.00 151.064   4
   5   6  -3 4899.59 168.218   1
  -5  -6   3 4663.40 105.364  16
  -5   6   3 4240.67 101.022  29
   5  -6  -3 4561.39 106.212  22
   5  -6  -3 4372.39 161.496  12
   5   6  -3 4509.42 148.179  11
   5  -6  -3 4373.87 97.6576  13
  -5  -6   3 4525.69 102.427  46
   5   6  -3 4396.27 98.5565  26
   5   6  -3 4557.85 100.766  25
  -5  -6   2 2216.26 64.2692  16
  -5   6   2 2230.25 63.0654  29
   5   6  -2 2206.31 60.4337  25
   5  -6  -2 2295.76 109.947  12
   5   6  -2 2128.56 99.5798  11
   5  -6  -2 2278.75 59.0180  13
  -5  -6   2 2249.44 102.100   4
   5   6  -2 2400.38 113.796   1
  -5  -6   2 2264.06 62.1921  46
  -5  -6   1 83.8952 27.2057   4
   5   6  -1 139.376 32.9656   1
  -5   6   1 89.6767 16.5616  29
  -5  -6   1 104.278 15.9140  46
   5   6  -1 128.662 30.6549  11
   5  -6  -1 97.5719 13.9555  13
   5  -6  -1 83.6780 28.2963  12
   5   6   0 282.191 44.1637   1
  -5  -6   0 286.780 40.3310   4
   5  -6   0 320.465 21.1350  13
  -5   6   0 292.867 22.8434  29
   5   6   0 296.436 21.6681  25
   5  -6   0 307.620 41.6528  12
  -5  -6   0 302.764 21.9494  46
   5   6   0 267.846 40.1309  11
  -5   6  -1 4260.25 155.919   8
   5   6   1 4042.02 95.1920  25
   5  -6   1 4050.61 149.385  12
   5   6   1 4177.60 149.431  11
  -5   6  -1 4298.08 101.358  29
  -5  -6  -1 4132.56 96.1399  46
   5   6   1 4410.70 161.072   1
  -5   6  -1 4173.33 147.310   3
  -5  -6  -1 4186.79 152.698   4
  -5   6  -2 4997.55 167.262   3
  -5  -6  -2 4943.75 170.302   4
   5   6   2 4561.74 169.088   1
  -5   6  -2 4994.38 177.648   8
  -5  -6  -2 4993.48 111.816  16
   5   6   2 4822.53 108.208  26
   5   6   2 4931.49 108.928  25
  -5  -6  -2 4897.55 109.052  55
  -5  -6  -2 5021.19 109.653  46
  -5   6  -3 6332.75 212.564   8
  -5   6  -3 6651.06 139.754  18
  -5  -6  -3 6562.54 138.803  16
  -5   6  -3 6590.39 143.250  29
   5   6   3 6526.69 201.064  11
   5   6   3 6388.61 136.077  26
   5   6   3 6545.15 136.378  25
  -5  -6  -3 6457.33 136.558  55
  -5   6  -3 6670.46 202.032   3
  -5  -6  -3 6603.70 205.803   4
   5   6   3 6641.60 208.580   1
  -5   6  -4 4323.32 104.909  29
  -5  -6  -4 4489.72 99.3114  55
   5   6   4 4401.50 98.8836  26
   5   6   4 4361.64 98.2152  25
  -5   6  -4 4429.24 103.926  18
  -5  -6  -4 4362.67 99.4156  16
  -5   6  -4 4423.76 98.9818  14
  -5   6  -5 159.400 19.2515  29
   5   6   5 196.177 18.4622  25
   5   6   5 168.795 17.2354  26
  -5  -6  -5 184.147 17.1823  55
  -5   6  -5 172.476 16.1668  14
  -5   6  -5 161.176 20.1093  18
  -5   6  -6 326.866 24.6172  18
  -5   6  -6 311.834 18.8930  14
  -5   6  -6 311.542 21.8184  17
   5   6   6 316.791 20.1795  26
  -5  -6  -6 302.893 21.9135  38
  -5  -6  -7 1519.43 43.9097  45
  -5   6  -7 1428.70 43.9062  15
  -5   6  -7 1545.60 50.8444  18
  -5  -6  -8 1737.22 45.3095  45
  -5  -6  -8 1736.49 48.0157  38
  -5   6  -8 1594.40 45.1391  15
  -5   6  -8 1705.54 52.1114  18
  -5   6  -9 2232.13 58.1539  18
  -5  -6  -9 2146.50 50.2877  45
  -5  -6  -9 2077.05 52.3512  38
  -5   6 -10 353.650 18.6971  18
  -5  -6 -10 323.749 14.9955  38
  -5  -6 -10 320.325 13.8813  45
  -5  -6 -11 292.841 13.5520  27
  -5   6 -11 264.948 13.1495  54
   5  -7 -12 63.9140 8.01643  47
   5  -7 -12 61.4750 7.13121  45
   5   7 -12 50.3914 7.01188  30
   5   7 -12 56.7988 7.44083  37
   5  -7 -12 64.6015 8.03842  33
   5   7 -11 21.9986 8.74958  30
   5  -7 -11 26.5073 8.61847  45
   5  -7 -11 34.3022 9.21693  47
   5   7 -11 19.3489 8.13621  15
   5   7 -11 19.4005 8.97703  37
   5  -7 -11 28.1733 9.11094  33
   5  -7 -10 282.493 17.5534  33
   5  -7 -10 317.409 18.2919  31
   5   7 -10 290.566 17.5732  30
   5  -7 -10 292.241 15.7783  38
   5   7 -10 299.314 16.9451  37
   5  -7 -10 291.371 17.6925  47
   5   7 -10 289.194 17.0244  15
   5  -7 -10 304.294 17.3100  45
   5  -7  -9 735.467 28.7510  31
   5   7  -9 663.760 27.9851  30
   5  -7  -9 678.650 25.1987  38
   5   7  -9 657.252 26.0467  37
   5  -7  -9 709.015 28.5265  47
   5   7  -9 667.217 27.1398  15
   5   7  -9 595.452 25.3816  44
   5  -7  -8 1530.11 47.2389  31
   5  -7  -8 1584.82 43.1134  38
   5   7  -8 1489.27 43.5772  37
  -5  -7   8 1530.26 43.5514  46
   5   7  -8 1536.60 45.3525  15
   5   7  -8 1488.45 44.8734  44
   5  -7  -7 1028.46 37.9753  31
   5  -7  -7 1039.36 34.3235  38
   5   7  -7 1021.38 37.5422  44
  -5  -7   7 1045.81 36.2725  16
  -5  -7   7 1036.28 36.9074  46
  -5  -7   6 801.408 33.7219  46
   5  -7  -6 845.488 30.6449  38
  -5  -7   6 818.960 34.0578  16
   5  -7  -6 863.429 37.1282  22
   5   7  -6 733.679 29.4885  25
   5  -7  -5 23.1701 15.6287  22
   5   7  -5 18.2600 13.4742  25
   5   7  -5 27.1286 12.5971  26
  -5  -7   5 51.1606 15.9793  46
  -5  -7   5 39.8260 16.1005  16
  -5  -7   4 6610.51 139.957  46
   5  -7  -4 6502.34 134.598  51
   5  -7  -4 6869.84 144.454  22
  -5  -7   4 6628.71 141.878  16
  -5   7   4 6565.10 138.450  17
   5   7  -4 6476.36 136.296  25
   5   7  -4 6318.06 133.779  26
   5  -7  -3 4833.98 108.001  51
  -5  -7   3 4815.38 110.393  46
   5  -7  -3 5006.30 114.370  22
  -5   7   3 4961.38 111.241  17
  -5  -7   3 4975.96 113.234  16
   5   7  -3 4734.85 106.474  26
   5   7  -3 4829.68 108.331  25
   5  -7  -2 1900.47 56.6158  51
  -5  -7   2 1940.54 57.9036  46
   5  -7  -2 1940.16 59.7205  22
  -5   7   2 1976.16 58.9526  17
  -5  -7   2 1928.16 59.5894  16
   5   7  -2 1881.26 54.7784  26
   5   7  -2 1883.30 56.0012  25
   5  -7  -1 207.037 20.6405  51
   5  -7  -1 191.564 20.8376  22
  -5   7   1 206.948 21.9232  17
   5   7  -1 181.611 19.0826  26
   5   7   0 7346.17 153.624  25
  -5  -7   0 7421.58 154.781  46
  -5   7   0 7338.92 157.703  17
  -5  -7   0 7542.57 157.925  16
   5   7   1 3987.07 93.7510  26
   5   7   1 3934.70 93.6946  25
  -5  -7  -1 3933.64 93.8320  55
  -5  -7  -1 4054.45 94.9128  46
  -5  -7  -1 4212.87 98.2492  16
   5   7   2 3235.81 79.4641  26
   5   7   2 3273.54 79.8216  25
  -5  -7  -2 3254.95 79.5084  55
  -5  -7  -2 3337.96 80.5515  46
  -5   7  -2 3161.94 83.2523  17
   5  -7   2 3096.35 77.0631  13
  -5  -7  -2 3281.79 82.1556  16
   5   7   3 3853.95 90.1711  26
   5   7   3 3987.78 90.7894  25
  -5  -7  -3 3993.35 90.3826  55
  -5  -7  -3 4029.46 92.4903  16
   5   7   4 423.861 24.6479  25
   5   7   4 421.396 24.2170  26
  -5  -7  -4 446.112 24.2673  16
  -5   7  -4 481.265 23.9604  14
  -5   7  -4 491.099 27.7284  17
  -5  -7  -4 411.862 23.1679  55
  -5  -7  -5 631.983 29.2671  38
  -5   7  -5 568.202 27.4991  18
  -5   7  -5 651.252 29.1732  17
  -5   7  -5 590.376 25.6323  14
   5   7   5 611.418 26.7827  26
  -5   7  -6 99.0427 14.6667  18
  -5   7  -6 98.9223 13.9653  17
   5   7   6 123.115 13.3564  26
  -5  -7  -6 117.829 15.5917  38
  -5   7  -7 49.8812 10.3283  15
  -5   7  -7 57.3428 12.3473  18
  -5  -7  -7 58.3278 12.0325  38
  -5  -7  -7 55.8285 9.86428  45
  -5  -7  -8 146.950 11.1147  45
   5  -7   8 204.677 14.7168  51
  -5   7  -8 201.971 14.9434  18
  -5  -7  -8 168.300 13.4832  38
  -5   7  -8 147.855 11.5319  15
  -5   7  -9 357.643 16.7264  18
   5  -7   9 346.266 14.3361  51
  -5  -7  -9 379.059 15.2649  38
  -5   7 -10 137.959 8.66198  37
   5   8 -10 4.67546 6.00377  30
   5  -8 -10 7.52367 5.73010  45
   5  -8 -10 9.02575 6.54654  33
   5  -8 -10 7.04314 5.86613  47
   5   8  -9 346.442 16.3088  30
   5  -8  -9 347.495 15.7217  47
   5  -8  -9 315.712 15.0549  45
   5  -8  -9 323.168 16.0889  33
   5  -8  -8 36.7760 9.49348  47
  -5  -8   8 41.3986 9.30330  46
   5   8  -8 46.3993 9.31505  44
   5   8  -8 44.7784 10.6584  30
   5  -8  -8 38.3940 9.37866  31
   5   8  -8 49.5210 8.98353  15
   5   8  -7 44.4138 10.6515  44
  -5  -8   7 55.4843 10.9762  46
   5  -8  -7 40.3422 10.3191  31
   5   8  -7 43.7552 9.54030  15
   5  -8  -6 14.8103 9.82992  31
   5   8  -6 1.34310 8.41472  15
  -5  -8   6 14.4463 11.0773  16
   5   8  -6 6.37613 10.9107  44
  -5  -8   6 1.45230 10.5647  46
  -5   8   6-12.3115 11.0905  25
  -5  -8   5 1087.38 36.5754  16
  -5  -8   5 1029.12 35.5385  46
   5  -8  -5 998.992 33.8343  31
   5  -8  -5 1001.48 37.5868  22
   5   8  -5 976.526 32.6236  25
  -5  -8   4 277.731 20.5310  16
  -5   8   4 228.223 18.2094  17
   5  -8  -4 218.424 17.0388  31
   5   8  -4 230.657 18.0423  25
   5   8  -4 229.639 16.4137  26
   5  -8  -4 202.261 19.1719  22
  -5  -8   4 267.612 19.9601  46
  -5  -8   3 730.708 31.4284  46
   5  -8  -3 773.563 30.1374  51
   5   8  -3 752.822 29.3593  26
   5   8  -3 803.323 31.3673  25
   5  -8  -3 803.964 33.6535  22
  -5  -8   3 760.618 32.9321  16
  -5   8   3 775.595 32.0340  17
  -5  -8   2 860.037 33.8556  46
   5  -8  -2 811.038 32.2730  51
   5  -8  -2 832.841 34.7011  22
  -5  -8   2 822.683 34.8904  16
  -5   8   2 783.020 33.5186  17
   5   8  -2 822.209 31.6806  26
   5   8  -2 861.221 33.0344  25
   5  -8  -1 8.56528 13.1715  51
   5   8  -1 3.92518 12.4754  26
   5  -8  -1 21.1926 13.9241  22
  -5   8   1 19.1804 13.9951  17
  -5  -8   0 511.899 26.0011  46
   5  -8   0 470.306 26.1952  51
  -5  -8   0 485.603 25.2639  55
   5   8   0 472.864 25.0121  25
   5  -8   0 520.248 27.5271  22
  -5  -8   0 470.049 26.6772  16
  -5   8   0 502.034 27.3978  17
   5  -8   1 177.095 19.0090  51
  -5  -8  -1 120.303 15.7139  55
   5   8   1 135.565 16.9261  26
   5   8   1 148.982 17.3434  25
   5  -8   1 164.252 17.9486  22
  -5  -8  -1 144.622 17.8066  16
  -5   8  -1 129.206 18.4079  17
  -5  -8  -2 586.358 25.9585  55
   5   8   2 628.414 27.3732  25
   5   8   2 593.577 26.9915  26
   5  -8   2 619.429 28.6661  22
  -5  -8  -2 577.736 27.0741  16
  -5   8  -2 568.055 28.8535  17
   5   8   3 4916.03 102.078  26
   5   8   3 4840.13 101.531  25
  -5  -8  -3 4738.52 99.6098  55
  -5  -8  -3 4731.67 100.718  16
  -5   8  -3 4681.10 101.100  14
  -5   8  -3 4928.89 105.551  17
   5  -8   3 4646.07 105.157  51
  -5   8  -4 639.909 27.1108  17
  -5   8  -4 596.315 23.9566  14
  -5  -8  -4 617.305 26.9186  38
   5   8   4 671.082 25.9283  26
   5  -8   4 611.632 27.7322  51
  -5   8  -5 1837.44 47.0920  17
   5  -8   5 1859.79 49.8967  51
  -5  -8  -5 1823.49 48.7012  38
   5   8   5 1901.18 45.9404  26
  -5  -8  -6 9.20445 7.07358  45
   5  -8   6 19.1512 10.2362  51
  -5  -8  -6 18.7676 8.90179  38
   5   8   6 13.7103 8.39811  26
  -5   8  -6 12.2131 7.70029  15
   5  -8   7 47.1083 9.01340  51
  -5  -8  -7 32.1361 7.95204  38
   5  -8   7 32.3953 7.94612  22
  -5  -8  -8 261.316 10.6477  38
   5   9  -8 1.26488 4.11725  30
   5  -9  -8 7.67632 4.39830  33
   5  -9  -7 19.9903 5.16251  47
   5  -9  -7 7.75745 5.78941  45
  -5  -9   7 22.5508 7.15053  55
  -5   9   7 11.4580 5.53903  26
   5  -9  -7 22.6252 6.90014  33
  -5  -9   6 153.906 11.3369  55
   5  -9  -6 114.421 9.36437  47
  -5   9   5 769.783 23.2036  25
   5   9  -5 756.547 24.0494  44
  -5  -9   5 842.632 26.0663  55
  -5  -9   5 812.785 25.3177  46
   5   9  -4 13.3854 8.70391  25
  -5   9   4 24.9568 9.96971  25
   5   9  -4 20.8223 8.91815  44
  -5  -9   4 11.0603 9.45059  46
  -5  -9   3 878.743 29.0699  46
   5   9  -3 885.653 28.1209  25
  -5  -9   3 864.616 29.4399  16
  -5   9   3 919.206 28.2177  17
   5  -9  -2 887.146 30.1482  22
  -5  -9   2 953.683 30.0317  55
   5   9  -2 892.244 28.0168  26
   5   9  -2 915.355 29.5338  25
  -5   9   2 935.698 30.0202  17
   5  -9  -1 579.256 23.6941  22
  -5  -9   1 611.905 23.3129  55
   5   9  -1 612.372 22.9215  26
  -5   9   1 603.891 24.3273  17
  -5  -9   1 591.650 24.3940  16
   5  -9   0 828.045 28.7538  22
  -5  -9   0 882.660 27.8128  55
   5  -9   0 845.365 28.8096  51
   5   9   0 876.161 28.3602  26
   5   9   0 885.425 28.9839  25
  -5  -9   0 899.361 29.5659  16
  -5   9   0 935.740 30.5589  17
   5  -9   1 217.385 15.2477  22
   5   9   1 254.956 15.7867  25
   5  -9   1 250.462 16.1844  51
  -5  -9  -1 220.738 13.7667  55
  -5  -9  -1 238.663 15.1680  16
  -5   9  -1 286.586 17.2941  17
  -5   9  -1 235.002 14.4938  14
  -5   9  -2 50.7208 9.05361  14
   5  -9   2 53.2169 10.3232  22
   5  -9   2 69.6399 11.1927  51
  -5  -9  -2 68.9743 11.3756  38
   5   9   2 59.6958 10.9071  26
  -5   9  -3 2221.09 49.3803  17
   5  -9   3 2022.91 46.9900  22
  -5  -9  -3 1947.49 48.2645  38
   5   9   3 2176.62 47.7836  26
  -5   9  -4 138.919 10.2631  17
   5   9   4 136.107 10.3530  26
  -5  -9  -4 116.096 10.2227  38
   5  -9   4 143.058 11.7734  51
   5  -9   4 109.161 8.75222  22
  -5  -9  -5 8.09436 5.67809  38
   5  -9   5 15.4572 6.63886  46
  -5  10   1 119.029 6.61573  25
   6   0 -15-0.44315 9.59840  37
   6   0 -15 12.8056 10.6984  36
   6   0 -14 121.362 16.7146  32
   6   0 -14 126.837 16.7930  36
   6   0 -14 165.467 18.0431  30
   6   0 -14 125.616 14.2897  23
   6   0 -14 119.586 17.2263  19
   6   0 -14 132.148 15.8273  37
   6   0 -13 31.6963 13.6624  37
   6   0 -13 18.8614 13.1931  32
   6   0 -13 26.4529 13.6604  36
   6   0 -13 32.3894 12.8592  34
   6   0 -13 29.4008 14.1763  30
   6   0 -13 32.9976 13.8806  27
   6   0 -13 28.0392 12.8183  53
   6   0 -13 20.5067 12.8296  23
   6   0 -13 19.8849 13.9383  19
   6   0 -13 18.7197 15.0225  43
   6   0 -12 1370.65 49.2909  43
   6   0 -12 1394.00 43.6133  45
   6   0 -12 1366.54 46.1481  37
   6   0 -12 1290.59 43.9695  34
   6   0 -12 1406.05 48.1891  32
   6   0 -12 1460.05 46.2227  33
   6   0 -12 1309.71 44.9514  27
   6   0 -12 1428.10 48.1863  28
   6   0 -12 1381.11 46.9767  53
   6   0 -12 1328.29 44.6511  23
   6   0 -12 1325.50 42.0898  47
   6   0 -12 1357.71 46.6777  48
   6   0 -12 1331.54 47.9256  20
   6   0 -12 1408.46 48.8600  19
   6   0 -12 1423.49 48.5758  21
   6   0 -11-4.70253 11.7529  48
   6   0 -11 4.60377 12.5819  43
   6   0 -11 10.3798 10.8739  45
   6   0 -11 0.63981 12.6193  38
   6   0 -11 9.15028 11.7548  36
   6   0 -11 8.29929 10.8244  34
   6   0 -11 4.00246 11.4224  37
   6   0 -11 24.0061 13.0203  33
   6   0 -11 4.22418 11.8176  28
   6   0 -11 3.07316 10.7781  27
   6   0 -11 1.92055 11.5859  23
   6   0 -11 2.19456 12.7379  20
   6   0 -11 9.58408 11.9597  19
   6   0 -11 1.49933 13.3281  21
   6   0 -11 6.11119 10.8950  53
   6   0 -11 2.63184 19.6557   6
   6   0 -10 6078.68 183.205   6
   6   0  -9 9.04300 18.7318   6
   6   0  -8 2896.09 105.528   6
   6   0  -8 2699.14 85.3667  12
   6   0  -7 10.6028 15.5313   6
   6   0  -7 15.1214 11.0386  12
   6   0  -6 192.305 18.9611  12
   6   0  -5 69.4080 8.22093   1
   6   0  -5 91.1080 14.2392  12
   6   0  -4 24107.0 442.112   6
   6   0  -4 23288.9 434.817   2
   6   0  -4 22373.4 410.005   1
   6   0  -4 22724.5 422.535  12
   6   0  -4 22461.6 417.091  11
   6   0  -4 23330.8 431.600   9
   6   0  -3 200.981 20.9245   2
   6   0  -3 176.636 17.6388  11
   6   0  -3 190.060 20.3323   9
   6   0  -2 551.486 29.1677  11
   6   0  -1 56.4627 13.5130   2
   6   0  -1 52.1648 13.9078  11
   6   0  -1 65.8688 14.1308   9
   6   0   0 78037.8 1395.51   2
   6   0   0 80232.5 1392.53   9
   6   0   1 141.878 19.9596   2
   6   0   1 162.004 20.8446  11
   6   0   1 168.569 19.3519   9
   6   0   2 81419.9 1470.04   2
   6   0   2 85481.3 1475.23  11
   6   0   3 29.6553 15.2001   2
   6   0   3 40.7732 19.5816  11
   6   0   4 180437. 3167.92   2
   6   0   4 184572. 3179.20  11
   6   0   5 3.69591 12.5892   2
   6   0   5 26.8316 18.1053  11
   6   0   6 18517.9 387.475  11
  -6   0  -6 18789.4 413.541   7
  -6   0  -7-2.80583 20.9549   7
  -6   0  -7 2.02132 18.4095   8
  -6   0  -8 3376.97 86.0233  42
  -6   0  -8 3143.12 136.451   7
  -6   0  -8 3247.06 133.443  10
  -6   0  -9 20.5718 28.1140   7
  -6   0  -9 35.1268 25.0040  10
  -6   0  -9 32.1465 12.1358  27
  -6   0  -9 31.6147 15.3894  50
  -6   0  -9 17.3060 12.9398  24
  -6   0  -9 25.7772 14.9932  52
  -6   0  -9 29.7714 16.3473  42
  -6   0 -10 1478.40 45.3652  27
  -6   0 -10 1502.80 50.1892  50
  -6   0 -10 1460.01 47.1155  24
  -6   0 -10 1538.26 51.9642  42
  -6   0 -10 1479.72 51.6016  52
  -6   0 -11 2.68477 11.5206  50
  -6   0 -11-0.76134 11.6243  42
  -6   0 -11-3.73608 9.61667  27
  -6   0 -11 5.87092 11.7090  52
  -6   0 -11 2.88213 10.4089  54
  -6   0 -12 2676.95 62.6831  27
  -6   0 -12 2589.73 65.5795  50
  -6   0 -12 2716.27 71.3650  19
  -6   0 -12 2693.46 68.2495  52
  -6   0 -12 2727.98 68.9874  42
  -6   0 -13 10.4756 8.32400  50
  -6   0 -13 15.3796 9.96452  19
  -6   0 -13 3.49014 8.88620  53
  -6   0 -14 8.12532 7.18721  43
  -6   0 -14 10.1783 6.98855  53
  -6   0 -14 16.0820 6.76780  19
   6   1 -15 48.7946 13.1382  20
   6   1 -15 42.1289 12.6888  36
   6   1 -15 45.5984 11.3188  37
   6   1 -14 12.9019 11.9419  37
   6   1 -14 12.9520 11.6193  36
   6   1 -14 28.1995 12.4098  32
   6   1 -14 21.8588 12.5904  30
   6  -1 -14 22.7486 11.3237  27
   6   1 -14 9.52527 12.6715  19
   6  -1 -14 21.1277 11.5545  19
   6   1 -14 1.40624 12.5604  20
   6  -1 -14 17.0874 11.4099  53
   6  -1 -14 34.7599 12.0863  45
   6  -1 -13 2926.86 77.6939  43
   6  -1 -13 2831.23 70.1151  45
   6   1 -13 2856.13 73.9079  37
   6  -1 -13 2912.50 71.9326  37
   6  -1 -13 2895.15 72.6322  36
   6   1 -13 2785.64 74.2485  32
   6  -1 -13 2850.42 73.0005  34
   6   1 -13 2821.47 75.6051  36
   6   1 -13 2674.44 73.3111  30
   6  -1 -13 2814.55 71.2598  27
   6  -1 -13 2983.18 71.4357  47
   6  -1 -13 2930.63 72.6086  23
   6   1 -13 2558.41 67.9364  23
   6  -1 -13 2784.84 72.4377  53
   6   1 -13 2744.96 75.3898  20
   6  -1 -13 2947.54 74.0659  19
   6   1 -13 2825.86 77.2510  19
   6   1 -13 2858.44 74.2879  21
   6  -1 -13 2925.56 76.5166  20
   6   1 -12 1839.90 58.6696  43
   6  -1 -12 1897.18 59.1618  43
   6  -1 -12 1954.23 53.4674  45
   6  -1 -12 1911.82 56.1031  38
   6   1 -12 1829.43 56.3029  37
   6  -1 -12 1901.71 54.8748  37
   6  -1 -12 1919.62 55.5617  36
   6   1 -12 1824.02 57.2946  36
   6  -1 -12 1877.58 56.0601  34
   6  -1 -12 1983.53 56.0313  33
   6   1 -12 1806.40 56.6736  32
   6  -1 -12 1854.39 53.5196  27
   6  -1 -12 1816.72 52.8562  47
   6  -1 -12 1867.48 55.3386  23
   6   1 -12 1733.79 52.4066  23
   6   1 -12 1838.36 57.4905  53
   6   1 -12 1876.41 60.3457  54
   6  -1 -12 1964.03 55.6810  53
   6   1 -12 1802.09 57.4947  20
   6  -1 -12 1906.87 56.3822  19
   6   1 -12 1799.46 55.7368  21
   6   1 -12 1810.84 58.7467  19
   6  -1 -12 1929.03 58.5560  20
   6   1 -11 289.278 22.0267  54
   6   1 -11 279.521 21.6194  53
   6  -1 -11 350.037 22.4262  53
   6   1 -11 274.345 20.9226  48
   6  -1 -11 320.640 20.8207  47
   6  -1 -11 310.813 22.9161  50
   6   1 -11 273.600 22.4674  43
   6  -1 -11 338.687 23.6431  43
   6  -1 -11 322.345 20.9880  41
   6  -1 -11 298.543 20.0878  45
   6   1 -11 262.950 21.7236  37
   6  -1 -11 288.144 21.0493  37
   6  -1 -11 300.565 21.0940  38
   6   1 -11 240.935 18.2372  39
   6  -1 -11 310.398 22.4847  34
   6  -1 -11 327.702 22.3974  36
   6  -1 -11 314.733 22.2632  32
   6   1 -11 268.233 21.5746  36
   6  -1 -11 337.559 21.9984  33
   6   1 -11 277.128 20.8358  28
   6  -1 -11 324.245 22.8054  30
   6  -1 -11 328.636 20.6183  27
   6   1 -11 208.916 34.1327   6
   6   1 -11 278.517 21.8482  20
   6  -1 -11 335.229 24.5413  21
   6   1 -11 272.250 22.1218  21
   6  -1 -11 291.023 21.7206  19
   6   1 -11 286.117 23.2435  19
   6   1 -11 261.263 19.8717  23
   6  -1 -11 318.163 22.4249  23
   6  -1 -10 2767.52 102.189  12
   6   1 -10 2769.58 110.813   6
   6  -1 -10 2817.77 117.898   6
   6  -1  -9 1672.66 74.6389  12
   6   1  -9 1932.91 90.6763  10
   6  -1  -9 1705.35 86.0413   6
   6   1  -9 1871.31 84.1875   6
   6   1  -8 5690.72 168.087  10
   6  -1  -8 5875.79 155.219  12
   6  -1  -8 5740.02 119.738  13
   6   1  -8 5861.79 162.701   6
   6   1  -8 5672.25 116.416  15
   6   1  -7 4543.83 135.241   6
   6  -1  -7 4790.49 128.779  12
   6  -1  -7 4592.80 97.1900  13
   6   1  -7 4851.81 139.820  10
   6   1  -7 4448.00 115.117   9
   6  -1  -6 383.713 33.8107   6
   6   1  -6 370.455 33.6899   6
   6   1  -6 368.595 24.2290   1
   6  -1  -6 387.553 30.6945  12
   6   1  -6 372.784 27.9436   9
   6  -1  -5 7436.55 171.806   6
   6  -1  -5 7237.01 155.561   2
   6   1  -5 6966.26 150.540   1
   6   1  -5 7444.18 170.945   6
   6  -1  -5 8088.96 169.331  12
   6   1  -5 6227.94 131.714  12
   6   1  -5 6770.83 135.023  11
   6   1  -5 7168.03 157.973   9
   6  -1  -4 11769.9 228.815   2
   6  -1  -4 12141.6 242.324   6
   6  -1  -4 11915.0 235.557  12
   6   1  -4 11448.9 214.040  11
   6   1  -4 11795.6 231.078   9
   6  -1  -3 8061.59 178.200   6
  -6   1   3 7701.67 152.488   3
   6  -1  -3 7961.35 173.626   2
   6   1  -3 8345.39 165.527  11
   6   1  -3 8127.70 174.762   9
   6   1  -2 16963.6 336.356   2
  -6   1   2 17196.4 315.438   3
   6  -1  -2 17091.7 330.378   6
   6  -1  -2 17694.0 333.840   2
   6   1  -2 16538.2 323.685  11
   6   1  -1 8479.02 184.912   2
  -6   1   1 8156.59 169.074   3
   6   1  -1 8071.81 174.840  11
   6  -1  -1 8494.36 181.298  11
   6   1  -1 8394.18 178.452   9
   6   1   0 13701.6 276.765   2
  -6   1   0 13368.9 267.110   3
   6   1   0 14023.9 272.508   9
   6   1   1 7794.01 172.033   2
  -6   1  -1 7376.62 167.969   3
   6   1   1 7637.65 171.119  11
   6  -1   1 7600.88 174.356  11
   6   1   1 7976.67 168.205   9
   6   1   2 108850. 1897.21   2
  -6   1  -2 106689. 1901.03   3
   6   1   2 107703. 1901.61  11
   6  -1   2 108134. 1905.20  11
   6   1   2 109524. 1891.47   9
   6   1   3 41218.4 760.153   2
  -6   1  -3 41420.3 772.447   3
   6   1   3 41707.2 770.206  11
   6  -1   3 43433.7 775.960  11
   6   1   3 41653.7 753.800   9
   6   1   4 78933.6 1422.37   2
   6   1   4 80985.5 1438.27  11
   6  -1   4 80512.0 1441.10  11
   6   1   4 81353.9 1414.46   9
   6   1   5 14808.6 312.808  11
   6  -1   5 14373.0 315.084  11
  -6   1  -5 14579.6 328.618   7
   6   1   6 360.549 36.3284  11
  -6   1  -6 415.894 42.7453   8
  -6   1  -6 347.322 40.3969   7
   6   1   7 2644.86 98.7707  11
  -6   1  -7 2748.56 118.015   7
  -6  -1  -7 2413.18 101.596  10
  -6   1  -7 2558.69 107.540   8
  -6   1  -8 13704.8 264.999  18
  -6  -1  -8 13694.2 261.323  27
  -6  -1  -8 13905.3 266.633  52
  -6   1  -8 13469.9 265.709  24
  -6   1  -8 14059.4 268.102  42
  -6  -1  -8 14000.9 271.218  42
  -6  -1  -8 14360.0 352.471   7
  -6   1  -8 14148.9 351.968  10
  -6   1  -8 14599.6 354.638   7
  -6  -1  -9 157.310 38.7030   7
  -6   1  -9 127.504 35.1037  10
  -6   1  -9 184.760 39.6681   7
  -6   1  -9 184.143 19.0269  18
  -6  -1  -9 147.659 16.8593  27
  -6   1  -9 194.253 19.6204  42
  -6  -1  -9 203.041 21.4973  42
  -6  -1  -9 170.207 17.1045  24
  -6   1  -9 196.336 19.5541  24
  -6  -1  -9 160.122 18.9911  52
  -6  -1  -9 205.806 21.7959  50
  -6   1  -9 192.206 18.7756  50
  -6   1 -10 646.347 33.1775  52
  -6  -1 -10 639.071 31.4774  52
  -6   1 -10 612.909 29.9965  24
  -6  -1 -10 653.830 27.1085  45
  -6   1 -10 567.277 30.5533  42
  -6  -1 -10 629.020 32.9760  42
  -6   1 -10 570.771 28.5111  18
  -6  -1 -10 587.664 27.6058  27
  -6   1 -10 612.371 28.7706  50
  -6  -1 -10 632.451 32.3421  50
  -6  -1 -11 1988.33 59.6755  42
  -6   1 -11 1972.41 57.0690  42
  -6  -1 -11 1842.43 57.4154  50
  -6   1 -11 1866.90 53.1049  50
  -6  -1 -11 1919.83 52.9022  27
  -6   1 -11 1943.31 50.9514  27
  -6   1 -11 2025.40 59.4985  52
  -6  -1 -11 1899.43 55.4116  52
  -6  -1 -12-7.26236 9.67979  27
  -6   1 -12 2.59818 8.68093  50
  -6  -1 -12-3.55192 10.6193  50
  -6  -1 -12-2.60165 11.2449  42
  -6   1 -12-3.35117 11.3070  19
  -6  -1 -12 10.4777 11.3948  19
  -6   1 -12-4.76678 10.0149  53
  -6   1 -12-8.21457 11.1318  52
  -6   1 -12 4.15575 9.60402  54
  -6  -1 -13 96.4748 10.1602  27
  -6   1 -13 72.0100 11.2253  43
  -6  -1 -13 77.2437 11.4021  19
  -6   1 -13 100.205 11.0769  53
  -6  -1 -13 111.508 11.9826  50
  -6  -1 -14 628.701 20.2456  43
  -6  -1 -14 645.912 19.6108  53
  -6  -1 -14 595.134 17.9297  50
   6   2 -16 36.8980 8.34021  37
   6   2 -16 32.4372 9.16390  36
   6   2 -15 24.2125 11.0907  20
   6   2 -15 13.3462 9.92412  37
   6   2 -15 9.11363 10.1664  30
   6   2 -15 10.8514 10.6041  36
   6   2 -15 1.83381 9.04410  32
   6   2 -14 0.59826 11.2690  32
   6  -2 -14 11.1102 11.8900  33
   6   2 -14 15.3810 12.6389  37
   6  -2 -14 1.50214 9.52695  27
   6   2 -14 12.8233 11.7996  30
   6  -2 -14 16.3861 12.4231  38
   6  -2 -14 28.7372 10.7707  45
   6   2 -14 21.8421 11.9539  20
   6  -2 -14 10.7715 10.8373  47
   6  -2 -13 4337.92 99.4569  47
   6  -2 -13 4457.02 103.281  48
   6  -2 -13 4463.33 101.117  38
   6   2 -13 4519.76 103.553  37
   6   2 -13 4603.50 103.833  32
   6   2 -13 4572.37 103.595  30
   6  -2 -13 4376.56 97.8317  27
   6  -2 -13 4560.35 104.763  28
   6  -2 -13 4388.87 104.186  43
   6  -2 -13 4382.38 98.2623  45
   6   2 -13 4485.27 104.255  20
   6   2 -13 4645.95 107.467  19
   6  -2 -13 4197.63 96.6558  53
   6  -2 -12 1038.33 40.3096  48
   6  -2 -12 1008.51 37.8480  47
   6  -2 -12 1056.38 41.3141  43
   6  -2 -12 1052.02 37.1325  45
   6  -2 -12 1029.94 38.6893  38
   6   2 -12 995.063 39.9824  37
   6  -2 -12 1085.59 41.1829  34
   6   2 -12 1014.20 41.2377  36
   6   2 -12 989.516 39.8831  30
   6  -2 -12 1096.08 41.8450  28
   6  -2 -12 989.888 35.9594  27
   6   2 -12 914.500 35.2327  23
   6  -2 -12 1061.70 39.6219  23
   6   2 -12 1036.71 40.4409  54
   6   2 -12 976.596 40.0125  20
   6   2 -12 966.189 37.5445  21
   6   2 -12 989.374 41.7213  19
   6   2 -11 3138.61 79.0030  54
   6  -2 -11 3015.40 75.8986  57
   6  -2 -11 2946.28 77.2093  50
   6  -2 -11 3032.44 78.2859  48
   6  -2 -11 2905.99 74.5489  47
   6  -2 -11 3138.18 79.4783  43
   6  -2 -11 2930.16 72.8595  45
   6  -2 -11 2968.58 75.0892  38
   6   2 -11 3004.83 72.9318  39
   6   2 -11 3011.34 79.4198  36
   6  -2 -11 3011.99 78.4887  34
   6  -2 -11 2943.81 75.8732  33
   6  -2 -11 2922.29 78.7179  28
   6  -2 -11 2890.02 72.9421  31
   6  -2 -11 2952.48 72.4536  27
   6   2 -11 3093.39 78.3655  20
   6  -2 -11 3128.90 80.1972  21
   6   2 -11 3139.27 76.7854  21
   6   2 -11 3149.27 81.7488  19
   6   2 -11 3023.95 74.5939  23
   6  -2 -11 2976.88 77.0238  23
   6   2 -11 3151.51 134.093  10
   6  -2 -11 2883.37 116.631  12
   6   2 -10 3997.82 151.571  10
   6   2 -10 3791.20 130.332   6
   6  -2 -10 4006.16 137.945  12
   6   2 -10 4151.94 93.7772  15
   6  -2  -9 13.4610 15.6448  12
   6  -2  -9 9.63036 10.5560  13
   6   2  -9-12.8147 20.5609  10
   6   2  -9 12.1742 16.4577   6
   6   2  -9 6.17298 9.29987  15
   6  -2  -8 694.606 49.2752  12
   6  -2  -8 744.201 29.4037  13
   6  -2  -8 700.957 53.4893   6
   6   2  -8 729.725 53.0784  10
   6   2  -8 649.435 46.5849   6
   6   2  -8 695.677 26.8917  15
   6  -2  -7 14823.2 326.329  12
   6  -2  -7 14825.5 275.828  13
   6   2  -7 14997.4 329.115  10
   6  -2  -7 15333.1 333.710   6
   6   2  -7 14480.4 301.570   9
   6   2  -7 15224.8 323.213   6
   6   2  -7 14950.5 272.325  15
   6   2  -6 494.701 33.4892   9
   6   2  -6 541.056 40.3453  10
   6  -2  -6 467.953 38.9401  12
   6   2  -6 448.026 32.9356   1
   6  -2  -6 554.652 29.9322   2
   6   2  -6 515.490 37.9446   6
   6  -2  -6 519.394 41.5518   6
   6   2  -5 1223.42 51.3710   9
   6  -2  -5 1172.76 57.8580  12
   6   2  -5 1130.81 37.2129  11
   6  -2  -5 907.205 32.3669   4
   6  -2  -5 1003.35 42.7732   2
   6  -2  -5 1013.13 52.9278   6
   6   2  -5 1139.31 51.6252   1
   6   2  -4 78331.5 1324.98   9
   6  -2  -4 79875.5 1340.42  12
   6   2  -4 77527.8 1306.23  11
   6  -2  -4 79376.0 1333.58   6
   6  -2  -4 78928.2 1319.36   2
   6   2  -4 75961.3 1326.99   1
   6   2  -3 35566.1 634.137   9
   6   2  -3 34818.2 621.464  11
   6  -2  -3 35238.3 634.040   6
   6   2  -2 17039.8 328.308  11
   6  -2  -2 16398.2 327.750   6
  -6  -2   2 16509.8 321.178   4
   6   2  -1 32978.6 608.533   9
   6   2  -1 33292.5 605.597  11
  -6   2   1 32832.8 600.246   3
   6  -2  -1 31926.9 595.714   6
  -6  -2   1 33540.2 601.523   4
   6   2   0 300.865 26.4930   9
   6   2   0 307.052 26.6427  11
  -6   2   0 304.605 24.9058   3
   6  -2   0 373.661 21.5010   6
   6   2   1 19067.0 367.435   9
  -6   2  -1 18593.2 369.790   3
   6   2   2 72.1297 18.7551  11
  -6   2  -2 80.9058 16.9054   7
   6   2   2 128.009 19.8941   9
  -6   2  -2 70.7203 18.1710   3
   6   2   3 757.426 39.1944   9
  -6   2  -3 771.091 45.5879   7
   6   2   3 753.463 45.1670  11
  -6   2  -3 681.793 44.7168   3
   6   2   4 4031.76 120.611  11
   6   2   4 4206.02 107.815   9
  -6   2  -4 4046.40 133.333   8
  -6   2  -4 4017.55 126.403   7
  -6   2  -4 4200.76 127.377   3
  -6   2  -4 3906.98 84.4602  14
  -6   2  -5 2607.67 102.669   7
  -6   2  -5 2428.76 103.298   8
   6   2   5 2380.92 91.0550  11
  -6   2  -5 2374.90 57.2756  14
  -6   2  -6 7228.00 207.962   7
  -6   2  -6 7066.00 207.483   8
   6   2   6 7469.43 192.547  11
  -6   2  -7 1879.10 99.0764   7
  -6   2  -7 1741.01 92.5251   8
   6   2   7 1840.13 83.3400  11
  -6   2  -8 533.721 30.3608  24
  -6   2  -8 574.910 31.5787  18
  -6   2  -8 544.541 28.0632  40
  -6  -2  -8 635.633 33.4011  42
  -6  -2  -8 640.915 61.5693   7
  -6   2  -8 604.337 61.1427   7
  -6   2  -8 481.617 57.1616  10
  -6   2  -8 471.873 51.6291   8
  -6   2  -9 149.331 19.5000  18
  -6  -2  -9 149.882 19.2536  50
  -6   2  -9 156.027 19.4164  24
  -6   2  -9 144.284 16.3124  40
  -6   2  -9 153.995 18.3881  42
  -6  -2  -9 156.045 19.5476  42
  -6  -2  -9 150.503 16.9587  52
  -6  -2 -10 239.190 19.0450  27
  -6  -2 -10 204.133 16.2809  45
  -6   2 -10 189.561 18.4252  42
  -6  -2 -10 204.992 21.3155  42
  -6  -2 -10 243.568 22.0074  50
  -6   2 -10 186.528 19.7847  18
  -6   2 -10 210.070 22.1143  52
  -6  -2 -10 200.232 17.7584  52
  -6   2 -10 186.605 18.0734  53
  -6   2 -11 111.281 14.7018  18
  -6  -2 -11 119.561 14.2287  27
  -6  -2 -11 111.545 17.0302  42
  -6  -2 -11 111.990 13.0440  45
  -6  -2 -11 107.345 16.6367  50
  -6   2 -11 103.866 16.4173  19
  -6  -2 -11 93.9796 14.9684  19
  -6   2 -11 128.785 17.3856  52
  -6   2 -11 113.391 14.0960  53
  -6  -2 -12 12.3981 9.28105  27
  -6   2 -12 10.5375 9.10421  43
  -6  -2 -12 11.0470 11.5748  50
  -6   2 -12 16.0448 12.4540  52
  -6   2 -12 15.1088 9.13436  53
  -6   2 -12 23.5542 10.6189  54
  -6   2 -12 7.88993 11.5014  19
  -6  -2 -13 150.202 13.1115  50
  -6   2 -13 136.671 13.3252  19
  -6   2 -13 144.013 10.3478  53
  -6   2 -13 156.096 12.4631  54
  -6  -2 -13 151.427 11.3603  27
  -6  -2 -14 195.197 10.2276  53
  -6   2 -14 181.810 10.2018  19
  -6  -2 -14 184.515 9.85301  50
   6   3 -16-1.79462 6.68922  37
   6   3 -15 42.1645 9.75510  30
   6  -3 -15 35.2537 8.49517  45
   6  -3 -15 40.7801 9.54057  47
   6   3 -15 36.9888 10.2028  20
   6   3 -15 36.2921 8.86838  32
   6   3 -15 32.3853 9.71028  37
   6   3 -15 46.0741 11.0193  36
   6   3 -14-2.89120 10.8686  37
   6   3 -14 12.8803 11.3165  36
   6   3 -14 3.66133 10.2598  32
   6  -3 -14 2.66649 10.4996  33
   6   3 -14 27.5054 11.1844  30
   6  -3 -14-0.52525 10.4927  38
   6  -3 -14 16.4097 10.3899  47
   6   3 -14 3.46226 10.3289  20
   6  -3 -14 3.65469 9.27220  45
   6   3 -13 894.219 35.2765  32
   6   3 -13 905.465 37.3728  36
   6  -3 -13 952.038 35.9405  33
   6  -3 -13 956.860 37.0230  28
   6   3 -13 901.336 35.8566  30
   6  -3 -13 879.027 31.2515  27
   6  -3 -13 963.585 35.0865  38
   6  -3 -13 982.101 37.1119  48
   6  -3 -13 942.115 34.9947  47
   6   3 -13 862.696 35.5787  20
   6   3 -13 973.771 38.7392  19
   6  -3 -13 893.240 32.9801  45
   6  -3 -12 2764.84 69.0899  45
   6   3 -12 2667.50 66.2089  39
   6  -3 -12 2804.96 70.4484  38
   6   3 -12 2875.62 75.3663  36
   6  -3 -12 2587.46 69.0666  31
   6   3 -12 2734.53 73.2088  30
   6  -3 -12 2706.07 72.9745  28
   6  -3 -12 2632.98 66.1734  27
   6  -3 -12 2792.35 71.6332  47
   6  -3 -12 2730.36 72.8879  48
   6   3 -12 2750.31 72.0305  54
   6   3 -12 2698.05 72.2907  20
   6   3 -12 2808.75 75.7838  19
   6  -3 -11 815.635 36.9323  57
   6   3 -11 967.187 37.6106  54
   6   3 -11 951.205 35.1103  23
   6  -3 -11 849.626 37.5560  48
   6  -3 -11 847.755 35.7071  47
   6  -3 -11 865.215 36.1559  43
   6  -3 -11 868.066 33.8022  45
   6  -3 -11 850.797 35.3287  38
   6   3 -11 1000.27 39.8931  37
   6   3 -11 957.207 39.3240  36
   6  -3 -11 817.260 34.4178  31
   6  -3 -11 839.520 36.7950  28
   6   3 -11 1055.82 38.5549  15
   6   3 -11 953.381 37.6154  20
   6   3 -11 899.692 39.1969  19
   6   3 -10 1354.54 84.5165  10
   6  -3 -10 1389.32 47.6780  48
   6  -3 -10 1448.81 46.9176  47
   6  -3 -10 1418.02 45.6480  50
   6  -3 -10 1412.32 46.5772  43
   6  -3 -10 1447.05 44.7404  45
   6   3 -10 1309.93 46.1326  44
   6   3 -10 1384.85 48.2661  37
   6  -3 -10 1472.92 45.9602  38
   6   3 -10 1372.76 47.8391  36
   6  -3 -10 1490.91 47.1709  33
   6  -3 -10 1397.27 46.5923  31
   6  -3 -10 1393.82 48.1709  28
   6  -3 -10 1469.87 85.4465  12
   6  -3 -10 1501.34 49.0602  21
   6   3 -10 1323.95 48.2270  19
   6   3 -10 1377.76 46.3804  20
   6   3 -10 1378.67 45.6726  54
   6  -3 -10 1463.66 49.0320  57
   6   3 -10 1472.53 46.7273  15
   6   3  -9 506.363 25.1378  15
   6   3  -9 510.283 50.5573  10
   6  -3  -9 532.915 50.7816  12
   6  -3  -9 503.471 26.3669  13
   6   3  -8 9756.44 185.397  15
   6   3  -8 9338.79 244.873  10
   6  -3  -8 9271.56 246.345  12
   6  -3  -8 9533.06 187.931  13
   6   3  -8 9014.02 226.613   6
   6   3  -7 6874.47 137.823  15
   6   3  -7 6754.83 169.615   9
   6   3  -7 7051.47 188.239  10
   6  -3  -7 7355.27 196.757   6
   6  -3  -7 6950.09 141.262  13
   6  -3  -7 7114.71 198.242  12
   6   3  -7 7000.72 184.097   1
   6   3  -7 6685.16 178.117   6
   6   3  -6 37031.9 692.870   9
   6  -3  -6 36917.1 712.432   6
   6  -3  -6 36993.9 719.606  12
   6  -3  -6 36914.2 653.314  13
   6   3  -6 36705.1 704.420   1
   6   3  -6 37040.9 702.267   6
   6  -3  -5 27977.9 543.711   6
   6   3  -5 27918.7 533.093   9
   6  -3  -5 28034.8 493.602  13
   6  -3  -5 27971.4 556.508  12
   6   3  -5 27368.6 508.779  11
   6   3  -5 26644.2 541.791   1
   6  -3  -5 27368.7 517.011   2
   6   3  -4 23784.0 462.537   9
   6  -3  -4 25042.4 468.001   6
   6   3  -4 23918.3 446.672  11
   6   3  -4 23782.0 471.541   1
  -6   3   3 11403.1 235.903   8
   6  -3  -3 10665.0 237.116   6
   6   3  -3 11533.2 236.291  11
  -6  -3   3 10887.8 230.942   4
   6   3  -2 11333.2 237.467  11
  -6  -3   2 11255.8 234.014   4
   6   3  -1 14119.8 282.146  11
  -6  -3   1 14236.2 280.922   4
   6   3   0 11948.7 261.991  11
  -6   3   0 12668.0 262.438   3
  -6  -3   0 11936.3 260.894   4
  -6   3  -1 9986.74 234.841   8
  -6   3  -1 9561.94 220.675   3
  -6  -3  -1 9623.99 223.816   4
  -6   3  -2 3198.41 72.5944  14
  -6   3  -2 3279.65 116.150   8
   6   3   2 3640.99 104.857   9
  -6   3  -2 3489.06 99.1514   7
   6   3   2 3771.23 112.496  11
  -6   3  -2 3416.71 109.201   3
  -6   3  -3 336.580 17.7776  14
  -6   3  -3 359.984 40.9938   8
   6   3   3 280.946 29.0186   9
  -6   3  -3 308.800 29.9505   7
   6   3   3 295.700 34.1223  11
  -6   3  -3 379.727 35.7086   3
   6   3   4 151.575 26.9769  11
   6   3   4 130.962 21.5129   9
  -6   3  -4 171.430 26.0107   7
  -6   3  -4 153.780 13.1099  14
  -6   3  -4 140.623 26.1490   3
  -6   3  -5 3389.07 76.1951  14
  -6   3  -5 3342.55 120.815   7
  -6   3  -5 3473.40 133.188   8
   6   3   5 3247.80 115.635  11
  -6   3  -6 4807.20 102.740  14
   6   3   6 5020.73 152.609  11
  -6   3  -6 4851.12 161.505   7
  -6   3  -6 4906.21 170.863   8
  -6   3  -6 4977.32 161.177   3
  -6   3  -7 6807.82 146.991  18
  -6   3  -7 6459.35 210.825   8
  -6   3  -7 6509.99 142.533  40
  -6  -3  -7 6790.15 144.888  42
   6   3   7 6569.34 188.639  11
  -6   3  -8 1349.06 49.5210  18
  -6   3  -8 1328.71 46.1063  40
  -6  -3  -8 1362.95 48.5612  42
  -6  -3  -8 1273.93 84.4579   7
  -6   3  -8 1253.74 84.6884   8
  -6   3  -8 1166.38 88.1659  10
  -6   3  -9 407.528 27.7638  52
  -6  -3  -9 484.113 22.8433  45
  -6  -3  -9 442.978 27.6809  42
  -6   3  -9 445.692 28.7019  18
  -6  -3 -10 3.06214 11.0104  27
  -6  -3 -10 13.3822 12.4156  42
  -6  -3 -10-0.46392 10.0173  45
  -6   3 -10-6.03653 12.5688  52
  -6   3 -10 1.47719 13.3956  19
  -6   3 -10 4.35815 13.5687  18
  -6  -3 -11 96.2127 12.8964  27
  -6  -3 -11 90.6130 14.2691  42
  -6  -3 -11 94.4872 11.2773  45
  -6   3 -11 102.274 14.5368  19
  -6   3 -11 94.0225 14.4784  18
  -6   3 -11 99.9931 15.2850  52
  -6   3 -12 114.931 13.6147  54
  -6   3 -12 113.144 13.2973  52
  -6   3 -12 107.789 13.1313  19
  -6   3 -12 100.228 11.3032  20
  -6  -3 -12 116.505 11.6833  27
  -6   3 -13 14.2934 7.34807  54
  -6  -3 -13 0.31298 6.74796  43
  -6   3 -13 2.70562 7.59274  19
  -6  -3 -13-0.99605 6.65916  27
   6   4 -16 16.9103 4.66767  37
   6   4 -15 29.8760 8.73419  20
   6  -4 -15 32.6002 8.04634  47
   6   4 -15 34.3545 8.20599  30
   6   4 -15 40.3822 8.91587  36
   6   4 -15 37.3295 8.74685  37
   6   4 -14 94.4277 11.1612  32
   6   4 -14 89.8525 12.6390  36
   6  -4 -14 88.3966 12.0932  33
   6   4 -14 94.7233 12.3798  30
   6  -4 -14 91.2539 11.8580  38
   6  -4 -14 77.8813 10.5963  45
   6   4 -14 104.720 12.0514  20
   6  -4 -14 113.460 12.8040  47
   6   4 -13 737.947 29.5377  32
   6   4 -13 757.732 31.3660  36
   6  -4 -13 759.666 30.0612  33
   6   4 -13 800.505 31.1615  30
   6  -4 -13 791.975 29.7162  38
   6   4 -13 749.824 31.7149  37
   6  -4 -13 794.958 28.8975  45
   6   4 -13 729.279 29.3697  20
   6  -4 -13 755.960 30.3433  48
   6  -4 -13 748.750 29.8045  47
   6  -4 -12 1491.16 47.8310  33
   6   4 -12 1605.49 50.2892  36
   6  -4 -12 1526.38 47.6946  31
   6  -4 -12 1586.80 48.6690  28
   6   4 -12 1549.53 49.0590  30
   6  -4 -12 1594.71 46.8285  38
   6   4 -12 1539.33 49.5519  37
   6   4 -12 1385.04 42.5941  39
   6  -4 -12 1526.85 45.6939  45
   6   4 -12 1515.22 47.3776  20
   6  -4 -12 1552.95 48.2516  48
   6  -4 -12 1521.82 48.1821  47
   6  -4 -11 8465.77 173.267  48
   6  -4 -11 8360.69 172.604  47
   6  -4 -11 8709.37 170.760  38
   6   4 -11 8400.05 174.328  37
   6   4 -11 8478.00 174.089  36
   6  -4 -11 8426.82 173.091  31
   6  -4 -11 8509.28 172.869  28
   6  -4 -11 8303.85 169.138  45
   6   4 -11 8205.01 170.486  20
   6   4 -11 8711.47 173.094  15
   6  -4 -10 1990.73 59.6408  48
   6  -4 -10 2024.17 56.8177  45
   6   4 -10 2013.78 59.2173  44
   6   4 -10 2055.60 60.1272  37
   6  -4 -10 1995.26 56.2374  38
   6   4 -10 1965.59 58.8586  36
   6  -4 -10 2105.42 62.2083  34
   6  -4 -10 2016.47 59.4758  28
   6  -4 -10 1977.09 59.1675  31
   6  -4 -10 2023.32 61.6460  57
   6   4 -10 1999.44 60.8337  19
   6   4 -10 2006.00 57.3154  20
   6   4 -10 1978.60 58.3340  15
   6  -4  -9 4718.44 111.240  48
   6   4  -9 5164.44 112.103  44
   6  -4  -9 4732.15 107.289  38
   6   4  -9 5139.15 112.637  37
   6   4  -9 4912.38 110.702  36
   6  -4  -9 4971.42 113.513  34
   6  -4  -9 4729.67 111.234  31
   6   4  -9 5326.72 113.793  30
   6  -4  -9 4695.22 110.622  28
   6   4  -9 5205.30 110.794  15
   6  -4  -9 4796.99 172.730  12
   6  -4  -9 4648.25 109.830  13
   6   4  -9 5048.01 112.880  19
   6  -4  -8 3364.72 135.308  12
   6  -4  -8 3492.82 83.2667  13
   6   4  -8 3285.17 80.2259  15
   6  -4  -8 3356.35 84.9335  57
   6  -4  -8 3521.70 86.3197  41
   6   4  -8 3354.61 82.3441  44
   6  -4  -7 142.174 31.7156  12
   6  -4  -7 131.491 14.5338  13
   6   4  -7 153.958 14.4225  15
   6   4  -7 113.791 22.8646   9
   6   4  -6 2224.75 88.3396   9
   6  -4  -6 2362.94 60.3076  13
   6   4  -6 2202.92 96.9048   1
   6   4  -6 2135.55 86.2666   6
   6   4  -5 9877.89 232.718   9
   6  -4  -5 9602.41 187.742  13
   6   4  -5 9616.03 243.906   1
   6  -4  -4 19574.2 357.483  13
   6  -4  -4 20261.2 430.675  12
   6   4  -4 19391.8 390.620  11
   6   4  -4 19360.5 419.866   1
   6  -4  -3 1196.63 37.5174  13
   6   4  -3 1224.64 58.1889  11
   6  -4  -3 1145.39 68.9328  12
   6   4  -3 1154.17 66.1665   1
  -6  -4   3 1211.13 57.6730   4
  -6   4   2 445.282 36.5417   8
   6   4  -2 451.564 38.1522  11
  -6  -4   2 369.497 33.5393   4
  -6   4   1 574.700 43.4972   8
   6   4  -1 511.005 41.1012  11
  -6  -4   1 543.601 41.5490   4
  -6   4   0 1387.25 71.2838   8
   6   4   0 1380.22 67.6926  11
  -6   4   0 1348.55 65.9070   3
  -6  -4   0 1374.94 67.6811   4
  -6   4  -1 296.079 35.5270   8
  -6   4  -1 224.985 30.4157   3
  -6  -4  -1 278.865 32.7922   4
  -6   4  -2 4021.21 141.215   8
   6   4   2 4169.27 133.172  11
  -6   4  -2 3917.00 129.420   3
  -6  -4  -2 4142.98 134.930   4
   6   4   3 13497.5 308.046  11
  -6   4  -3 13573.6 310.888   3
   6   4   3 13098.1 293.996   9
  -6   4  -3 13603.2 327.796   8
  -6   4  -3 13289.4 249.328  14
  -6   4  -4 97.3465 25.2667   3
   6   4   4 66.3924 25.1375  11
  -6   4  -4 97.6330 31.4713   8
   6   4   4 50.9003 19.2878   9
  -6   4  -4 70.8063 11.9350  14
   6   4   5 2547.90 106.796  11
  -6   4  -5 2586.37 64.1520  14
  -6  -4  -6 227.893 18.7154  38
  -6   4  -6 148.608 20.7968  18
  -6   4  -6 151.244 14.7120  14
  -6   4  -6 167.611 18.1302  29
  -6   4  -6 145.820 18.8032  40
  -6  -4  -6 193.328 18.8068  42
  -6   4  -6 155.101 35.7331   8
   6   4   6 197.602 36.4683  11
  -6   4  -6 177.973 32.8598   3
  -6  -4  -7 1032.16 35.8924  38
  -6   4  -7 943.059 39.9426  40
  -6  -4  -7 943.080 38.0548  42
  -6   4  -8 80.4833 15.1391  19
  -6  -4  -8 111.580 16.5491  42
  -6  -4  -8 121.634 15.3480  38
  -6   4  -9 2723.77 72.1270  52
  -6  -4  -9 2757.26 73.3646  50
  -6   4  -9 2690.83 73.2324  18
  -6   4  -9 2650.23 69.3894  19
  -6  -4  -9 2653.79 63.4807  45
  -6  -4  -9 2594.98 69.5655  42
  -6  -4  -9 2603.13 63.3268  38
  -6  -4 -10 171.395 13.6420  45
  -6  -4 -10 152.760 15.9688  42
  -6  -4 -10 172.970 17.5850  50
  -6   4 -10 176.096 18.4288  18
  -6   4 -10 139.515 15.3439  19
  -6   4 -10 168.299 17.5284  52
  -6  -4 -11 166.727 15.5072  50
  -6   4 -11 160.162 15.6625  18
  -6   4 -11 139.110 13.1456  19
  -6  -4 -11 146.280 13.9870  27
  -6   4 -11 153.280 14.7751  52
  -6  -4 -12 101.762 10.3926  27
  -6   4 -12 122.330 11.2866  18
  -6   4 -12 86.4432 10.1494  19
  -6   4 -12 106.634 10.5493  20
  -6  -4 -12 120.524 11.7733  50
  -6  -4 -13 90.4685 6.47938  27
  -6  -4 -13 77.8112 6.26419  53
  -6  -4 -13 92.7031 7.21038  50
   6   5 -15 8.55873 5.67540  37
   6   5 -14 66.2573 9.09790  30
   6   5 -14 59.3411 8.38592  20
   6   5 -14 77.2389 10.3182  36
   6  -5 -14 90.2477 10.2497  33
   6  -5 -14 96.9483 9.58987  38
   6   5 -14 77.4330 10.4901  37
   6   5 -13 512.305 22.7680  30
   6  -5 -13 516.607 21.0387  45
   6   5 -13 515.334 20.5148  20
   6   5 -13 505.629 21.2303  32
   6   5 -13 569.742 23.0363  36
   6  -5 -13 529.876 22.9362  33
   6  -5 -13 528.974 21.9413  38
   6   5 -13 543.455 23.8986  37
   6   5 -12 10.7100 11.3853  37
   6   5 -12 5.89111 10.0254  36
   6  -5 -12-8.94563 11.4650  33
   6  -5 -12 8.04582 10.5138  31
   6   5 -12 5.21641 10.9819  30
   6  -5 -12 5.32241 10.1060  45
   6  -5 -12 13.6360 10.3034  48
   6   5 -12 0.46333 9.30523  20
   6  -5 -12 14.4639 10.5191  38
   6  -5 -11 481.844 25.9735  33
   6   5 -11 449.879 24.2211  36
   6  -5 -11 492.622 26.7151  31
   6   5 -11 487.350 26.7564  30
   6  -5 -11 491.675 23.9097  28
   6   5 -11 512.651 27.3487  37
   6  -5 -11 542.235 25.0952  38
   6  -5 -11 487.816 25.0424  48
   6  -5 -11 477.989 24.4979  45
   6   5 -11 495.829 25.6590  15
   6  -5 -10 4131.50 96.6132  45
   6   5 -10 4223.86 98.2186  44
   6   5 -10 4254.38 97.0051  36
   6  -5 -10 4248.61 100.613  31
   6  -5 -10 4279.42 98.4670  48
   6  -5 -10 4382.50 103.105  57
   6   5 -10 4280.04 100.103  37
   6  -5 -10 4229.84 95.7296  38
   6   5 -10 4348.55 98.7901  15
   6   5  -9 1425.79 46.1123  15
   6  -5  -9 1450.37 49.5039  57
   6  -5  -9 1362.26 46.4051  48
   6   5  -9 1441.16 47.5459  37
   6  -5  -9 1362.15 44.0025  38
   6   5  -9 1449.68 47.9664  44
   6   5  -8 1507.42 48.2018  15
   6  -5  -8 1569.90 52.3855  57
   6  -5  -8 1582.53 48.3256  13
   6  -5  -8 1630.53 50.8482  48
   6  -5  -8 1545.99 46.8079  38
   6   5  -8 1525.77 49.1670  37
   6   5  -8 1549.51 50.1591  44
   6  -5  -7 2450.38 66.9006  22
   6  -5  -7 2221.29 59.4414  38
   6  -5  -7 2418.04 116.325  12
   6  -5  -7 2300.30 62.3040  13
  -6  -5   7 2343.11 61.8137  16
   6  -5  -7 2408.21 66.9989  57
   6   5  -6 27645.5 558.313   9
   6   5  -6 27445.4 580.992   1
   6  -5  -6 27428.2 497.228  13
   6  -5  -6 27242.7 591.354  12
  -6  -5   6 27279.1 497.580  16
   6  -5  -6 27503.0 501.761  57
   6  -5  -6 28194.8 502.078  22
   6  -5  -5 1270.64 41.2692  13
   6  -5  -5 1225.45 80.6125  12
   6   5  -5 1201.14 75.8126   1
   6  -5  -4 37.7163 11.0402  13
   6  -5  -4 5.77331 19.5333  12
   6   5  -4 13.4878 19.8913   1
   6   5  -4 23.0010 18.8118  11
   6   5  -3 4352.11 135.386  11
   6  -5  -3 4215.05 95.4839  13
   6  -5  -3 4344.92 154.686  12
  -6  -5   3 4238.44 135.204   4
   6  -5  -2 2217.05 102.875  12
   6   5  -2 2157.97 91.5966  11
   6  -5  -2 2152.68 58.1639  13
   6   5  -2 2024.08 99.7281   1
  -6  -5   2 2084.27 90.5406   4
   6   5  -1 2999.32 123.279   1
  -6  -5   1 3036.05 114.814   4
   6   5  -1 3163.06 114.779  11
  -6   5   1 2908.90 111.475   8
  -6  -5   0 39.4097 22.5397   4
  -6   5   0 72.9109 24.2323   3
   6   5   0 24.4294 20.7618  11
  -6   5   0 81.1944 24.8088   8
  -6   5  -1 2291.00 98.6799   3
  -6  -5  -1 2410.43 102.994   4
   6   5   1 2169.46 97.5516  11
  -6   5  -1 2383.40 107.992   8
  -6  -5  -2 137.859 32.1567   4
  -6   5  -2 173.120 32.0790   3
  -6   5  -2 259.911 40.8413   8
   6   5   2 153.745 31.7391  11
  -6   5  -3 2053.58 107.312   8
  -6   5  -3 1822.38 91.6760   3
  -6   5  -3 2011.04 59.7819  29
   6   5   3 1958.30 94.9456  11
  -6   5  -3 1964.31 59.5941  40
  -6   5  -4 2578.31 73.6165  40
  -6   5  -4 2701.68 116.533   3
  -6   5  -4 2768.24 67.8988  14
  -6   5  -4 2790.46 74.7652  18
  -6   5  -4 2660.03 72.5888  29
   6   5   4 2688.16 114.665  11
   6   5   4 2594.76 66.1323  26
   6   5   4 2680.75 66.6313  25
  -6   5  -4 2719.69 128.879   8
  -6  -5  -4 2619.44 67.6691  55
  -6   5  -5 1094.03 42.1649  29
  -6   5  -5 1155.96 45.1154  18
  -6   5  -5 1106.64 37.9324  14
   6   5   5 1105.46 73.7314  11
   6   5   5 1163.20 38.1283  26
  -6   5  -5 1096.45 82.8151   8
  -6   5  -6 901.937 36.6352  29
  -6  -5  -6 885.104 35.1342  38
  -6   5  -6 923.224 40.3557  18
  -6   5  -6 890.981 32.6720  14
  -6   5  -7 9.24620 12.3379  29
  -6   5  -7-2.48476 14.9257  18
  -6  -5  -7 35.7221 12.6794  38
  -6  -5  -8 1321.45 43.9922  50
  -6   5  -8 1246.82 41.9505  52
  -6   5  -8 1366.39 47.3261  18
  -6  -5  -8 1232.28 39.6738  38
  -6   5  -9 103.788 13.9565  52
  -6   5  -9 110.388 16.9142  18
  -6  -5  -9 83.4054 14.2262  50
  -6  -5  -9 67.9486 11.4237  38
  -6  -5 -10 113.858 12.9593  50
  -6  -5 -10 114.355 11.0210  38
  -6   5 -10 95.0904 11.6082  52
  -6   5 -11 1713.77 44.1843  18
  -6  -5 -11 1620.27 41.7699  50
  -6   5 -12 52.4387 6.53505  20
  -6   5 -12 70.6215 7.72665  54
  -6  -5 -12 65.9677 7.19011  27
   6   6 -14 39.9039 5.62423  37
   6  -6 -14 38.8257 5.34762  33
   6  -6 -14 45.2623 5.51699  47
   6   6 -13 72.6363 9.17729  30
   6  -6 -13 89.2122 10.0010  47
   6   6 -13 97.1191 10.2868  37
   6  -6 -13 79.7002 9.46128  33
   6   6 -12 89.4267 12.0834  30
   6  -6 -12 88.8387 10.3017  45
   6  -6 -12 82.7077 11.5022  47
   6  -6 -12 84.6699 10.2933  38
   6  -6 -12 96.9145 11.9469  33
   6   6 -12 86.6124 11.5535  37
   6  -6 -11 1710.88 47.5166  33
   6   6 -11 1651.87 47.5875  30
   6  -6 -11 1625.00 44.8768  45
   6  -6 -11 1749.29 48.1145  47
   6  -6 -11 1586.15 42.5233  48
   6  -6 -11 1723.69 44.5234  38
   6   6 -11 1744.66 47.5099  37
   6   6 -11 1654.28 46.2224  15
   6  -6 -10 459.808 24.7826  33
   6  -6 -10 472.958 24.9615  31
   6  -6 -10 451.385 23.0119  45
   6   6 -10 450.446 23.7741  44
   6  -6 -10 473.650 22.2630  48
   6  -6 -10 464.634 24.9332  47
   6  -6 -10 438.163 21.7215  38
   6   6 -10 478.976 24.4409  37
   6   6 -10 457.306 23.1202  15
   6   6  -9 49.7938 13.7990  37
   6  -6  -9 64.0716 15.2851  31
   6   6  -9 63.1971 14.4766  44
   6  -6  -9 59.6795 12.9580  48
   6   6  -9 65.1338 13.4242  15
   6  -6  -9 64.3093 12.5019  38
   6  -6  -8 10.2168 11.0908  38
   6   6  -8 23.0730 13.1378  37
   6  -6  -8 34.1116 14.6322  31
   6  -6  -8 26.2758 12.9215  48
   6   6  -8 39.9906 15.1491  44
   6   6  -8 32.4930 11.7523  15
   6  -6  -8 19.8800 14.7405  57
   6   6  -7 3680.98 91.4954  44
   6  -6  -7 3661.63 85.2865  38
  -6  -6   7 3801.63 89.6531  16
  -6  -6   7 3737.88 88.2358  46
   6  -6  -7 3985.09 93.9642  57
   6  -6  -7 4075.37 95.5840  22
  -6  -6   6 609.630 30.3510  16
  -6  -6   6 580.825 29.2983  46
   6   6  -6 551.986 26.2388  25
   6  -6  -6 641.264 32.5897  22
   6  -6  -6 595.863 30.4238  57
  -6  -6   5 20.4075 15.0045  46
   6   6  -5 22.5360 26.7867   9
  -6  -6   5 17.9059 15.0617  16
   6  -6  -5 29.5800 30.1932  12
   6  -6  -5 20.5109 11.3288  13
   6   6  -5 6.37293 23.4938   1
   6   6  -5 21.8595 13.9534  25
   6   6  -5 26.7090 12.9344  26
   6  -6  -5 26.4592 16.3906  22
   6  -6  -5 30.4058 13.4586  57
  -6  -6   4 149.319 19.0661  16
   6  -6  -4 140.547 15.7426  13
   6  -6  -4 154.840 35.4251  12
   6   6  -4 119.721 17.5141  25
   6   6  -4 99.1456 15.5201  26
  -6  -6   4 137.237 18.5094  46
  -6  -6   3 7262.46 150.479  16
  -6   6   3 6824.36 146.959  29
   6   6  -3 7175.83 221.248   1
  -6  -6   3 7120.61 201.811   4
   6  -6  -3 7058.91 144.796  13
   6  -6  -3 6902.37 218.153  12
   6   6  -3 6988.92 197.329  11
   6   6  -3 6910.74 143.345  26
   6   6  -3 6931.01 144.631  25
  -6  -6   3 7050.58 147.209  46
   6   6  -2 57.9345 14.9557  25
   6   6  -2 66.3507 15.1674  26
   6  -6  -2 63.0554 13.8878  13
   6  -6  -2 103.538 30.5009  12
  -6   6   2 57.9663 15.1699  29
   6   6  -2 55.0979 25.6456  11
  -6  -6   2 56.4475 25.5101   4
   6   6  -2 47.8910 27.2876   1
  -6  -6   2 61.8449 15.0340  46
   6   6  -1 129.646 16.6670  26
   6  -6  -1 93.4856 14.8057  13
   6  -6  -1 95.7778 29.6163  12
  -6   6   1 109.082 17.5464  29
   6   6  -1 108.065 30.1112  11
  -6  -6   1 108.029 16.5093  46
  -6  -6   1 117.114 30.9164   4
   6   6  -1 97.1111 31.5035   1
   6  -6   0 531.540 27.9570  13
  -6   6   0 545.402 30.2066  29
   6  -6   0 529.015 55.2483  12
   6   6   0 612.877 56.1822  11
   6   6   0 545.437 28.1781  25
   6   6   0 497.599 56.8879   1
  -6   6   0 502.789 50.1371   3
  -6  -6   0 583.871 55.8490   4
  -6   6  -1 13029.3 319.490   3
  -6  -6  -1 13231.6 324.738   4
   6   6   1 12948.2 335.474   1
  -6  -6  -1 13343.2 250.772  46
  -6   6  -1 12643.9 255.187  29
   6   6   1 12941.4 248.679  25
   6   6   1 12706.3 247.990  26
   6   6   1 13665.3 323.161  11
  -6   6  -1 12536.5 325.918   8
  -6  -6  -1 13203.9 249.937  55
  -6  -6  -2 412.263 50.4715   4
   6   6   2 428.565 52.9942   1
  -6   6  -2 335.163 44.0519   3
   6   6   2 458.348 26.1621  26
   6   6   2 435.626 25.5580  25
  -6   6  -2 324.567 49.0254   8
  -6  -6  -2 447.468 26.1698  55
   6   6   3 792.602 33.1188  25
   6   6   3 763.530 32.6080  26
  -6   6  -3 712.567 35.5406  29
  -6  -6  -3 843.279 34.2378  55
  -6   6  -3 731.122 34.3322  18
  -6   6  -3 753.693 32.0791  14
  -6  -6  -3 811.129 34.3629  16
   6   6   4 1362.78 43.4142  26
   6   6   4 1276.60 42.6029  25
  -6   6  -4 1401.83 49.0871  29
  -6  -6  -4 1223.88 42.5625  55
  -6   6  -4 1382.92 47.6962  18
  -6   6  -4 1402.46 43.8505  14
  -6  -6  -4 1227.52 42.5335  16
  -6   6  -5 2255.12 64.8562  29
  -6   6  -5 2175.70 64.7036  18
  -6   6  -5 2211.35 59.1266  14
   6   6   5 2338.72 59.2768  26
  -6  -6  -5 2302.66 63.1063  38
  -6  -6  -6 1265.24 42.0672  38
  -6  -6  -6 1120.29 38.9341  50
  -6   6  -6 1268.38 45.8649  18
  -6   6  -6 1272.98 38.7843  14
  -6   6  -6 1276.60 40.9782  17
   6   6   6 1260.54 38.1881  26
  -6   6  -7 514.077 22.8525  15
  -6   6  -7 523.005 28.3060  18
  -6   6  -8 267.407 19.8608  18
  -6  -6  -8 275.031 17.3717  38
  -6   6  -9 115.810 14.1093  18
  -6  -6  -9 80.8818 10.4144  38
  -6   6 -10 163.285 12.6664  18
  -6  -6 -10 152.195 11.9541  27
  -6  -6 -10 120.486 8.67173  38
  -6   6 -11 51.2049 6.76167  18
  -6  -6 -11 68.5058 6.59285  27
  -6   6 -11 55.1149 6.16673  54
   6  -7 -12 20.7365 6.69803  47
   6   7 -12 14.2012 5.92700  37
   6  -7 -12 17.1250 6.50845  33
   6   7 -12 20.9655 6.24013  30
   6   7 -11 567.619 21.8828  30
   6  -7 -11 648.571 22.4863  33
   6  -7 -11 629.385 22.3108  47
   6  -7 -11 581.727 19.9168  45
   6   7 -11 615.969 20.6686  37
   6   7 -10 183.045 13.4364  37
   6  -7 -10 177.843 14.6921  33
   6  -7 -10 163.443 13.0650  45
   6  -7 -10 191.581 14.6645  47
   6   7 -10 167.147 13.1949  15
   6  -7 -10 180.619 14.7956  31
   6   7  -9 46.3204 11.9489  44
   6  -7  -9 70.3962 12.9078  31
   6   7  -9 52.6643 10.1062  37
   6   7  -9 59.8981 10.8250  15
   6  -7  -8 26.2965 12.3385  31
   6   7  -8 40.6970 13.0945  44
  -6  -7   8 30.3925 11.2014  46
   6   7  -8 38.2204 10.4480  15
   6  -7  -7 106.924 15.6671  31
   6   7  -7 82.6686 12.6900  15
  -6  -7   7 125.735 15.4632  16
   6   7  -7 139.957 16.8400  44
  -6  -7   7 118.776 15.3279  46
   6   7  -6 439.354 22.9493  25
  -6  -7   6 493.927 26.7930  16
   6  -7  -6 491.064 25.4289  57
  -6  -7   6 491.385 26.1691  46
   6   7  -5 925.210 33.1686  26
   6   7  -5 996.551 35.4334  25
  -6  -7   5 976.921 37.6826  46
  -6  -7   5 991.472 38.9228  16
  -6   7   5 932.169 35.3626  17
   6   7  -4 644.939 28.7328  26
   6   7  -4 726.675 31.0238  25
   6  -7  -4 577.749 31.6476  22
  -6  -7   4 655.602 31.9511  46
  -6   7   4 570.864 29.9455  17
  -6  -7   4 724.388 33.7823  16
   6   7  -3 1792.90 52.1841  26
   6   7  -3 1811.18 53.3462  25
  -6  -7   3 1928.03 56.1446  46
   6  -7  -3 1713.95 51.7710  51
   6  -7  -3 1798.26 58.0229  22
  -6   7   3 1713.19 54.6435  17
  -6  -7   3 1902.91 58.2690  16
  -6  -7   2 11.1435 14.7159  46
   6   7  -2 25.7991 15.5647  25
   6   7  -2 40.0547 14.5388  26
   6  -7  -2 18.5470 14.3506  51
   6  -7  -2-3.18132 16.2843  22
  -6  -7   2 18.0946 15.5774  16
  -6   7   2 33.2729 16.1396  17
  -6  -7   1 34.7145 15.3563  46
   6  -7  -1 70.1195 16.4332  51
  -6   7   1 51.0467 16.9453  17
   6   7  -1 40.4072 15.0874  26
   6  -7  -1 58.9519 17.4063  22
  -6   7   0 209.915 22.6654  29
   6  -7   0 201.229 17.3011  13
   6   7   0 166.385 20.1168  25
  -6  -7   0 147.112 20.7972  16
  -6  -7   0 150.558 18.6888  55
  -6   7  -1 629.056 32.4814  29
  -6  -7  -1 511.265 28.0041  55
   6   7   1 525.359 27.9809  26
   6   7   1 519.827 28.1311  25
   6  -7   1 500.954 25.9679  13
  -6  -7  -1 527.641 30.3001  16
  -6  -7  -1 556.413 29.1306  46
   6   7   2 5709.94 124.506  25
   6   7   2 5708.95 124.401  26
  -6  -7  -2 5791.92 125.066  55
  -6   7  -2 6131.70 132.509  29
  -6   7  -2 6090.91 130.641  17
   6  -7   2 5871.89 125.286  13
  -6  -7  -2 5801.59 127.532  16
   6   7   3 762.999 32.0440  26
   6   7   3 752.098 31.9039  25
  -6   7  -3 840.965 32.5435  14
  -6   7  -3 765.479 35.0247  17
  -6  -7  -3 749.367 32.5237  16
  -6  -7  -3 750.164 31.7379  55
   6   7   4 4538.22 97.5738  26
  -6   7  -4 4306.80 98.6089  18
  -6  -7  -4 4347.44 96.3742  16
  -6   7  -4 4536.87 101.527  17
  -6   7  -4 4501.74 97.8223  14
  -6  -7  -4 4438.80 96.9438  55
  -6  -7  -5 567.037 26.8433  38
   6   7   5 566.810 24.6443  26
  -6   7  -5 571.889 24.3943  14
  -6   7  -5 599.617 27.0915  17
  -6   7  -5 623.998 27.7570  18
   6   7   6 9.17402 9.70663  26
  -6   7  -6 9.11025 8.99861  15
  -6   7  -6 7.52166 10.6762  18
  -6  -7  -6 25.2199 10.5479  38
  -6  -7  -7 77.4274 11.2227  38
  -6   7  -7 90.5960 12.7777  18
   6   7   8 60.8869 9.04509  35
  -6  -7  -8 57.1241 9.07334  38
   6  -7   8 61.0746 10.7735  51
  -6   7  -8 59.3454 10.8713  18
  -6   7  -9 1.86305 5.11233  54
  -6  -7  -9 1.07635 4.92415  38
  -6   7  -9 9.76818 6.95617  18
   6  -8 -10 449.545 15.1182  47
   6   8 -10 422.624 15.3259  30
   6  -8 -10 417.456 15.3319  33
   6  -8  -9 55.0158 8.76070  47
   6  -8  -9 53.1346 8.63558  31
   6  -8  -9 37.6975 8.60017  33
   6  -8  -8 0.76625 8.48621  47
   6  -8  -8 7.50514 8.36025  31
   6   8  -8 9.83827 8.55037  44
   6  -8  -7 47.1053 10.5047  31
   6   8  -7 57.1843 11.3282  44
  -6  -8   7 44.5680 10.2115  46
  -6  -8   6 47.3532 11.8771  16
   6   8  -6 58.6727 12.3263  44
  -6  -8   6 50.2019 11.8966  46
   6  -8  -6 55.5838 11.1555  31
   6  -8  -5 38.6362 11.0720  31
  -6  -8   5 34.7219 11.9724  46
   6   8  -5 41.0702 11.8147  25
  -6  -8   5 39.0562 12.5663  16
  -6   8   5 49.1846 11.5181  17
   6  -8  -5 54.0902 14.0932  22
   6   8  -4 324.914 19.7578  25
   6   8  -4 303.264 18.1823  26
  -6  -8   4 332.266 20.9217  46
  -6  -8   4 316.904 21.3488  16
  -6   8   4 337.444 20.1625  17
   6  -8  -4 341.471 22.5115  22
   6   8  -3 1200.44 37.9249  26
   6   8  -3 1238.80 39.4933  25
   6  -8  -3 1270.20 42.7918  22
  -6  -8   3 1289.52 41.3687  46
  -6  -8   3 1292.19 42.7219  16
  -6   8   3 1213.09 40.4549  17
   6  -8  -2 1098.55 37.0359  51
   6   8  -2 1112.29 37.7797  25
   6   8  -2 1076.26 36.5756  26
   6  -8  -2 1095.60 40.2522  22
  -6  -8   2 1127.26 38.7604  46
  -6  -8   2 1117.52 40.4477  16
  -6   8   2 1131.39 39.4936  17
  -6  -8   1 11.0202 12.3919  55
   6   8  -1 28.3879 12.6530  26
   6  -8  -1 9.99222 13.2139  22
   6  -8  -1 9.23444 12.7301  51
  -6   8   1 26.1855 14.2714  17
  -6  -8   0 2157.06 58.3329  55
   6   8   0 2243.26 58.7855  25
   6  -8   0 2255.16 61.6392  22
   6  -8   0 2212.77 59.9831  51
  -6  -8   0 2332.89 62.0925  16
  -6   8   0 2200.11 61.1093  17
  -6  -8  -1 3006.30 72.9363  55
   6   8   1 3110.51 73.5298  26
   6   8   1 3222.33 74.2657  25
   6  -8   1 2957.50 76.1184  22
   6  -8   1 3086.38 76.0818  51
  -6  -8  -1 3283.34 76.4523  16
  -6   8  -1 3142.57 77.1309  17
  -6  -8  -2 626.997 26.0623  55
   6   8   2 624.433 26.7319  26
   6   8   2 661.970 27.3527  25
   6  -8   2 645.791 29.1602  22
  -6  -8  -2 659.814 27.8256  16
  -6   8  -2 623.891 26.4004  14
  -6   8  -2 625.400 29.3505  17
   6  -8   2 665.274 29.5227  51
   6   8   3 850.673 30.0668  26
  -6   8  -3 850.741 32.0781  17
  -6   8  -3 804.101 29.0396  14
  -6  -8  -3 855.248 28.9048  55
   6   8   4 392.832 19.2293  26
  -6   8  -4 381.885 18.3088  14
  -6   8  -4 387.228 20.6052  17
  -6  -8  -4 401.049 20.7691  38
   6  -8   4 397.917 21.9905  51
   6  -8   5 502.046 22.1921  51
  -6  -8  -5 470.905 20.5999  38
   6   8   5 455.305 18.6685  26
  -6  -8  -6 314.224 15.2107  38
   6  -8   6 361.434 17.2359  51
  -6  -8  -7 407.543 14.4685  38
   6  -8   7 402.489 14.2086  22
   6   8   7 414.455 14.0147  35
   6  -9  -8 99.5901 5.94262  33
  -6  -9   7 10.5175 5.96603  55
   6   9  -7 3.83305 5.74565  30
   6  -9  -7 0.21525 5.79080  33
   6  -9  -7 1.28532 4.80767  47
   6   9  -6 57.9726 8.55993  30
   6   9  -6 45.3583 7.79751  44
   6  -9  -6 50.9390 7.55710  47
  -6  -9   6 68.6934 8.89632  55
  -6  -9   5 82.7690 9.83915  55
  -6   9   5 75.2428 9.39504  25
   6   9  -5 75.5407 9.31297  44
  -6   9   4 219.332 14.0308  25
  -6  -9   4 229.372 14.2545  55
  -6  -9   4 247.963 15.2799  16
   6   9  -4 223.563 14.0820  44
   6  -9  -3 75.2671 11.6412  22
  -6  -9   3 107.104 12.3358  16
  -6   9   3 89.1425 10.3486  14
  -6   9   3 82.3647 11.3353  17
   6   9  -2 42.1476 9.52544  26
  -6   9   2 37.3562 10.5212  17
  -6   9   2 26.5942 9.11722  14
   6  -9  -2 46.1377 10.5617  22
  -6  -9   2 34.1459 9.96460  55
   6   9  -1 20.9556 9.39807  26
  -6  -9   1 12.0415 9.37468  16
  -6   9   1 24.2653 10.3970  17
  -6   9   1 16.9022 8.17811  14
   6  -9  -1 18.8145 9.96931  22
  -6  -9   1 18.3930 9.25553  55
   6   9   0 700.830 24.0444  26
  -6  -9   0 699.295 24.9433  16
  -6   9   0 785.097 26.5113  17
  -6   9   0 686.873 24.1240  14
   6  -9   0 675.666 25.0559  22
   6  -9   0 708.888 24.3492  51
  -6  -9   0 718.544 23.9462  55
   6   9   1 365.719 16.9062  26
  -6  -9  -1 302.212 15.9556  16
  -6   9  -1 383.117 18.5597  17
  -6   9  -1 326.817 15.9371  14
   6  -9   1 365.248 17.7564  22
   6  -9   1 368.027 17.5402  51
  -6  -9  -1 334.289 15.3064  55
   6  -9   2 239.279 14.6321  51
   6   9   2 255.561 13.8108  26
   6  -9   2 212.900 13.7159  22
  -6  -9  -2 222.397 13.8103  38
  -6   9  -2 214.842 12.4944  14
   6   9   3 1056.24 27.0836  26
  -6   9  -3 1062.50 27.9548  17
   6  -9   3 946.573 26.6543  22
  -6  -9  -3 971.907 27.2971  38
   6   9   4 93.0037 7.89945  26
   6  -9   4 70.7317 7.07997  22
   6  -9   4 83.2804 8.91353  51
  -6  -9  -4 74.3091 7.95131  38
  -6  -9  -5 314.032 10.3818  38
   6   9   5 388.204 11.3811  35
   7   0 -14 15695.4 289.541  37
   7   0 -14 15788.4 292.421  32
   7   0 -14 15788.3 291.661  36
   7   0 -14 14889.9 284.875  34
   7   0 -14 15713.7 294.154  20
   7   0 -14 15085.4 286.314  23
   7   0 -13 14.2429 12.4629  37
   7   0 -13 16.1331 12.5519  34
   7   0 -13 33.0250 14.2660  36
   7   0 -13 21.7455 15.0414  28
   7   0 -13 12.1784 12.5278  23
   7   0 -13 7.67150 13.8248  20
   7   0 -13 20.1911 15.4030  21
   7   0 -13 0.75316 13.2399  19
   7   0 -12 13007.4 251.130  45
   7   0 -12 13278.2 258.639  37
   7   0 -12 13440.0 259.944  36
   7   0 -12 12973.0 256.236  34
   7   0 -12 13700.7 256.979  33
   7   0 -12 13190.1 254.596  27
   7   0 -12 13239.7 259.429  30
   7   0 -12 13571.2 260.402  28
   7   0 -12 13795.1 259.305  48
   7   0 -12 13357.4 257.392  23
   7   0 -12 13232.2 258.138  53
   7   0 -12 13593.1 261.697  20
   7   0 -12 13724.1 261.901  19
   7   0 -12 13878.6 263.021  21
   7   0 -11 2.66842 11.1725  53
   7   0 -11 8.57424 10.7905  49
   7   0 -11 27.0342 13.1355  48
   7   0 -11 13.2081 13.9709  43
   7   0 -11 15.0321 11.4692  39
   7   0 -11 7.52538 11.0765  33
   7   0 -11 22.8613 12.6176  36
   7   0 -11 22.0469 12.5798  37
   7   0 -11 16.5220 13.1722  32
   7   0 -11 11.7737 11.2895  27
   7   0 -11 29.3143 12.7142  28
   7   0 -11 15.4073 12.9508  30
   7   0 -11 25.7529 12.3536  20
   7   0 -11 19.1536 13.0404  19
   7   0 -11 20.8182 13.9565  21
   7   0 -11 8.44247 19.6256   6
   7   0 -11 20.2929 13.1963  23
   7   0 -10 71.8773 25.6965   6
   7   0  -9 21.7952 19.2141   6
   7   0  -8 19022.8 347.201  13
   7   0  -8 18413.8 371.412  12
   7   0  -8 19589.8 409.405   6
   7   0  -7 8.61287 10.3014  12
   7   0  -7 7.58661 8.65724  13
   7   0  -7 23.2706 17.9644   6
   7   0  -6 4034.05 104.028  12
   7   0  -5 78.4563 15.5610  12
   7   0  -5 102.166 21.0132   6
   7   0  -5 108.546 10.6235   1
   7   0  -4 3764.51 96.6550  12
   7   0  -4 3789.09 95.0618  11
   7   0  -4 3940.11 106.055   9
   7   0  -4 3875.08 107.705   2
   7   0  -4 3851.37 111.504   6
   7   0  -3 11.7150 11.6234  11
   7   0  -3 86.3045 16.5859   2
   7   0  -2 79647.2 1394.36   9
   7   0  -2 77941.1 1387.62  11
   7   0  -1 25.6060 13.7777   9
   7   0  -1 17.0321 13.2356  11
   7   0  -1 27.2238 14.2311   2
   7   0   0 17243.5 334.714   9
   7   0   0 16572.3 336.874   2
   7   0   1 16.2914 13.3747   9
   7   0   1 7.54611 15.4871  11
   7   0   1 17.4832 13.9320   2
   7   0   2 69660.8 1249.85  11
   7   0   2 69611.0 1246.19   2
   7   0   3 154.885 25.9882  11
   7   0   3 137.179 21.8108   2
   7   0   4 17711.8 366.670  11
   7   0   4 17309.8 354.774   2
   7   0   5 59.0178 24.5812  11
   7   0   6 18.1057 21.2488  11
  -7   0  -6 7.99867 19.3962   7
  -7   0  -7 51.2520 26.2578   7
  -7   0  -7 35.8993 23.2489   8
  -7   0  -8 3598.51 147.907   7
  -7   0  -8 3370.85 85.3042  24
  -7   0  -8 3607.78 89.9938  42
  -7   0  -9 37.5249 13.9997  24
  -7   0  -9 37.8599 13.9621  50
  -7   0  -9 24.9166 14.2666  52
  -7   0  -9 21.5605 13.6795  42
  -7   0 -10 109.933 15.3610  24
  -7   0 -10 122.681 16.9771  42
  -7   0 -10 95.2940 17.0071  52
  -7   0 -10 98.7867 15.5821  50
  -7   0 -11-0.69524 11.7005  42
  -7   0 -11 1.32835 11.7555  52
  -7   0 -11 26.7355 11.1903  50
  -7   0 -12 699.563 29.2779  19
  -7   0 -12 678.442 27.6222  52
  -7   0 -12 661.696 25.5666  50
  -7   0 -13 4.40917 7.99495  43
  -7   0 -13 8.95389 7.62463  50
  -7   0 -13 6.34879 8.03964  19
  -7   0 -13 3.28639 7.58089  53
  -7   0 -14 29.1976 4.96878  19
   7   1 -15 18.7811 10.7264  37
   7   1 -15 19.0948 10.4671  30
   7   1 -15 28.1743 11.5113  20
   7   1 -15 13.2484 11.4204  36
   7   1 -15 22.1774 10.6287  32
   7   1 -14 185.575 18.4937  32
   7   1 -14 191.901 18.1320  36
   7   1 -14 176.357 17.9685  37
   7   1 -14 176.209 18.1012  20
   7   1 -14 139.601 15.0291  23
   7  -1 -13 637.161 27.2841  45
   7  -1 -13 634.761 29.7061  37
   7   1 -13 643.142 31.0969  37
   7  -1 -13 653.728 30.1572  36
   7  -1 -13 606.893 30.0948  34
   7   1 -13 660.524 31.9677  32
   7   1 -13 703.405 32.4860  36
   7  -1 -13 655.456 29.9327  33
   7  -1 -13 602.885 27.7440  27
   7  -1 -13 650.159 27.6516  47
   7  -1 -13 683.456 32.3856  48
   7   1 -13 641.000 28.7678  23
   7  -1 -13 641.200 30.1929  23
   7   1 -13 655.012 32.3379  20
   7   1 -13 679.791 33.3995  19
   7   1 -13 627.794 30.6375  21
   7  -1 -12 3618.85 84.9544  45
   7  -1 -12 3707.56 89.3844  38
   7   1 -12 3790.95 92.1050  37
   7  -1 -12 3721.46 90.1130  37
   7   1 -12 3551.46 85.2850  39
   7  -1 -12 3854.94 92.6877  32
   7   1 -12 3548.67 86.4289  34
   7  -1 -12 3735.56 90.4678  36
   7   1 -12 3830.75 93.9645  36
   7  -1 -12 3789.26 91.7623  34
   7  -1 -12 3792.86 89.7100  33
   7  -1 -12 3879.76 92.6247  30
   7   1 -12 3794.47 92.2249  30
   7   1 -12 3901.28 90.8708  28
   7  -1 -12 3623.66 85.9048  27
   7  -1 -12 3815.13 92.1178  48
   7  -1 -12 3887.57 87.3622  47
   7   1 -12 3823.11 89.8261  23
   7  -1 -12 3647.26 90.4659  23
   7  -1 -12 3757.51 88.7833  53
   7   1 -12 3943.58 94.0814  20
   7  -1 -12 3858.87 91.3353  19
   7  -1 -12 3831.66 94.9510  21
   7   1 -12 3904.78 95.2619  19
   7   1 -12 3861.36 92.8928  21
   7  -1 -11 35.1109 11.7187  53
   7  -1 -11 36.7225 12.2768  47
   7   1 -11 63.4325 14.0856  48
   7  -1 -11 51.9401 15.0235  48
   7  -1 -11 30.8195 14.2041  43
   7  -1 -11 42.5010 12.3244  41
   7  -1 -11 38.4982 11.4955  45
   7  -1 -11 61.4686 14.3121  37
   7  -1 -11 32.7292 12.9926  38
   7   1 -11 52.6300 12.6718  39
   7  -1 -11 56.6499 13.1743  36
   7   1 -11 27.0230 13.5202  37
   7   1 -11 49.5300 14.9548  36
   7  -1 -11 34.6580 14.0226  34
   7  -1 -11 68.8917 13.9399  33
   7  -1 -11 48.8364 13.4085  32
   7   1 -11 29.1482 12.5727  28
   7  -1 -11 42.3348 14.4867  30
   7   1 -11 48.9560 14.2675  30
   7  -1 -11 62.2530 28.1482   6
   7   1 -11 20.9123 21.6707   6
   7  -1 -11 46.1426 13.7832  23
   7   1 -11 39.8565 12.6570  23
   7  -1 -11 51.7039 15.1195  20
   7  -1 -11 35.8173 12.8759  19
   7   1 -11 33.6526 13.1568  19
   7   1 -11 41.3815 14.0186  20
   7  -1 -11 28.3630 13.4113  21
   7   1 -11 52.8614 14.5401  21
   7   1 -10 11776.5 293.277   6
   7  -1 -10 11964.5 276.026  12
   7  -1 -10 12243.7 306.295   6
   7   1  -9 4564.89 151.733   6
   7  -1  -9 4894.52 107.485  13
   7  -1  -9 4837.19 141.309  12
   7  -1  -9 4652.12 157.291   6
   7   1  -8 3462.02 122.226   6
   7  -1  -8 3523.73 83.0378  13
   7   1  -7 22645.8 449.773   6
   7  -1  -7 21802.5 449.605   6
   7  -1  -7 21220.2 426.750  12
   7  -1  -7 21418.7 388.705  13
   7   1  -7 21058.1 417.804   9
   7   1  -6 2159.47 66.5390   1
   7  -1  -6 2220.54 87.1403   6
   7   1  -6 2401.99 90.2848   6
   7  -1  -6 2248.06 80.0091  12
   7   1  -6 2484.61 80.0033   9
   7  -1  -5 5693.60 138.233   2
   7   1  -5 5325.15 128.359   1
   7  -1  -5 5703.11 151.159   6
   7   1  -5 5459.97 119.444  11
   7  -1  -5 5597.83 142.088  12
   7   1  -5 5693.99 139.786   9
   7  -1  -4 1831.52 64.8008   2
   7  -1  -4 1854.29 70.6556   6
   7   1  -4 1799.53 55.2961  11
   7  -1  -3 13219.6 267.474   6
  -7   1   3 12260.5 235.775   3
   7  -1  -3 12857.3 262.994   2
   7   1  -3 12630.6 250.762  11
   7  -1  -2 7.18511 12.2537   2
   7  -1  -2 19.9855 12.1874   6
  -7   1   2 31.5024 9.33665   3
   7   1  -2 29.8226 14.0714   9
   7   1  -1 7093.34 171.049   2
  -7   1   1 7120.75 155.413   3
   7   1  -1 7288.87 164.365  11
   7  -1  -1 7139.26 168.374  11
   7   1  -1 7552.77 167.670   9
   7   1   0 44168.0 796.198   2
  -7   1   0 41431.0 779.871   3
   7   1   0 42618.1 788.390  11
   7   1   0 45473.9 789.539   9
   7   1   1 76.0061 17.8563   2
  -7   1  -1 94.7580 17.3213   3
   7   1   1 79.6003 18.6724  11
   7   1   1 107.031 18.9813   9
   7   1   2 1239.47 55.3874   2
  -7   1  -2 1099.81 53.2160   3
   7   1   2 1263.57 57.9618  11
   7  -1   2 1164.46 57.9536  11
   7   1   3 49284.2 906.631   2
   7   1   3 49410.5 914.959  11
   7  -1   3 50289.7 920.822  11
   7   1   3 50036.6 898.414   9
   7   1   4 75427.6 1380.46   2
   7   1   4 78359.1 1396.79  11
   7  -1   4 79321.4 1402.61  11
   7  -1   5 16787.8 361.430   2
  -7   1  -5 17591.0 385.482   7
   7   1   5 17648.7 371.386  11
   7  -1   5 17716.0 375.569  11
  -7   1  -6 5008.79 160.267   8
  -7   1  -6 4811.06 162.933   7
   7   1   6 4725.10 146.661  11
  -7   1  -7 10.0305 12.9672  24
   7   1   7 12.8117 22.1153  11
  -7   1  -7 3.02356 21.6959   7
  -7   1  -7 18.1722 21.0570   8
  -7   1  -8 2060.80 58.6227  18
  -7  -1  -8 1852.10 52.7763  27
  -7  -1  -8 1922.28 58.0059  52
  -7  -1  -8 1823.21 55.2835  24
  -7   1  -8 2048.34 60.3557  24
  -7   1  -8 2021.31 60.4061  42
  -7  -1  -8 1877.75 60.8959  42
  -7   1  -8 1909.39 106.167  10
  -7   1  -8 2039.94 109.422   7
  -7   1  -9 441.238 25.5293  18
  -7  -1  -9 433.033 23.5101  27
  -7   1  -9 451.113 27.7284  42
  -7  -1  -9 453.968 29.0691  42
  -7   1  -9 499.968 28.0420  24
  -7  -1  -9 429.797 24.3745  24
  -7  -1  -9 428.901 26.0978  52
  -7  -1  -9 437.563 28.6728  50
  -7  -1 -10 201.416 16.7807  27
  -7   1 -10 203.480 18.9369  42
  -7  -1 -10 204.471 20.6775  42
  -7   1 -10 170.757 17.7754  24
  -7  -1 -10 189.074 16.7044  24
  -7   1 -10 177.222 16.8047  50
  -7  -1 -10 229.068 20.4900  50
  -7   1 -10 197.934 21.2697  52
  -7  -1 -10 222.684 19.6836  52
  -7  -1 -11 11.6130 9.33417  27
  -7  -1 -11 18.1380 11.5729  50
  -7  -1 -11 19.1792 12.8591  42
  -7   1 -11 15.5669 11.3955  42
  -7   1 -11 14.6839 11.7515  19
  -7  -1 -11 23.6335 10.9042  52
  -7   1 -11 33.8545 12.5620  52
  -7  -1 -12 215.253 13.4843  27
  -7  -1 -12 235.121 17.7251  42
  -7   1 -12 225.770 18.2583  19
  -7  -1 -12 238.017 17.2199  19
  -7  -1 -12 231.563 16.6643  50
  -7   1 -12 242.723 15.7853  53
  -7   1 -12 237.252 17.3705  52
  -7   1 -13 0.28117 7.67530  43
  -7  -1 -13 1.65292 7.43851  19
  -7   1 -13 6.67488 8.74700  19
  -7   1 -13 7.10096 7.13221  53
  -7  -1 -13-1.38858 7.78902  53
  -7  -1 -13 3.16042 7.83754  50
  -7  -1 -14-0.48793 4.17615  43
   7   2 -16 233.993 13.3052  37
   7   2 -15 8.80651 10.0088  20
   7   2 -15-0.48247 9.75799  37
   7   2 -15 11.7232 10.3350  30
   7   2 -15 0.47581 9.22835  32
   7   2 -14 65.8864 14.2748  30
   7  -2 -14 76.0463 12.4414  47
   7  -2 -14 86.2583 12.0948  45
   7   2 -14 69.4310 13.7243  20
   7   2 -14 63.7144 13.4058  32
   7   2 -14 63.6651 13.7648  37
   7  -2 -13 2811.66 69.6716  47
   7  -2 -13 2863.71 73.7177  48
   7  -2 -13 2871.59 71.7875  33
   7   2 -13 2661.06 72.5084  32
   7  -2 -13 2962.47 74.5758  34
   7  -2 -13 2785.19 66.7759  27
   7  -2 -13 2993.25 75.7349  28
   7  -2 -13 2945.44 71.6937  38
   7   2 -13 2701.80 72.9255  37
   7  -2 -13 2766.46 67.3595  45
   7   2 -13 2699.01 72.8608  20
   7   2 -13 2600.06 69.3775  21
   7   2 -13 2555.29 66.8704  23
   7  -2 -12 53.0072 13.2159  47
   7  -2 -12 53.9422 14.7416  48
   7  -2 -12 68.3943 13.4749  45
   7   2 -12 18.9416 11.5927  39
   7  -2 -12 41.5987 13.3722  38
   7   2 -12 50.2484 14.8355  36
   7  -2 -12 59.1703 15.8357  34
   7  -2 -12 44.3331 14.5459  33
   7  -2 -12 55.5896 15.4325  28
   7  -2 -12 47.6138 12.6622  31
   7  -2 -12 50.6656 14.4261  23
   7   2 -12 34.6609 13.0102  23
   7   2 -12 24.9921 14.7289  20
   7  -2 -12 47.4656 15.0783  21
   7   2 -12 36.1230 14.2782  21
   7   2 -12 36.2311 15.9574  19
   7  -2 -11 118.112 15.5957  47
   7  -2 -11 124.558 17.5158  48
   7  -2 -11 130.694 16.5192  41
   7  -2 -11 126.322 15.2557  45
   7  -2 -11 116.996 16.2019  38
   7   2 -11 114.033 15.6104  39
   7  -2 -11 95.9449 17.1913  34
   7   2 -11 130.293 17.9933  37
   7   2 -11 123.468 17.4671  36
   7  -2 -11 127.521 16.8022  33
   7  -2 -11 130.530 14.8683  31
   7  -2 -11 128.467 17.8505  28
   7   2 -11 143.829 17.8863  30
   7  -2 -11 109.964 26.1308  12
   7  -2 -11 143.689 16.9786  23
   7   2 -11 138.775 17.1825  23
   7  -2 -11 111.444 16.3149  57
   7   2 -11 117.729 16.5490  54
   7   2 -11 105.430 16.7409  20
   7   2 -11 133.266 18.8483  19
   7  -2 -11 136.324 17.7064  21
   7   2 -11 115.356 16.1462  21
   7  -2 -10 230.977 20.6570  48
   7  -2 -10 258.688 20.3661  43
   7  -2 -10 277.953 21.0051  41
   7   2 -10 205.636 19.8315  37
   7  -2 -10 214.751 19.5960  32
   7   2 -10 223.681 20.2561  36
   7  -2 -10 262.097 21.5733  34
   7  -2 -10 256.593 19.2426  33
   7   2 -10 227.338 19.9756  30
   7  -2 -10 221.883 20.5814  28
   7  -2 -10 218.884 19.8342  23
   7  -2 -10 249.245 35.0175  12
   7   2 -10 244.179 21.2286  19
   7  -2 -10 246.772 21.6156  21
   7   2 -10 224.972 33.7574   6
   7  -2  -9 3408.37 132.752   6
   7  -2  -9 3285.84 121.026  12
   7  -2  -9 3451.04 82.7689  13
   7   2  -9 3256.52 120.287   6
   7   2  -9 3304.04 77.9922  15
   7  -2  -8 989.582 64.3538   6
   7   2  -8 1026.19 51.5401   9
   7  -2  -8 1034.49 60.8744  12
   7  -2  -8 920.217 35.2420  13
   7   2  -8 1088.23 63.2933   6
   7   2  -8 1092.82 33.8928  15
   7   2  -7 79.9265 18.7676   9
   7  -2  -7 53.3135 19.2758  12
   7   2  -7 56.6033 15.2525   1
   7  -2  -7 78.7027 22.2638   6
   7   2  -7 72.6138 20.2768   6
   7  -2  -6 1754.44 77.7381  12
   7   2  -6 1827.00 70.1606   9
   7  -2  -6 1848.44 80.4671   6
   7  -2  -6 1737.49 63.1808   2
   7   2  -6 1840.30 78.6936   6
   7   2  -6 1799.82 69.2905   1
   7   2  -5 6082.21 132.505  11
   7  -2  -5 5956.68 163.471  12
   7   2  -5 6140.78 153.093   9
   7  -2  -5 6059.85 146.923   2
   7   2  -5 5970.50 152.361   1
   7  -2  -5 6192.02 162.713   6
   7   2  -4 3214.31 85.3342  11
   7   2  -4 3252.80 98.3090   9
   7  -2  -4 3040.73 99.4722   6
   7  -2  -4 3201.22 94.6869   2
   7   2  -3 9066.84 189.691  11
   7   2  -3 8740.94 198.474   9
  -7   2   3 8507.47 179.303   3
   7  -2  -3 8631.88 197.336   6
   7  -2  -3 8699.34 197.264   2
   7   2  -2 735.323 42.7949   9
  -7   2   2 709.743 35.4525   3
   7  -2  -2 749.151 39.2080   6
   7   2  -1 61.3015 17.9316  11
   7   2  -1 66.6083 17.5691   9
   7  -2  -1 78.0491 14.8000   6
  -7   2   1 57.0687 14.3011   3
   7   2   0 71518.1 1242.96  11
   7   2   0 72080.0 1241.48   9
  -7   2   0 70248.6 1236.34   3
   7   2   1 446.326 33.2259   9
  -7   2  -1 447.571 33.2879   3
  -7   2  -2 234.135 25.7968   7
   7   2   2 284.417 30.5600  11
  -7   2  -2 242.014 27.4170   3
  -7   2  -2 224.359 14.2844  14
   7   2   3 20968.2 404.236   9
  -7   2  -3 20699.6 419.311   7
   7   2   3 21243.5 420.409  11
  -7   2  -3 21712.0 424.969   3
  -7   2  -3 20011.1 368.960  14
  -7   2  -4 2108.19 94.8035   8
  -7   2  -4 2057.22 87.1099   7
   7   2   4 2079.86 85.0970  11
  -7   2  -4 2012.52 85.8106   3
  -7   2  -4 1947.03 50.4195  14
   7   2   5 6447.46 179.033  11
  -7   2  -5 6351.85 188.106   7
  -7   2  -5 6906.57 200.361   8
   7   2   6 4548.02 144.819  11
  -7   2  -6 4598.06 158.242   7
  -7   2  -6 4655.21 161.979   8
  -7   2  -7 2848.85 127.484   7
  -7   2  -7 2976.14 126.068   8
   7   2   7 2739.05 110.023  11
  -7   2  -7 2797.69 73.4357  40
  -7   2  -7 2905.29 77.2813  18
  -7   2  -7 2813.18 75.6360  24
  -7  -2  -7 2790.76 70.7473  24
  -7   2  -8 1518.17 51.0163  18
  -7   2  -8 1504.44 50.9897  24
  -7   2  -8 1377.18 46.8059  40
  -7   2  -8 1406.00 47.0739  42
  -7  -2  -8 1489.79 52.2587  42
  -7  -2  -8 1396.55 92.4277   7
  -7   2  -8 1410.66 90.2920   7
  -7   2  -8 1409.18 94.9180  10
  -7   2  -8 1454.28 87.8957   8
  -7   2  -9 1629.74 52.0115  18
  -7  -2  -9 1522.89 47.1232  27
  -7  -2  -9 1656.31 54.6625  50
  -7   2  -9 1586.17 52.6320  24
  -7  -2  -9 1497.96 46.9714  52
  -7   2  -9 1541.54 47.9027  40
  -7   2  -9 1501.54 48.3469  42
  -7  -2  -9 1569.80 54.3485  42
  -7  -2 -10 52.3548 12.3497  27
  -7   2 -10 47.0336 11.9535  42
  -7  -2 -10 77.3490 16.2120  42
  -7  -2 -10 58.6592 15.1932  50
  -7   2 -10 58.2283 15.2865  52
  -7   2 -10 61.5325 12.4102  53
  -7   2 -10 48.2737 13.5648  18
  -7  -2 -11 1358.62 39.5296  27
  -7  -2 -11 1392.19 45.2029  50
  -7   2 -11 1307.24 38.5530  53
  -7   2 -11 1387.48 45.3202  52
  -7   2 -11 1364.96 45.4498  19
  -7  -2 -11 1320.24 42.7214  19
  -7  -2 -12 175.874 12.4054  27
  -7  -2 -12 182.021 15.6021  50
  -7   2 -12 157.271 13.5922  54
  -7   2 -12 166.773 15.2816  52
  -7   2 -12 167.720 15.4283  19
  -7   2 -13 90.3731 9.62598  19
  -7  -2 -13 98.2517 9.69174  50
   7   3 -16 56.1869 8.23397  37
   7   3 -15 60.6520 10.6792  30
   7   3 -15 66.2524 10.9599  37
   7   3 -15 53.3979 10.1392  20
   7  -3 -15 52.8719 9.21766  47
   7   3 -15 57.4894 11.2304  36
   7   3 -15 63.7412 10.2642  32
   7   3 -14 72.4480 13.2212  36
   7   3 -14 56.7443 12.5421  32
   7   3 -14 74.9520 13.3192  30
   7  -3 -14 78.5502 12.5108  38
   7  -3 -14 67.4820 10.4820  45
   7   3 -14 73.5162 12.7874  20
   7  -3 -14 80.7151 12.2589  47
   7   3 -13 205.712 19.0987  32
   7   3 -13 221.012 20.1022  36
   7  -3 -13 244.274 20.4694  28
   7  -3 -13 237.901 18.5614  38
   7  -3 -13 230.242 16.7107  45
   7   3 -13 253.962 19.7102  20
   7  -3 -13 237.036 20.0789  48
   7  -3 -13 216.158 17.8546  47
   7  -3 -12 3903.03 94.6052  48
   7  -3 -12 3956.56 91.8077  47
   7  -3 -12 4027.22 90.8984  38
   7   3 -12 3872.43 94.1182  37
   7   3 -12 3771.55 88.1462  39
   7  -3 -12 3907.00 95.2078  34
   7   3 -12 3925.46 94.9795  36
   7  -3 -12 4012.52 92.7759  33
   7  -3 -12 3912.45 90.2082  31
   7  -3 -12 3956.53 95.4108  28
   7  -3 -12 3870.84 87.8992  45
   7   3 -12 3900.50 92.7231  20
   7   3 -12 3645.38 87.8620  23
   7  -3 -11 1040.12 36.9243  45
   7  -3 -11 1072.12 38.2343  38
   7   3 -11 1086.44 41.6642  37
   7  -3 -11 1121.60 40.5898  33
   7   3 -11 1043.58 41.2411  36
   7  -3 -11 1085.10 39.2967  31
   7   3 -11 1056.36 41.5405  30
   7  -3 -11 1068.17 42.3358  28
   7  -3 -11 1064.79 41.2749  48
   7  -3 -11 1054.15 39.5843  47
   7  -3 -11 1114.03 41.6281  57
   7   3 -11 1055.59 39.5967  20
   7   3 -11 1078.85 42.8167  19
   7   3 -11 1002.75 37.0170  21
   7  -3 -10 298.802 23.6474  57
   7  -3 -10 280.204 42.7085  12
   7  -3 -10 336.006 23.8728  41
   7  -3 -10 301.907 19.7239  45
   7  -3 -10 300.715 21.0123  38
   7   3 -10 225.089 20.8408  37
   7   3 -10 251.900 20.2308  15
   7  -3 -10 324.422 22.7084  33
   7  -3 -10 325.901 23.6495  34
   7   3 -10 290.331 21.6723  36
   7  -3 -10 295.603 22.0451  31
   7   3 -10 315.329 23.0837  30
   7  -3 -10 321.032 24.8411  28
   7  -3 -10 286.373 23.0363  48
   7   3 -10 273.342 20.8240  20
   7   3 -10 266.548 22.4879  19
   7  -3 -10 340.354 24.0957  21
   7   3  -9 176.344 17.5815  15
   7  -3  -9 270.213 22.1850  34
   7   3  -9 206.750 20.4910  30
   7  -3  -9 268.698 20.9926  13
   7  -3  -9 210.340 37.6716  12
   7  -3  -9 240.331 22.1412  41
   7  -3  -9 215.816 20.5482  48
   7  -3  -9 250.367 21.2502  23
   7  -3  -8 5817.97 181.664   6
   7  -3  -8 5571.94 178.889  12
   7  -3  -8 5852.73 126.306  13
   7   3  -8 5931.23 121.187  15
   7   3  -8 5704.16 167.820   6
   7   3  -7 3003.01 100.767   9
   7  -3  -7 3028.91 117.282   6
   7  -3  -7 3151.46 74.2521  13
   7  -3  -7 3039.65 117.491  12
   7   3  -7 2831.79 67.7877  15
   7   3  -7 2969.19 108.504   6
   7   3  -7 2808.83 104.254   1
   7   3  -6 578.251 42.5244   9
   7  -3  -6 470.902 44.1406   6
   7  -3  -6 536.110 25.3394  13
   7  -3  -6 536.731 48.6766  12
   7   3  -6 521.087 21.3508  15
   7  -3  -5 13104.5 298.382  12
   7  -3  -5 12344.4 236.404  13
   7   3  -5 12386.8 252.700  11
   7   3  -5 12433.3 283.580   1
   7  -3  -5 12148.7 262.989   2
   7   3  -5 13038.0 278.437   9
   7  -3  -5 12971.1 285.290   6
   7   3  -4 29173.5 551.395  11
   7  -3  -4 29861.1 588.323  12
   7  -3  -4 29582.4 526.006  13
   7  -3  -4 29847.9 562.763   2
   7   3  -4 29110.9 577.322   1
   7   3  -4 30179.1 571.400   9
   7  -3  -4 28782.5 569.177   6
   7   3  -3 14024.0 293.323   9
   7  -3  -3 12871.6 281.704   6
   7   3  -3 13830.7 281.301  11
   7  -3  -3 13403.3 251.468  13
  -7   3   3 13733.5 276.883   3
  -7  -3   3 13195.6 274.648   4
   7   3  -2 4666.63 124.040  11
  -7   3   2 4465.26 118.954   3
  -7  -3   2 4374.58 118.286   4
   7  -3  -2 4150.94 113.170   6
   7   3  -2 4488.89 127.798   9
  -7  -3   1 124.460 20.1981   4
  -7   3   1 172.954 22.7143   3
   7   3  -1 198.409 26.7952   9
   7   3  -1 129.643 22.6596  11
   7   3   0 376.945 34.5197  11
   7   3   0 341.919 33.1928   9
  -7   3   0 398.596 33.2911   3
  -7   3  -1 17802.4 374.397   8
   7   3   1 16719.5 351.038   9
  -7   3  -1 16745.7 354.814   3
  -7   3  -1 17010.1 309.208  14
   7   3   2 21.5778 19.9504  11
   7   3   2 18.5460 17.1498   9
  -7   3  -2 20.7283 19.0912   8
  -7   3  -2 38.4272 9.71885  14
  -7   3  -2 61.8493 19.8278   3
  -7   3  -3 3968.62 140.360   8
   7   3   3 3805.54 114.879   9
   7   3   3 3983.30 127.004  11
  -7   3  -3 3760.99 83.7569  14
  -7   3  -3 3788.76 126.130   3
  -7   3  -4 5866.47 166.734   7
   7   3   4 6228.86 171.325  11
  -7   3  -4 5685.47 119.819  14
  -7   3  -4 5950.41 173.575   3
  -7   3  -5 757.571 56.3232   7
  -7   3  -5 650.468 59.3244   8
  -7   3  -5 680.848 54.9847   3
  -7   3  -5 652.832 27.2696  14
   7   3   5 697.067 53.1660  11
  -7   3  -6 5376.93 122.205  24
  -7   3  -6 5284.94 120.399  40
  -7   3  -6 5337.98 173.851   7
  -7   3  -6 5692.84 189.436   8
   7   3   6 5521.48 168.762  11
  -7   3  -7 1048.20 79.0559   8
  -7   3  -7 1185.72 45.7719  18
  -7   3  -7 1068.30 42.2767  40
  -7  -3  -7 1202.35 44.3511  42
  -7   3  -7 1078.02 43.5362  24
   7   3   7 1117.73 71.7012  11
  -7   3  -8 716.133 33.3604  40
  -7  -3  -8 740.777 35.5758  42
  -7   3  -8 775.853 36.0839  18
  -7  -3  -9 359.389 25.1255  42
  -7   3  -9 329.721 24.9145  18
  -7   3  -9 375.882 25.9853  52
  -7  -3 -10 28.4291 10.8933  27
  -7  -3 -10 23.4417 13.1982  42
  -7   3 -10 19.4720 12.0511  19
  -7   3 -10 9.17206 12.6637  18
  -7   3 -10 38.4687 14.3230  52
  -7  -3 -11 12.4485 8.59525  27
  -7  -3 -11 16.2774 10.4895  42
  -7   3 -11 27.6673 11.0332  19
  -7   3 -11 20.2197 10.5214  18
  -7   3 -11 14.7710 11.4937  52
  -7  -3 -12 220.824 15.4364  50
  -7   3 -12 225.038 14.8178  19
  -7  -3 -12 227.091 13.3025  27
  -7   3 -12 200.079 14.2056  54
  -7   3 -12 234.291 15.5794  52
  -7  -3 -13 65.6569 7.58674  50
  -7   3 -13 47.0965 6.16570  54
  -7  -3 -13 45.7486 6.51733  43
  -7   3 -13 45.0015 6.10450  19
   7   4 -16 71.4806 6.01268  37
   7  -4 -15 11.0873 6.84534  47
   7   4 -15 14.4865 7.55719  30
   7   4 -14 40.3120 10.6932  30
   7  -4 -14 51.2080 10.1448  38
   7  -4 -14 56.7558 10.5441  47
   7   4 -14 40.7512 9.39461  20
   7   4 -14 50.3952 11.5199  37
   7   4 -14 45.3622 10.8773  36
   7   4 -14 35.0897 9.91384  32
   7   4 -13 87.1904 14.7032  37
   7   4 -13 80.0207 13.6617  36
   7   4 -13 77.0369 13.6058  30
   7  -4 -13 76.0544 12.5621  38
   7  -4 -13 98.3877 13.4634  47
   7  -4 -13 82.6986 13.6031  48
   7   4 -13 93.0832 12.8957  20
   7  -4 -13 68.3496 11.0226  45
   7  -4 -12 273.623 18.1262  45
   7  -4 -12 330.775 20.1939  38
   7   4 -12 296.372 21.2331  37
   7   4 -12 272.587 18.7763  39
   7   4 -12 285.663 21.0052  36
   7  -4 -12 283.682 20.4822  31
   7  -4 -12 316.450 21.7404  28
   7  -4 -12 284.464 20.5618  47
   7  -4 -12 302.589 21.6875  48
   7   4 -12 258.791 17.5268  23
   7   4 -12 273.028 19.1462  20
   7  -4 -11 1197.06 44.3169  57
   7  -4 -11 1190.93 40.3790  38
   7   4 -11 1267.68 44.7831  37
   7  -4 -11 1207.56 42.9273  33
   7   4 -11 1263.45 43.5671  36
   7  -4 -11 1201.60 43.5684  28
   7  -4 -11 1206.66 42.7963  31
   7   4 -11 1226.98 44.9029  30
   7  -4 -11 1228.34 40.2027  45
   7  -4 -11 1156.89 43.3784  48
   7  -4 -11 1206.26 43.1983  47
   7   4 -11 1216.67 40.8567  20
   7   4 -11 1257.92 42.2658  15
   7  -4 -10 6426.78 135.110  45
   7   4 -10 6423.53 139.427  44
   7  -4 -10 6667.01 135.660  38
   7   4 -10 6435.12 140.073  37
   7  -4 -10 6801.87 143.216  34
   7  -4 -10 6562.80 139.472  33
   7   4 -10 6287.65 138.410  36
   7  -4 -10 6468.13 139.880  31
   7   4 -10 6139.99 139.921  30
   7  -4 -10 6578.82 141.023  28
   7  -4 -10 6724.34 143.403  57
   7  -4 -10 6833.13 141.926  48
   7   4 -10 6315.72 136.816  15
   7   4  -9 3518.93 87.3176  37
   7  -4  -9 3615.81 83.3037  38
   7  -4  -9 3821.39 91.2850  34
   7   4  -9 3561.55 86.4417  36
   7   4  -9 3521.79 88.7073  30
   7  -4  -9 3613.07 89.0613  28
   7  -4  -9 3610.92 89.2305  48
   7  -4  -9 3689.32 146.113  12
   7  -4  -9 3601.52 88.4191  13
   7   4  -9 3498.81 84.4108  15
   7  -4  -8 7322.19 151.171  34
   7  -4  -8 7289.15 152.803  41
   7  -4  -8 6962.27 213.799  12
   7  -4  -8 7293.74 150.052  13
   7   4  -8 7002.46 145.195  15
   7  -4  -8 6966.28 151.739  57
   7   4  -8 7023.32 147.655  37
   7   4  -7 15.1467 9.91974  15
   7   4  -7 28.7792 20.6521   9
   7   4  -7 19.6050 20.3065   1
   7   4  -7 22.5146 17.8222   6
   7  -4  -7 8.79567 21.0394  12
   7  -4  -7 15.1367 11.9137  13
   7   4  -6 473.886 42.9163   9
   7   4  -6 382.780 41.5192   1
   7  -4  -6 357.254 44.5127  12
   7  -4  -6 451.889 24.4353  13
   7   4  -5 8493.99 216.609   9
   7  -4  -5 8782.07 171.902  13
   7   4  -4 14.6874 18.5194  11
   7   4  -4 33.2218 21.1751   9
   7   4  -4 65.3734 23.2044   1
   7  -4  -4 49.9281 11.5985  13
   7  -4  -3 2723.15 67.5849  13
   7   4  -3 2606.22 100.086   9
   7   4  -3 2679.51 109.015   1
  -7  -4   3 2724.07 93.6748   4
   7  -4  -3 2656.52 111.138  12
   7   4  -3 2838.44 95.9986  11
   7  -4  -2 210.847 17.8892  13
   7   4  -2 210.609 28.6129  11
  -7   4   2 215.816 28.7449   8
  -7   4   2 221.568 27.1296   3
  -7  -4   2 228.927 28.9879   4
  -7   4   1 27055.8 539.739   8
  -7   4   1 26588.2 527.831   3
  -7  -4   1 26586.5 528.223   4
   7   4  -1 26568.9 529.894  11
  -7   4   0 673.367 52.7550   8
  -7   4   0 629.871 45.9312   3
  -7  -4   0 593.321 46.2591   4
   7   4   0 753.863 51.3441  11
  -7   4  -1 7629.13 202.959   3
   7   4   1 8037.60 202.496   9
  -7   4  -1 7817.05 218.227   8
  -7   4  -2 29.3812 10.2846  14
   7   4   2 58.0889 24.0083  11
  -7   4  -2 43.7127 24.4594   8
   7   4   2 49.2916 20.5420   9
  -7   4  -2 62.9966 22.2066   3
  -7   4  -3 1349.36 41.7750  14
   7   4   3 1436.46 70.5328   9
  -7   4  -3 1374.92 83.9376   8
  -7   4  -3 1451.42 77.2273   3
   7   4   3 1471.78 77.9203  11
  -7   4  -4 13.1408 10.1357  14
   7   4   4 11.9153 21.8910  11
  -7   4  -4-3.15362 22.6290   8
  -7   4  -4 7.61810 17.4459   3
  -7   4  -5 36.3628 11.2906  14
  -7   4  -5 43.4261 13.7733  29
  -7   4  -5 22.3591 13.4033  24
   7   4   5 14.7224 25.2480  11
  -7   4  -5 5.38327 23.4396   3
  -7   4  -6 1041.75 39.6277  29
  -7   4  -6 1140.45 37.4830  14
  -7   4  -6 1055.11 44.0013  18
   7   4   6 1062.62 72.1586  11
  -7   4  -6 1105.81 43.0406  40
  -7  -4  -6 1103.87 41.3323  42
  -7   4  -6 1079.96 81.7844   8
  -7   4  -7 5427.13 117.558  29
  -7   4  -7 5687.59 125.641  40
  -7  -4  -7 5361.17 121.447  42
  -7  -4  -8 89.6049 15.3968  42
  -7   4  -8 107.391 15.7395  19
  -7   4  -8 108.548 18.8886  18
  -7  -4  -9 165.756 16.9459  42
  -7   4  -9 143.868 18.0579  52
  -7   4  -9 149.346 15.9233  19
  -7   4  -9 180.286 19.2706  18
  -7  -4  -9 187.980 19.2862  50
  -7  -4 -10 612.550 25.4440  27
  -7  -4 -10 578.766 25.5948  42
  -7   4 -10 593.596 26.8432  52
  -7  -4 -10 621.191 27.9634  50
  -7   4 -10 596.225 24.8145  19
  -7   4 -10 585.656 27.4184  18
  -7  -4 -11 46.3089 9.26290  27
  -7   4 -11 41.3699 8.77589  19
  -7  -4 -11 54.6603 11.2316  50
  -7   4 -11 47.3041 10.5455  18
  -7   4 -11 50.5266 10.4557  52
  -7  -4 -12 8.50006 6.21497  27
  -7  -4 -12-0.28614 6.86993  50
   7   5 -15 84.6150 6.30434  30
   7   5 -15 131.397 8.01515  37
   7   5 -14 161.000 12.1654  37
   7   5 -14 124.546 11.2076  30
   7  -5 -14 162.941 11.7817  33
   7  -5 -14 156.651 11.2403  47
   7  -5 -13 95.3745 10.7939  38
   7   5 -13 111.571 13.1313  37
   7  -5 -13 96.0035 11.8766  48
   7  -5 -13 99.7293 12.4975  47
   7   5 -13 105.503 11.7934  36
   7   5 -13 112.968 12.1983  32
   7   5 -13 97.7153 12.5945  30
   7  -5 -12 11.6653 10.6320  31
   7   5 -12 20.9130 11.6124  37
   7   5 -12 12.1045 10.3275  36
   7  -5 -12 11.8017 9.63770  38
   7   5 -12 11.4149 9.61320  39
   7  -5 -12 11.0572 10.8871  47
   7  -5 -12 27.4630 11.4459  48
   7  -5 -12 17.3239 9.63764  45
   7  -5 -11 8.69284 9.89819  45
   7   5 -11 1.27220 11.9069  37
   7   5 -11-6.77908 10.8305  36
   7  -5 -11-2.20449 10.4834  28
   7  -5 -11-7.84750 11.6787  31
   7  -5 -11-5.63668 10.0694  38
   7  -5 -11-3.20143 11.0698  47
   7  -5 -11 3.64832 11.3820  48
   7   5 -11 17.1616 11.2122  15
   7  -5 -10 29.2009 12.0115  45
   7   5 -10 33.9889 14.7593  44
   7  -5 -10 47.7798 12.2335  38
   7  -5 -10 34.3897 13.9819  33
   7   5 -10 36.0952 12.4154  36
   7   5 -10 34.1304 13.7841  37
   7  -5 -10 52.0222 13.5506  28
   7  -5 -10 26.6361 12.9296  31
   7   5 -10 49.2874 15.3183  30
   7  -5 -10 38.1384 13.8488  57
   7   5 -10 39.3163 12.7255  15
   7  -5 -10 30.8939 13.3102  48
   7   5  -9 74.9699 17.8311  44
   7  -5  -9 69.4233 13.4940  38
   7   5  -9 73.5743 15.7096  37
   7   5  -9 76.0506 17.1429  30
   7  -5  -9 72.9685 15.4421  28
   7  -5  -9 88.9766 16.6554  31
   7  -5  -9 89.0081 17.7224  57
   7  -5  -9 78.1857 15.8814  48
   7  -5  -9 77.8673 15.4486  13
   7   5  -9 77.5948 14.7619  15
   7   5  -8 60.1574 14.8212  37
   7  -5  -8 103.406 15.9981  13
   7  -5  -8 75.0775 17.2460  57
   7   5  -8 75.2348 14.6087  15
   7  -5  -8 78.3794 14.2664  38
   7  -5  -7 3435.02 84.1015  34
   7  -5  -7 3379.98 83.0484  13
   7   5  -7 3207.56 120.754   9
   7  -5  -7 3342.40 86.5388  57
   7  -5  -7 3438.79 85.8623  22
   7   5  -7 3414.29 80.0007  15
  -7  -5   7 3350.06 81.3397  16
   7  -5  -6 7121.14 154.428  57
   7  -5  -6 7383.89 152.051  13
   7  -5  -6 7688.14 229.866  12
   7  -5  -6 7669.11 155.424  22
   7   5  -6 7094.18 201.567   9
   7  -5  -6 7238.77 154.090  41
   7   5  -6 7052.91 215.780   1
   7   5  -5 2877.32 125.918   1
   7  -5  -5 3263.81 78.6755  13
   7  -5  -5 3167.35 134.999  12
   7   5  -5 2990.13 118.134   9
   7   5  -4 74.4900 27.4515   1
   7  -5  -4 88.1032 13.8760  13
   7  -5  -4 71.2551 27.2675  12
   7   5  -4 121.260 25.5624  11
   7   5  -4 82.0759 26.6477   9
   7   5  -3 719.113 59.9704   1
  -7  -5   3 653.571 49.8440   4
   7  -5  -3 721.186 62.2373  12
   7   5  -3 656.599 50.0115  11
   7  -5  -3 752.825 30.9223  13
   7  -5  -2 147.409 16.5190  13
  -7  -5   2 140.456 27.4868   4
   7   5  -2 157.218 29.0418  11
  -7   5   1 2698.08 112.218   8
  -7   5   1 3072.91 113.851   3
   7   5  -1 2758.68 122.724   1
  -7  -5   1 2973.59 113.072   4
   7   5  -1 2893.25 112.327  11
  -7   5   0 9671.89 258.900   8
  -7   5   0 9858.10 250.320   3
  -7  -5   0 9863.67 253.099   4
   7   5   0 10011.0 252.240  11
   7   5   1 19713.8 428.391   9
  -7   5  -1 19627.4 448.485   8
   7   5   1 20279.6 435.527  11
  -7   5  -1 19299.3 432.246   3
  -7  -5  -1 20647.2 439.163   4
   7   5   2 842.185 59.2559   9
  -7   5  -2 789.706 68.2954   8
  -7   5  -2 793.821 31.7471  14
  -7   5  -2 812.165 35.4246  40
   7   5   2 782.318 31.7706  26
   7   5   2 792.539 32.4031  25
  -7   5  -2 749.237 58.9182   3
  -7  -5  -2 781.269 32.6434  55
  -7  -5  -3 72.3843 14.8590  55
   7   5   3 69.4393 14.6486  25
   7   5   3 111.175 15.3540  26
  -7   5  -3 79.8529 16.3317  40
  -7   5  -3 107.902 13.9756  14
  -7   5  -3 104.035 17.3900  29
  -7   5  -3 83.1282 26.4871   3
   7   5   3 67.4370 28.4685  11
  -7   5  -3 63.9297 29.0554   8
   7   5   3 85.4854 26.5167   9
  -7   5  -4 1765.58 57.6438  40
  -7   5  -4 1831.59 95.9096   3
  -7   5  -4 1845.14 58.4257  18
  -7   5  -4 1864.75 52.7107  14
  -7   5  -4 1782.27 56.6501  29
   7   5   4 1675.70 91.6986  11
   7   5   4 1804.23 51.0424  26
  -7  -5  -4 1774.33 52.7697  55
  -7   5  -4 1771.18 104.873   8
  -7   5  -5 377.240 21.8770  14
  -7   5  -5 417.297 28.0630  18
  -7  -5  -5 318.198 22.0354  38
   7   5   5 343.885 21.5462  26
  -7   5  -5 385.516 25.4763  29
  -7   5  -6 6587.72 141.350  29
  -7  -5  -6 6689.24 138.021  38
  -7   5  -6 6788.03 147.447  18
  -7   5  -6 6677.02 136.535  14
  -7   5  -7 146.881 16.2696  29
  -7   5  -7 167.222 19.8031  18
  -7  -5  -7 122.788 14.8859  38
   7   5   8 2957.87 66.9352  35
  -7   5  -8 3018.40 76.6474  18
  -7  -5  -8 2891.00 73.2746  50
  -7  -5  -8 2856.86 66.3429  38
  -7   5  -8 2813.60 70.6107  52
  -7   5  -9 93.7429 12.7573  52
  -7  -5  -9 104.813 13.8492  50
  -7   5 -10 19.0513 8.92066  52
  -7  -5 -10 37.1247 9.67511  27
  -7  -5 -10 19.0889 8.96574  50
  -7  -5 -11 20.6153 7.21383  27
  -7   5 -11 12.1058 7.41985  54
  -7   5 -11 14.0137 7.99476  18
   7   6 -14 219.180 8.47383  37
   7  -6 -14 238.071 8.99096  33
   7   6 -13 320.361 14.7747  37
   7   6 -13 318.622 14.9380  30
   7  -6 -13 332.709 14.9095  33
   7   6 -12 734.803 24.9220  37
   7  -6 -12 714.044 25.7604  31
   7   6 -11 40.3995 10.0923  15
   7  -6 -11 39.5109 10.4253  48
   7   6 -11 59.3109 11.8954  37
   7  -6 -11 29.8530 9.61659  45
   7   6 -10 15.3399 11.4624  30
   7   6 -10 6.75455 9.21653  15
   7  -6 -10-6.53445 10.1304  48
   7  -6 -10 4.77435 9.60528  45
   7   6 -10-3.43111 11.5047  44
   7   6 -10 7.92450 10.1483  37
   7  -6  -9 582.448 24.2415  38
   7   6  -9 606.269 27.0721  37
   7   6  -9 593.573 26.4394  15
   7  -6  -9 629.533 30.2152  31
   7   6  -9 551.448 28.6787  30
   7  -6  -9 594.726 27.4141  48
   7   6  -9 599.851 28.4344  44
   7  -6  -9 658.481 30.4325  57
   7   6  -8 1560.84 46.3836  15
   7  -6  -8 1555.57 45.9881  13
   7  -6  -8 1505.52 43.1953  38
   7   6  -8 1572.12 47.0414  37
   7   6  -8 1665.84 51.2747  44
   7  -6  -8 1664.82 51.9118  57
   7  -6  -8 1533.77 48.4767  48
   7   6  -7 13909.2 268.945  15
  -7  -6   7 14447.6 272.672  16
   7  -6  -7 14056.1 270.177  13
   7  -6  -7 14936.5 278.621  22
  -7  -6   7 14492.9 270.660  46
   7  -6  -7 14671.8 277.299  57
  -7  -6   6 70.0351 16.7019  16
   7  -6  -6 78.8625 14.3481  13
  -7  -6   6 70.8005 16.5905  46
   7   6  -6 71.6144 15.5348  25
   7  -6  -6 93.1112 16.4233  57
   7  -6  -6 94.2270 18.8873  22
  -7  -6   5 25.6077 15.4620  16
   7  -6  -5 20.4415 12.5844  13
  -7  -6   5 14.4024 15.0664  46
   7   6  -5 42.8099 14.8882  25
   7   6  -5 31.5930 13.6303  26
   7  -6  -5 28.9717 14.6683  57
   7  -6  -5 25.7636 15.6577  22
   7  -6  -4 3068.32 79.1248  22
   7  -6  -4 2819.55 74.2119  57
  -7  -6   4 3000.71 77.8387  16
   7   6  -4 2752.87 119.474   9
   7  -6  -4 2865.41 131.685  12
   7  -6  -4 2885.77 73.3859  13
   7   6  -4 2785.39 70.9718  26
   7   6  -4 2914.38 72.7468  25
  -7  -6   4 3009.84 75.5466  46
   7   6  -3 1621.44 49.2714  26
   7   6  -3 1588.36 49.6569  25
   7  -6  -3 1632.46 50.7003  13
   7  -6  -3 1655.82 98.0810  12
   7   6  -3 1671.40 84.5867  11
  -7   6   3 1652.45 52.3640  29
   7  -6  -3 1704.57 54.7089  22
   7   6  -3 1653.45 90.1396   9
  -7  -6   3 1609.88 51.1869  46
  -7   6   2 1863.00 56.9914  29
  -7  -6   2 1823.77 55.0626  46
   7  -6  -2 1801.03 54.6260  13
   7  -6  -2 1762.65 101.975  12
   7   6  -2 1723.37 89.9507  11
   7   6  -2 1838.11 53.4714  26
   7   6  -2 1828.57 53.9264  25
  -7   6   2 1765.08 90.4928   3
   7   6  -2 1871.45 104.961   1
  -7  -6   2 1775.38 91.4627   4
  -7   6   1 598.337 55.3302   3
   7   6  -1 712.409 65.2395   1
  -7  -6   1 615.489 55.7080   4
  -7   6   1 759.454 35.3867  29
   7  -6  -1 773.239 33.5516  13
   7   6  -1 690.432 60.6910  11
   7  -6  -1 731.380 65.0707  12
   7   6  -1 763.558 32.2036  26
  -7  -6   1 701.570 32.7926  46
   7  -6   0 1401.24 46.9936  13
  -7   6   0 1424.29 49.7477  29
   7   6   0 1315.16 79.8191  11
   7  -6   0 1305.20 86.6216  12
   7   6   0 1316.94 44.5244  25
   7   6   0 1133.84 83.2961   1
  -7   6   0 1278.83 78.2520   3
  -7  -6   0 1315.69 80.9626   4
  -7   6  -1 3886.33 97.1305  29
   7   6   1 3949.96 91.4187  26
   7   6   1 3960.50 91.6850  25
   7   6   1 3949.77 145.430  11
   7   6   1 3610.99 138.451   9
  -7   6  -1 3659.96 149.368   8
  -7  -6  -1 3838.62 92.0909  55
   7   6   2 16212.9 300.881  25
   7   6   2 15986.8 300.276  26
  -7  -6  -2 16122.1 302.265  55
  -7   6  -2 15813.9 303.622  18
  -7   6  -2 15945.2 301.576  14
   7   6   3 3795.50 87.4675  26
   7   6   3 3786.38 87.9310  25
  -7   6  -3 3670.99 93.9373  29
  -7  -6  -3 3757.23 88.7671  55
  -7   6  -3 3707.46 88.1085  14
  -7   6  -3 3591.82 91.0786  18
   7   6   4 5127.54 109.825  26
  -7   6  -4 5175.02 117.517  29
  -7  -6  -4 5148.05 111.728  55
  -7   6  -4 4937.92 115.907  18
  -7   6  -4 5132.68 111.196  14
  -7  -6  -4 4944.48 110.395  16
  -7   6  -5 586.915 30.4654  29
   7   6   5 655.679 27.3410  26
  -7  -6  -5 630.483 28.9693  38
  -7   6  -5 624.285 27.2293  14
  -7   6  -5 580.786 31.0694  18
  -7  -6  -6 669.004 28.4878  38
  -7   6  -6 703.297 30.7287  29
  -7   6  -6 747.439 33.7536  18
  -7   6  -6 677.198 26.6915  14
  -7   6  -6 708.782 28.6066  17
  -7  -6  -7 809.048 29.0583  38
  -7   6  -7 871.434 34.3639  18
  -7  -6  -8 91.7608 10.8852  38
  -7   6  -8 119.576 14.9563  18
   7   6   8 105.408 11.5389  35
  -7   6  -9 110.318 12.5942  18
  -7   6 -10 31.0376 7.57613  18
  -7  -6 -10 25.4233 7.04852  27
   7   7 -12 264.127 11.9289  30
   7  -7 -12 307.556 12.4520  33
   7  -7 -12 278.114 12.5078  47
   7  -7 -11 56.1884 9.77452  31
   7   7 -11 42.1936 8.02369  37
   7  -7 -11 56.7307 9.40277  47
   7  -7 -10 495.511 21.6626  31
   7  -7 -10 477.898 21.5002  47
   7  -7  -9 147.460 13.1467  45
   7   7  -9 157.747 14.9669  44
   7  -7  -9 169.514 15.7221  31
   7   7  -9 148.184 15.2718  30
   7   7  -8 813.174 31.4539  44
   7  -7  -8 816.857 32.4786  31
   7  -7  -7 1731.18 51.0472  31
  -7  -7   7 1638.06 47.2247  16
   7   7  -7 1533.95 43.7263  15
  -7  -7   7 1654.66 46.4892  46
   7   7  -7 1624.24 49.4222  44
   7  -7  -6 1510.26 45.7272  57
   7   7  -6 1426.38 41.8414  25
  -7  -7   6 1593.60 48.1590  16
   7   7  -6 1365.88 40.9553  15
  -7  -7   6 1474.16 45.5472  46
   7  -7  -6 1554.96 49.9819  22
   7   7  -5 105.474 15.4142  25
   7   7  -5 103.027 14.5859  26
   7  -7  -5 90.6224 13.9767  57
  -7  -7   5 93.8374 16.3884  46
  -7  -7   5 138.794 18.2249  16
  -7   7   5 81.1736 15.1828  17
  -7   7   4 4858.60 111.065  17
  -7  -7   4 5191.38 115.337  16
   7   7  -4 4921.84 107.598  26
   7   7  -4 5051.67 109.421  25
  -7  -7   4 5218.01 112.910  46
  -7   7   3 367.901 24.9526  17
  -7  -7   3 336.606 25.1018  16
   7   7  -3 344.495 22.4141  26
   7   7  -3 317.818 22.4265  25
  -7  -7   3 316.925 23.3566  46
   7  -7  -3 318.270 21.5355  51
  -7  -7   2 4433.72 100.323  46
   7  -7  -2 4119.64 97.3695  51
  -7   7   2 4293.59 101.303  17
  -7  -7   2 4411.75 103.401  16
   7  -7  -2 4068.87 94.5509  13
   7  -7  -2 4365.94 103.227  22
   7   7  -2 4345.04 97.2672  26
   7   7  -2 4238.48 97.7087  25
   7  -7  -1 1873.00 58.8898  22
  -7   7   1 1885.46 58.4019  29
   7  -7  -1 1737.79 51.7426  13
   7   7  -1 1861.27 53.8743  26
[truncated: 778,794 more chars]
