# Supplementary material for: Reversible phase transition in 8,19-dimethyl-2,3,8,19-tetra­aza­penta­cyclo[13.7.0.04,12.06,10.017,21]docosa-1(15),2,4(12),5,10,16,21-hepta­ene-7,9,18,20-tetrone
Source: Acta Crystallogr E Crystallogr Commun. 2025 May 9;81(Pt 6):476–81. doi: 10.1107/S2056989025003998 (PMC12142424; doi:10.1107/S2056989025003998)
Supplement: Supplementary file 2 [file e-81-00476-300Ksup2.hkl]

data_300K                                                                       
_shelx_title ' wit_herges169_auto_a.res in P2(1)/c'                             
_shelx_refln_list_code          4                                               
_shelx_F_calc_maximum      197.63                                               
_exptl_crystal_F_000       776.00                                               
_reflns_d_resolution_high  0.7822                                               
                                                                                
loop_                                                                           
 _space_group_symop_operation_xyz                                               
 'x, y, z'                                                                      
 '-x, y+1/2, -z+1/2'                                                            
 '-x, -y, -z'                                                                   
 'x, -y-1/2, z-1/2'                                                             
                                                                                
_cell_length_a    16.4290                                                       
_cell_length_b     8.0596                                                       
_cell_length_c    13.7232                                                       
_cell_angle_alpha  90.000                                                       
_cell_angle_beta  106.758                                                       
_cell_angle_gamma  90.000                                                       
                                                                                
_shelx_F_squared_multiplier     1.000                                           
                                                                                
loop_                                                                           
 _refln_index_h                                                                 
 _refln_index_k                                                                 
 _refln_index_l                                                                 
 _refln_F_squared_calc                                                          
 _refln_F_squared_meas                                                          
 _refln_F_squared_sigma                                                         
 _refln_observed_status                                                         
   1   0   0       1123.64        954.20        16.50 o                         
   2   0   0        151.32        163.34        32.23 o                         
   3   0   0      16673.25      17131.38       207.64 o                         
   4   0   0       6179.72       6151.93        75.07 o                         
   5   0   0          3.39          3.79         0.36 o                         
   6   0   0       2770.98       2868.24        39.76 o                         
   7   0   0        621.52        605.54        12.01 o                         
   8   0   0        137.95        140.41         2.84 o                         
   9   0   0         34.16         18.77         4.17 o                         
  10   0   0        523.99        538.66        16.70 o                         
  11   0   0          5.46          5.55         0.76 o                         
  12   0   0         85.96         83.42         2.67 o                         
  13   0   0         15.89         14.60         0.47 o                         
  14   0   0        181.55        179.35         2.35 o                         
  15   0   0        278.51        288.22         3.44 o                         
  16   0   0        106.93        104.75         1.54 o                         
  17   0   0         18.50         18.25         0.51 o                         
  18   0   0          5.55          3.67         0.32 o                         
  19   0   0          1.41          1.46         0.21 o                         
  20   0   0          2.61          2.52         0.22 o                         
   1   1   0       1628.92       1395.82        13.95 o                         
   2   1   0          6.29          7.88         2.08 o                         
   3   1   0       2968.30       2745.63        27.56 o                         
   4   1   0         53.10         41.90         1.36 o                         
   5   1   0        123.78        117.41         1.95 o                         
   6   1   0        481.59        490.14         5.62 o                         
   7   1   0       1488.13       1561.88        29.01 o                         
   8   1   0        159.48        192.69         2.55 o                         
   9   1   0         98.36        103.80         1.79 o                         
  10   1   0        179.80        199.90         2.88 o                         
  11   1   0        178.31        184.88         3.04 o                         
  12   1   0          3.91          4.09         0.43 o                         
  13   1   0         26.51         28.86         0.47 o                         
  14   1   0         28.04         25.79         0.65 o                         
  15   1   0         25.28         26.45         0.45 o                         
  16   1   0         30.50         25.53         0.53 o                         
  17   1   0          0.98          0.32         0.18 o                         
  18   1   0         24.07         26.85         0.62 o                         
  19   1   0          2.44          2.44         0.19 o                         
  20   1   0          1.55          1.41         0.18 o                         
   0   2   0       1234.17       1078.15        13.67 o                         
   1   2   0         39.07         46.13         1.14 o                         
   2   2   0       1034.77        946.74         9.82 o                         
   3   2   0        775.74        736.94         9.53 o                         
   4   2   0       4607.77       4350.73        52.02 o                         
   5   2   0         43.26         38.26         0.64 o                         
   6   2   0         16.61         11.78         0.63 o                         
   7   2   0       2602.33       2572.73        25.84 o                         
   8   2   0        361.09        388.47         5.70 o                         
   9   2   0          0.95          2.74         0.28 o                         
  10   2   0        378.75        405.40         4.48 o                         
  11   2   0         11.00         10.36         0.79 o                         
  12   2   0        154.96        144.70         1.63 o                         
  13   2   0          1.96          3.51         0.30 o                         
  14   2   0          2.00          1.20         0.21 o                         
  15   2   0          0.14          0.40         0.22 o                         
  16   2   0          2.84          3.94         0.27 o                         
  17   2   0          8.43          7.62         0.33 o                         
  18   2   0          2.83          2.67         0.28 o                         
  19   2   0          2.02          2.33         0.18 o                         
   1   3   0        329.45        272.25         2.83 o                         
   2   3   0        216.25        189.79         3.16 o                         
   3   3   0         21.83         21.73         1.59 o                         
   4   3   0        109.01        112.42         2.31 o                         
   5   3   0        895.89        923.59        10.24 o                         
   6   3   0        451.10        435.95         8.22 o                         
   7   3   0          6.59         13.34         0.69 o                         
   8   3   0          5.43         11.31         0.47 o                         
   9   3   0         15.36         13.88         0.54 o                         
  10   3   0        329.25        332.92         3.88 o                         
  11   3   0         42.53         35.36         0.82 o                         
  12   3   0          1.86          1.65         0.29 o                         
  13   3   0         56.72         56.48         1.05 o                         
  14   3   0          7.01          6.07         0.38 o                         
  15   3   0         49.04         45.72         1.10 o                         
  16   3   0         18.08         19.04         0.75 o                         
  17   3   0          3.95          4.02         0.25 o                         
  18   3   0          3.30          3.00         0.19 o                         
  19   3   0          3.78          4.54         0.16 o                         
   0   4   0         95.46        113.88        22.46 o                         
   1   4   0        656.99        656.60         5.83 o                         
   2   4   0         47.54         42.91         1.39 o                         
   3   4   0        189.69        174.53         5.87 o                         
   4   4   0        266.01        250.43         3.66 o                         
   5   4   0        391.73        355.69         4.84 o                         
   6   4   0         27.90         48.98         1.21 o                         
   7   4   0         23.68         23.64         1.05 o                         
   8   4   0        129.11        121.62         1.72 o                         
   9   4   0         39.86         39.80         1.53 o                         
  10   4   0         62.98         60.59         0.79 o                         
  11   4   0          0.24          0.49         0.20 o                         
  12   4   0          6.95          9.82         0.35 o                         
  13   4   0          2.47          2.50         0.27 o                         
  14   4   0         47.81         53.46         0.85 o                         
  15   4   0          2.27          4.29         0.28 o                         
  16   4   0          8.39         10.13         0.29 o                         
  17   4   0         15.61         17.93         0.36 o                         
  18   4   0          0.27          0.30         0.10 o                         
   1   5   0       1484.52       1489.23        12.21 o                         
   2   5   0        107.83        107.73         1.67 o                         
   3   5   0        448.53        478.46         6.84 o                         
   4   5   0         15.87         15.49         0.79 o                         
   5   5   0        365.12        382.76         4.73 o                         
   6   5   0          1.02          1.91         0.46 o                         
   7   5   0        324.91        352.07         4.53 o                         
   8   5   0         22.70         21.74         0.79 o                         
   9   5   0         42.61         43.07         0.61 o                         
  10   5   0         10.87         11.17         0.35 o                         
  11   5   0         29.71         24.68         0.52 o                         
  12   5   0         11.52         13.44         0.38 o                         
  13   5   0          2.72          2.67         0.24 o                         
  14   5   0         21.66         23.88         0.48 o                         
  15   5   0          3.49          3.74         0.21 o                         
  16   5   0         18.12         20.82         0.28 o                         
  17   5   0          8.47          6.55         0.17 o                         
   0   6   0        435.73        471.38        23.47 o                         
   1   6   0          3.56          1.44         0.31 o                         
   2   6   0          1.95          1.88         0.32 o                         
   3   6   0        385.41        382.65         5.71 o                         
   4   6   0         10.46         12.00         0.45 o                         
   5   6   0         10.19         10.72         0.35 o                         
   6   6   0         15.01         19.37         0.49 o                         
   7   6   0         50.02         47.95         0.90 o                         
   8   6   0        187.69        195.08         1.94 o                         
   9   6   0         82.58         86.22         1.07 o                         
  10   6   0          5.08          6.54         0.31 o                         
  11   6   0          0.26          0.72         0.21 o                         
  12   6   0          1.11          0.87         0.18 o                         
  13   6   0         18.07         18.11         0.42 o                         
  14   6   0          2.35          2.39         0.16 o                         
  15   6   0          1.98          1.24         0.12 o                         
  16   6   0         17.81         15.06         0.92 o                         
   1   7   0        513.27        520.41         3.47 o                         
   2   7   0        160.97        165.32         2.15 o                         
   3   7   0          1.60          4.55         0.29 o                         
   4   7   0        320.60        312.01         3.39 o                         
   5   7   0        264.00        264.75         2.79 o                         
   6   7   0          4.19          6.38         0.45 o                         
   7   7   0        131.22        141.12         2.02 o                         
   8   7   0         99.47        108.34         1.22 o                         
   9   7   0          5.21          4.64         0.27 o                         
  10   7   0          0.85          0.41         0.19 o                         
  11   7   0          9.92         11.56         0.27 o                         
  12   7   0          5.46          8.03         0.23 o                         
  13   7   0          0.28          0.47         0.11 o                         
  14   7   0          1.41          1.29         0.12 o                         
   0   8   0          2.28          1.02         0.21 o                         
   1   8   0          0.13          0.08         0.18 o                         
   2   8   0          0.17          0.01         0.19 o                         
   3   8   0         14.15         15.44         0.37 o                         
   4   8   0          5.11          6.32         0.25 o                         
   5   8   0         17.32         17.51         0.35 o                         
   6   8   0         76.59         79.71         0.88 o                         
   7   8   0         44.02         51.97         0.60 o                         
   8   8   0         29.32         26.29         0.45 o                         
   9   8   0         41.36         42.55         0.83 o                         
  10   8   0          9.29          9.71         0.25 o                         
  11   8   0          3.15          2.67         0.13 o                         
  12   8   0          0.42          0.10         0.12 o                         
   1   9   0          8.94          9.57         0.31 o                         
   2   9   0         31.78         36.12         0.41 o                         
   3   9   0         16.44         17.78         0.28 o                         
   4   9   0         35.69         42.77         0.45 o                         
   5   9   0         30.72         31.37         0.39 o                         
   6   9   0         24.47         25.37         0.34 o                         
   7   9   0         19.24         19.13         0.32 o                         
   8   9   0          6.17          7.46         0.43 o                         
   9   9   0         30.52         23.18         0.47 o                         
   0  10   0          6.81          8.43         0.46 o                         
   1  10   0          1.38          1.38         0.15 o                         
   2  10   0          6.92          6.86         0.23 o                         
   3  10   0          4.76          4.25         0.29 o                         
   4  10   0          7.13          5.15         0.42 o                         
 -20   1   1          1.34          1.20         0.16 o                         
 -19   1   1          3.62          3.89         0.23 o                         
 -18   1   1          1.52          1.34         0.19 o                         
 -17   1   1         28.51         30.65         0.58 o                         
 -16   1   1         12.62         11.17         0.36 o                         
 -15   1   1        117.62        113.31         2.07 o                         
 -14   1   1         28.74         34.59         0.58 o                         
 -13   1   1          9.82         12.24         0.35 o                         
 -12   1   1         58.16         55.85         1.33 o                         
 -11   1   1        208.12        214.14         2.35 o                         
 -10   1   1        599.40        638.36         7.35 o                         
  -9   1   1        100.14         95.66         1.52 o                         
  -8   1   1        198.83        203.96         4.21 o                         
  -7   1   1        247.61        258.72         2.64 o                         
  -6   1   1        308.72        297.20         2.95 o                         
  -5   1   1         53.98         66.10         1.09 o                         
  -4   1   1        666.31        620.65         8.71 o                         
  -3   1   1        285.00        247.69         3.34 o                         
  -2   1   1       1142.79       1049.80        10.67 o                         
  -1   1   1      12658.55      12523.09       107.49 o                         
   0   1   1        445.41        370.67         3.93 o                         
   1   1   1       6378.79       5855.56        71.18 o                         
   2   1   1        449.98        437.87        16.91 o                         
   3   1   1       5482.33       5359.54        47.13 o                         
   4   1   1       5624.52       5576.77        43.12 o                         
   5   1   1         13.02         13.63         0.41 o                         
   6   1   1        295.00        274.58         3.00 o                         
   7   1   1          1.44          3.24         0.32 o                         
   8   1   1         84.25         80.46         1.47 o                         
   9   1   1          0.29          3.84         0.55 o                         
  10   1   1         81.02         85.85         1.74 o                         
  11   1   1        281.17        291.90         5.61 o                         
  12   1   1        285.27        282.73         3.43 o                         
  13   1   1          4.56          5.13         0.29 o                         
  14   1   1         17.92         17.51         0.41 o                         
  15   1   1         49.04         47.99         1.13 o                         
  16   1   1          0.32          0.39         0.21 o                         
  17   1   1         10.86         12.96         0.37 o                         
  18   1   1         14.14         15.10         0.34 o                         
  19   1   1          0.04         -0.11         0.17 o                         
 -20   2   1          9.74          9.10         0.80 o                         
 -19   2   1          3.33          3.58         0.16 o                         
 -18   2   1          6.28          6.65         0.26 o                         
 -17   2   1          0.01          0.13         0.20 o                         
 -16   2   1          0.18          0.19         0.19 o                         
 -15   2   1          9.94          9.49         0.37 o                         
 -14   2   1         18.38         21.39         0.47 o                         
 -13   2   1         83.70         70.95         1.19 o                         
 -12   2   1         65.96         64.66         2.02 o                         
 -11   2   1         18.42         20.44         1.23 o                         
 -10   2   1        293.10        302.81         4.94 o                         
  -9   2   1        752.29        735.20        24.98 o                         
  -8   2   1         15.48         13.33         0.54 o                         
  -7   2   1          0.71          2.39         0.28 o                         
  -6   2   1       1148.56       1181.36         9.67 o                         
  -5   2   1        468.38        491.57         5.52 o                         
  -4   2   1         20.30         15.74         0.90 o                         
  -3   2   1        222.21        221.32         5.63 o                         
  -2   2   1       1781.76       1768.18        16.00 o                         
  -1   2   1       6787.67       6226.17        47.92 o                         
   0   2   1       1222.96       1062.57        11.07 o                         
   1   2   1         29.43         40.19         0.81 o                         
   2   2   1       1562.19       1699.02        28.61 o                         
   3   2   1         34.49         42.95         1.01 o                         
   4   2   1          6.02          3.05         0.20 o                         
   5   2   1       1076.77       1079.93        10.49 o                         
   6   2   1        598.99        674.00         9.33 o                         
   7   2   1         24.94         15.95         0.84 o                         
   8   2   1        325.54        349.18         5.80 o                         
   9   2   1        766.26        733.62        10.05 o                         
  10   2   1        141.29        144.63         2.71 o                         
  11   2   1          0.02          0.92         0.45 o                         
  12   2   1          0.00          0.81         0.17 o                         
  13   2   1          0.59          0.97         0.20 o                         
  14   2   1        310.19        310.47         2.82 o                         
  15   2   1          3.07          2.64         0.21 o                         
  16   2   1          2.33          3.27         0.23 o                         
  17   2   1          1.31          1.08         0.17 o                         
  18   2   1         21.59         23.10         0.51 o                         
  19   2   1          0.27          0.25         0.09 o                         
 -19   3   1         13.66         15.80         0.49 o                         
 -18   3   1          3.07          3.69         0.24 o                         
 -17   3   1          0.00          0.06         0.16 o                         
 -16   3   1          0.13          0.54         0.21 o                         
 -15   3   1          9.31         10.04         0.33 o                         
 -14   3   1         72.07         65.59         0.88 o                         
 -13   3   1         10.95          9.91         0.39 o                         
 -12   3   1         11.89         14.15         0.36 o                         
 -11   3   1         56.83         60.88         1.26 o                         
 -10   3   1         20.09         19.17         0.60 o                         
  -9   3   1        104.41         91.20         1.46 o                         
  -8   3   1        638.66        686.14         6.75 o                         
  -7   3   1          5.35          5.60         0.60 o                         
  -6   3   1        491.10        507.05         7.12 o                         
  -5   3   1        151.71        156.43         2.75 o                         
  -4   3   1         34.88         32.36         3.27 o                         
  -3   3   1       5471.95       5214.15       198.77 o                         
  -2   3   1          6.44          9.61         0.37 o                         
  -1   3   1         39.14         51.95         4.78 o                         
   0   3   1        385.22        340.84         3.60 o                         
   1   3   1         34.26         29.21         0.80 o                         
   2   3   1         22.49         21.38         0.82 o                         
   3   3   1          3.58          4.94         0.51 o                         
   4   3   1        318.32        312.21         5.04 o                         
   5   3   1          6.44          4.75         0.45 o                         
   6   3   1        313.61        347.25         4.67 o                         
   7   3   1        606.83        610.08         7.42 o                         
   8   3   1        678.74        707.57         8.01 o                         
   9   3   1          0.10          0.50         0.29 o                         
  10   3   1         23.21         18.49         0.65 o                         
  11   3   1          1.94          4.28         0.45 o                         
  12   3   1        349.10        347.53         2.79 o                         
  13   3   1          2.45          2.15         0.22 o                         
  14   3   1         42.72         47.08         0.65 o                         
  15   3   1         29.73         34.34         0.53 o                         
  16   3   1         43.01         44.79         0.80 o                         
  17   3   1          2.45          4.21         0.23 o                         
  18   3   1          1.83          1.72         0.13 o                         
 -18   4   1         19.85         20.46         0.39 o                         
 -17   4   1          0.30          1.17         0.14 o                         
 -16   4   1          6.59          7.18         0.27 o                         
 -15   4   1          0.44          0.63         0.19 o                         
 -14   4   1         56.19         58.35         0.90 o                         
 -13   4   1          5.98          4.81         0.36 o                         
 -12   4   1        128.61        132.03         1.42 o                         
 -11   4   1        352.12        343.71         2.40 o                         
 -10   4   1         16.32         16.84         0.61 o                         
  -9   4   1         45.88         43.36         0.93 o                         
  -8   4   1          2.28          3.50         0.49 o                         
  -7   4   1        903.86        955.87         9.51 o                         
  -6   4   1         13.07         19.38         0.87 o                         
  -5   4   1        335.67        369.38         4.88 o                         
  -4   4   1        493.37        506.36        13.13 o                         
  -3   4   1        283.99        251.92         6.50 o                         
  -2   4   1        101.20        112.61         2.00 o                         
  -1   4   1        614.99        602.17         8.36 o                         
   0   4   1        463.17        427.31         4.07 o                         
   1   4   1        279.35        298.55         4.38 o                         
   2   4   1          0.69          0.88         0.32 o                         
   3   4   1         62.02         50.73         1.49 o                         
   4   4   1        711.48        695.55        10.16 o                         
   5   4   1        150.21        156.97         2.76 o                         
   6   4   1         11.20          9.51         0.70 o                         
   7   4   1        286.19        279.80         4.28 o                         
   8   4   1        501.07        546.74         5.30 o                         
   9   4   1        133.98        130.34         1.88 o                         
  10   4   1         10.00          8.22         0.32 o                         
  11   4   1        169.94        180.22         1.95 o                         
  12   4   1         14.76         16.41         1.49 o                         
  13   4   1          1.02          0.70         0.28 o                         
  14   4   1         43.01         37.26         0.68 o                         
  15   4   1         15.51         16.91         0.42 o                         
  16   4   1         17.99         17.21         0.31 o                         
  17   4   1         17.96         17.12         0.30 o                         
  18   4   1          0.00          0.06         0.08 o                         
 -17   5   1         15.70         16.77         0.36 o                         
 -16   5   1         41.57         45.67         0.64 o                         
 -15   5   1          3.41          2.81         0.23 o                         
 -14   5   1          4.91          4.25         0.32 o                         
 -13   5   1          6.11          4.79         0.27 o                         
 -12   5   1          3.16          2.70         0.22 o                         
 -11   5   1         66.92         63.09         1.01 o                         
 -10   5   1          8.06          7.84         0.50 o                         
  -9   5   1          0.11          0.60         0.21 o                         
  -8   5   1        466.26        487.14         4.52 o                         
  -7   5   1        104.41        103.12         2.12 o                         
  -6   5   1        105.54        108.13         2.07 o                         
  -5   5   1        182.21        193.26         2.62 o                         
  -4   5   1        248.74        257.58         3.49 o                         
  -3   5   1         42.86         36.81         0.87 o                         
  -2   5   1         34.01         21.52         0.53 o                         
  -1   5   1        118.88        139.58         1.91 o                         
   0   5   1          3.86          3.56         0.27 o                         
   1   5   1         52.39         46.76         0.85 o                         
   2   5   1          0.15          0.81         0.22 o                         
   3   5   1        249.61        250.79         3.14 o                         
   4   5   1         14.14         14.75         1.92 o                         
   5   5   1        100.50         99.75         2.28 o                         
   6   5   1         78.92         82.51         1.81 o                         
   7   5   1        670.18        712.55         7.90 o                         
   8   5   1         42.80         37.60         0.70 o                         
   9   5   1         20.35         17.23         0.43 o                         
  10   5   1         70.12         66.19         0.90 o                         
  11   5   1          3.45          5.47         0.33 o                         
  12   5   1          8.72         10.87         0.40 o                         
  13   5   1        102.19        110.64         1.38 o                         
  14   5   1          9.09          9.92         0.31 o                         
  15   5   1          4.28          6.20         0.21 o                         
  16   5   1          3.17          3.04         0.17 o                         
  17   5   1         13.32         12.13         0.29 o                         
 -16   6   1          9.28          8.78         0.60 o                         
 -15   6   1         17.00         17.82         0.71 o                         
 -14   6   1          9.34         12.78         0.30 o                         
 -13   6   1         11.59         13.96         0.42 o                         
 -12   6   1          0.01          0.97         0.23 o                         
 -11   6   1         97.47         99.03         1.30 o                         
 -10   6   1          9.12         10.16         0.40 o                         
  -9   6   1        523.56        526.51         5.54 o                         
  -8   6   1          0.32          1.63         0.28 o                         
  -7   6   1         33.25         26.01         0.61 o                         
  -6   6   1          1.63          3.91         0.26 o                         
  -5   6   1          5.01          3.62         0.27 o                         
  -4   6   1         75.40         72.51         1.76 o                         
  -3   6   1         99.72         97.21         1.70 o                         
  -2   6   1          2.84          4.22         0.43 o                         
  -1   6   1         27.23         25.83         1.24 o                         
   0   6   1         59.70         61.33         1.87 o                         
   1   6   1        296.97        272.42         5.10 o                         
   2   6   1         31.20         24.73         1.08 o                         
   3   6   1          6.24          7.11         0.42 o                         
   4   6   1         46.36         41.18         0.63 o                         
   5   6   1        145.60        149.18         1.49 o                         
   6   6   1        454.99        465.32         3.21 o                         
   7   6   1        151.65        138.25         1.59 o                         
   8   6   1         18.39         24.92         0.63 o                         
   9   6   1         29.81         26.37         0.54 o                         
  10   6   1         21.04         27.50         0.54 o                         
  11   6   1          3.50          3.95         0.25 o                         
  12   6   1         15.95         14.31         0.36 o                         
  13   6   1          0.02          0.16         0.17 o                         
  14   6   1         45.11         47.44         0.91 o                         
  15   6   1         14.60         16.18         0.39 o                         
 -15   7   1          0.11          0.18         0.16 o                         
 -14   7   1          1.14          1.82         0.21 o                         
 -13   7   1          0.04          0.49         0.15 o                         
 -12   7   1          5.26          4.35         0.17 o                         
 -11   7   1          2.16          3.08         0.18 o                         
 -10   7   1         41.17         46.88         0.79 o                         
  -9   7   1         14.52         11.52         0.33 o                         
  -8   7   1          4.69          6.16         0.32 o                         
  -7   7   1         67.80         65.93         0.89 o                         
  -6   7   1          0.73          1.86         0.26 o                         
  -5   7   1          7.48          7.01         0.37 o                         
  -4   7   1          4.16          3.33         0.36 o                         
  -3   7   1        105.69        106.27         1.16 o                         
  -2   7   1         15.20         13.35         0.48 o                         
  -1   7   1         49.96         47.94         1.15 o                         
   0   7   1         11.45          7.80         0.34 o                         
   1   7   1        283.63        286.06         3.10 o                         
   2   7   1        206.85        214.76         3.70 o                         
   3   7   1         78.80         73.05         1.15 o                         
   4   7   1         66.10         69.17         1.04 o                         
   5   7   1        138.03        143.65         1.55 o                         
   6   7   1         18.46         19.16         0.44 o                         
   7   7   1         99.24        105.58         1.10 o                         
   8   7   1         17.15         17.82         0.51 o                         
   9   7   1          0.78          0.10         0.20 o                         
  10   7   1          5.53          6.31         0.27 o                         
  11   7   1          3.13          2.27         0.16 o                         
  12   7   1          5.55          6.89         0.21 o                         
  13   7   1          0.02          0.08         0.12 o                         
  14   7   1          2.86          2.82         0.23 o                         
 -12   8   1          1.41          1.52         0.27 o                         
 -11   8   1          2.92          3.40         0.17 o                         
 -10   8   1         13.12         15.06         0.29 o                         
  -9   8   1          1.90          3.23         0.31 o                         
  -8   8   1          6.35          8.28         0.26 o                         
  -7   8   1         94.47        101.71         0.95 o                         
  -6   8   1          0.01          0.60         0.21 o                         
  -5   8   1          0.11          0.46         0.24 o                         
  -4   8   1         21.48         20.99         0.52 o                         
  -3   8   1         57.47         59.30         0.92 o                         
  -2   8   1          0.80          1.97         0.26 o                         
  -1   8   1         25.40         29.70         0.50 o                         
   0   8   1         62.02         65.08         1.12 o                         
   1   8   1         10.89         11.88         0.36 o                         
   2   8   1          3.79          3.30         0.23 o                         
   3   8   1         17.26         18.17         0.37 o                         
   4   8   1        104.89        116.54         1.04 o                         
   5   8   1          5.02          5.23         0.24 o                         
   6   8   1         98.79        111.32         1.26 o                         
   7   8   1         41.83         42.50         0.73 o                         
   8   8   1          0.64          1.22         0.18 o                         
   9   8   1          3.02          3.31         0.22 o                         
  10   8   1          2.71          3.28         0.19 o                         
  11   8   1         15.72         14.61         0.33 o                         
  12   8   1         14.50         10.16         0.26 o                         
  -9   9   1          6.03          6.77         0.23 o                         
  -8   9   1          2.37          2.53         0.17 o                         
  -7   9   1          3.71          4.43         0.17 o                         
  -6   9   1          0.13          0.66         0.14 o                         
  -5   9   1         20.76         21.43         0.38 o                         
  -4   9   1          2.57          2.95         0.18 o                         
  -3   9   1          0.01         -0.07         0.15 o                         
  -2   9   1          0.65          0.73         0.17 o                         
  -1   9   1         26.93         26.28         0.52 o                         
   0   9   1         18.08         20.77         0.51 o                         
   1   9   1          5.09          4.41         0.26 o                         
   2   9   1          0.14          0.08         0.15 o                         
   3   9   1          9.70         10.97         0.46 o                         
   4   9   1          0.68          0.46         0.13 o                         
   5   9   1          8.19          8.66         0.26 o                         
   6   9   1         14.59         12.44         0.35 o                         
   7   9   1          1.32          1.73         0.15 o                         
   8   9   1          0.49          0.63         0.10 o                         
   9   9   1          0.00          0.17         0.13 o                         
  -5  10   1          7.17          4.25         0.24 o                         
  -4  10   1         27.48         21.46         2.49 o                         
  -3  10   1          5.20          4.57         0.22 o                         
  -2  10   1          0.74          0.93         0.14 o                         
  -1  10   1          2.91          3.03         0.17 o                         
   0  10   1          1.78          2.01         0.16 o                         
   1  10   1          0.21          0.62         0.12 o                         
   2  10   1          1.53          1.85         0.15 o                         
   3  10   1          6.84          4.90         1.45 o                         
   4  10   1          0.14          0.15         0.16 o                         
 -20   0   2          9.39          9.05         0.44 o                         
 -19   0   2          6.51          7.29         0.73 o                         
 -18   0   2          0.03         -0.09         0.27 o                         
 -17   0   2         31.18         27.33         0.65 o                         
 -16   0   2         37.08         41.03         0.85 o                         
 -15   0   2        359.47        371.93         4.26 o                         
 -14   0   2         63.28         59.57         1.02 o                         
 -13   0   2         83.28         83.98         1.58 o                         
 -12   0   2        397.02        444.07         7.66 o                         
 -11   0   2        174.81        188.42         4.04 o                         
 -10   0   2        686.87        782.68        19.14 o                         
  -9   0   2       1396.52       1399.70        28.87 o                         
  -8   0   2         31.15         35.49         4.04 o                         
  -7   0   2       2818.20       2851.99        35.60 o                         
  -6   0   2         19.25         19.68         1.04 o                         
  -5   0   2       1595.54       1505.37        26.67 o                         
  -4   0   2          0.96          3.29         2.08 o                         
  -3   0   2        230.62        244.22         2.74 o                         
  -2   0   2       4197.17       3934.43        30.13 o                         
  -1   0   2       2685.29       2491.47        30.39 o                         
   0   0   2       2735.30       2756.61        27.40 o                         
   1   0   2      13542.33      14402.76       174.09 o                         
   2   0   2      20113.92      21462.25       259.95 o                         
   3   0   2      27498.70      30199.05       365.80 o                         
   4   0   2      39059.21      43622.91       528.24 o                         
   5   0   2        385.93        322.09         3.87 o                         
   6   0   2       2954.49       3021.94        73.50 o                         
   7   0   2       2475.79       2511.75        31.83 o                         
   8   0   2          3.59          5.49         0.75 o                         
   9   0   2         53.41         73.46         2.15 o                         
  10   0   2         53.25         60.41         2.72 o                         
  11   0   2         62.02         58.61         2.14 o                         
  12   0   2         20.56         22.94         0.57 o                         
  13   0   2         22.97         18.56         0.66 o                         
  14   0   2          0.81          2.49         0.32 o                         
  15   0   2         14.89         11.99         0.51 o                         
  16   0   2          4.44          6.07         0.42 o                         
  17   0   2          0.02          0.10         0.35 o                         
  18   0   2          4.04          4.52         0.42 o                         
  19   0   2         11.59         11.36         0.38 o                         
 -20   1   2         13.70         14.61         0.61 o                         
 -19   1   2         25.84         24.40         0.70 o                         
 -18   1   2          0.65          1.90         0.22 o                         
 -17   1   2        109.47        111.30         1.36 o                         
 -16   1   2        123.51        123.65         1.51 o                         
 -15   1   2          0.34          0.59         0.23 o                         
 -14   1   2        116.61        110.21         1.16 o                         
 -13   1   2         21.63         21.52         0.45 o                         
 -12   1   2        532.04        571.73         6.92 o                         
 -11   1   2          8.76          9.59         0.75 o                         
 -10   1   2         16.33         19.05         0.56 o                         
  -9   1   2          1.91          1.94         0.33 o                         
  -8   1   2       1491.55       1514.17        16.63 o                         
  -7   1   2          0.42          0.82         0.21 o                         
  -6   1   2        670.68        612.53         5.25 o                         
  -5   1   2          1.27          1.57         0.45 o                         
  -4   1   2       1806.29       1778.59        24.21 o                         
  -3   1   2       2509.54       2297.18        23.06 o                         
  -2   1   2      11925.52      12068.86        97.58 o                         
  -1   1   2       6785.31       6617.08        56.86 o                         
   0   1   2       3878.94       3498.37        29.83 o                         
   1   1   2       2226.30       2086.14         5.32 o                         
   2   1   2       4983.36       4654.53        35.89 o                         
   3   1   2       9477.05       9307.52        79.92 o                         
   4   1   2       1206.55       1148.81         9.29 o                         
   5   1   2        673.68        686.42         5.87 o                         
   6   1   2       3685.76       3927.26        30.83 o                         
   7   1   2         28.40         42.56         1.23 o                         
   8   1   2        179.02        197.45         2.46 o                         
   9   1   2         72.46         72.76         1.65 o                         
  10   1   2         93.15         92.60         1.88 o                         
  11   1   2         81.70         79.20         2.63 o                         
  12   1   2         21.22         20.69         0.44 o                         
  13   1   2         97.53         96.68         1.05 o                         
  14   1   2         67.20         67.33         0.82 o                         
  15   1   2          0.00          0.11         0.19 o                         
  16   1   2          0.76          1.24         0.19 o                         
  17   1   2          1.14          0.54         0.16 o                         
  18   1   2          6.10          4.05         0.20 o                         
  19   1   2          3.94          3.02         0.12 o                         
 -20   2   2          6.88          5.68         0.36 o                         
 -19   2   2         46.52         48.88         0.84 o                         
 -18   2   2          6.50          7.01         0.28 o                         
 -17   2   2          8.48         10.12         0.37 o                         
 -16   2   2         15.04         15.12         0.39 o                         
 -15   2   2          9.76          9.83         0.38 o                         
 -14   2   2        102.10        100.09         1.16 o                         
 -13   2   2         30.71         24.90         0.64 o                         
 -12   2   2        177.25        192.86         2.98 o                         
 -11   2   2          0.93          1.66         0.24 o                         
 -10   2   2         56.61         53.56         1.08 o                         
  -9   2   2         12.16         11.35         0.34 o                         
  -8   2   2       1060.85       1055.66         9.96 o                         
  -7   2   2         33.22         26.06         0.80 o                         
  -6   2   2        632.29        596.09         6.73 o                         
  -5   2   2         53.26         40.44         1.10 o                         
  -4   2   2        517.07        523.73        12.22 o                         
  -3   2   2      22992.61      23768.88       235.31 o                         
  -2   2   2      14477.04      14767.80        98.98 o                         
  -1   2   2       2251.07       2197.70        19.28 o                         
   0   2   2        484.81        494.99         7.84 o                         
   1   2   2       1668.58       1509.74        18.00 o                         
   2   2   2        207.26        178.98         1.76 o                         
   3   2   2         74.14         78.03         1.73 o                         
   4   2   2        837.71        851.17         8.03 o                         
   5   2   2        514.59        523.92         6.64 o                         
   6   2   2          3.28          3.28         0.45 o                         
   7   2   2          6.08          8.48         0.38 o                         
   8   2   2        547.45        549.42         5.84 o                         
   9   2   2        131.31        144.81         2.28 o                         
  10   2   2          0.68          1.35         0.59 o                         
  11   2   2        220.27        224.66         2.23 o                         
  12   2   2        208.67        194.27         1.68 o                         
  13   2   2         41.28         38.39         0.69 o                         
  14   2   2         49.53         47.92         0.84 o                         
  15   2   2          0.33          0.51         0.16 o                         
  16   2   2          0.13          0.17         0.17 o                         
  17   2   2          0.19          0.29         0.14 o                         
  18   2   2          0.20          0.08         0.10 o                         
 -19   3   2          7.71          8.04         0.24 o                         
 -18   3   2          1.02          1.08         0.17 o                         
 -17   3   2          4.10          4.63         0.23 o                         
 -16   3   2         12.41         12.92         0.39 o                         
 -15   3   2          0.78          1.34         0.21 o                         
 -14   3   2         61.62         59.85         1.07 o                         
 -13   3   2         19.86         18.52         0.53 o                         
 -12   3   2         89.78         86.61         1.09 o                         
 -11   3   2         22.47         26.01         0.65 o                         
 -10   3   2        267.52        291.98         4.96 o                         
  -9   3   2          0.84          0.67         0.20 o                         
  -8   3   2         66.87         71.20         1.59 o                         
  -7   3   2        141.36        157.98         2.40 o                         
  -6   3   2        415.85        403.77         5.96 o                         
  -5   3   2          3.19          6.31         0.56 o                         
  -4   3   2       1542.66       1639.99        20.90 o                         
  -3   3   2         61.68         57.43         1.28 o                         
  -2   3   2       7596.12       7114.85        95.26 o                         
  -1   3   2         32.18         24.99         1.02 o                         
   0   3   2        325.52        338.60         5.37 o                         
   1   3   2        118.81        117.45         2.45 o                         
   2   3   2         62.62         64.95         1.33 o                         
   3   3   2        285.50        295.18         3.35 o                         
   4   3   2        123.18        146.79         2.10 o                         
   5   3   2         69.98         65.64         1.42 o                         
   6   3   2        121.83        122.66         2.68 o                         
   7   3   2          0.68          1.20         0.26 o                         
   8   3   2         31.02         36.50         1.10 o                         
   9   3   2        139.06        146.40         2.47 o                         
  10   3   2          0.02          0.28         0.37 o                         
  11   3   2         13.54         16.87         0.48 o                         
  12   3   2          6.86          6.13         0.30 o                         
  13   3   2         73.42         68.64         0.90 o                         
  14   3   2         34.11         30.37         0.50 o                         
  15   3   2          1.89          1.23         0.16 o                         
  16   3   2         10.06          8.33         0.37 o                         
  17   3   2          8.65          7.82         0.25 o                         
  18   3   2          0.39          0.45         0.09 o                         
 -19   4   2          0.46          0.37         0.12 o                         
 -18   4   2          5.88          6.50         0.22 o                         
 -17   4   2         15.50         17.61         0.35 o                         
 -16   4   2          6.61          6.29         0.25 o                         
 -15   4   2         10.25          8.63         0.34 o                         
 -14   4   2          3.04          4.11         0.53 o                         
 -13   4   2         13.85         13.48         0.50 o                         
 -12   4   2        185.31        195.92         2.07 o                         
 -11   4   2        180.74        179.20         1.53 o                         
 -10   4   2        475.70        481.45         6.11 o                         
  -9   4   2          0.09          0.87         0.21 o                         
  -8   4   2          0.09          0.58         0.22 o                         
  -7   4   2          4.99          7.72         0.40 o                         
  -6   4   2         14.96         15.05         0.89 o                         
  -5   4   2         70.98         87.49         4.39 o                         
  -4   4   2        167.58        166.27         2.82 o                         
  -3   4   2        378.11        463.72         7.50 o                         
  -2   4   2         75.93         67.58         1.25 o                         
  -1   4   2        247.52        230.41         2.87 o                         
   0   4   2        542.78        571.79         8.64 o                         
   1   4   2        103.59        102.50         2.31 o                         
   2   4   2         47.66         55.16         1.36 o                         
   3   4   2        163.58        172.60         2.45 o                         
   4   4   2        119.77        113.75         2.69 o                         
   5   4   2        912.11        918.48         9.27 o                         
   6   4   2        109.68        145.08         2.40 o                         
   7   4   2          1.79          1.61         0.27 o                         
   8   4   2          6.69          9.11         0.65 o                         
   9   4   2        185.30        174.00         2.12 o                         
  10   4   2         30.42         29.67         0.63 o                         
  11   4   2          4.24          4.52         0.38 o                         
  12   4   2        108.00        102.09         1.46 o                         
  13   4   2         15.63         17.94         0.46 o                         
  14   4   2         69.97         72.97         0.75 o                         
  15   4   2         19.23         21.43         0.34 o                         
  16   4   2         27.89         31.83         0.46 o                         
  17   4   2          0.06          0.22         0.12 o                         
 -18   5   2         12.96          9.99         0.26 o                         
 -17   5   2         21.61         21.71         0.42 o                         
 -16   5   2          1.55          0.66         0.16 o                         
 -15   5   2         17.02         15.09         0.36 o                         
 -14   5   2         51.25         53.15         0.96 o                         
 -13   5   2          6.14          6.42         0.42 o                         
 -12   5   2         70.27         76.27         0.96 o                         
 -11   5   2          0.03          0.26         0.22 o                         
 -10   5   2        125.17        127.61         1.28 o                         
  -9   5   2         74.18         79.21         1.38 o                         
  -8   5   2          0.93          0.27         0.25 o                         
  -7   5   2          8.50          5.28         0.45 o                         
  -6   5   2         76.82         76.19         1.32 o                         
  -5   5   2        204.14        209.78         2.79 o                         
  -4   5   2         14.75         12.66         0.52 o                         
  -3   5   2        875.77        890.75        13.47 o                         
  -2   5   2          3.63          7.05         0.34 o                         
  -1   5   2          4.70          5.53         0.40 o                         
   0   5   2          0.50          0.46         0.21 o                         
   1   5   2        118.95        108.16         1.56 o                         
   2   5   2        189.05        198.27         2.84 o                         
   3   5   2         39.04         49.72         1.13 o                         
   4   5   2          0.32          1.22         0.38 o                         
   5   5   2        453.61        477.98         5.69 o                         
   6   5   2          6.73          6.52         0.83 o                         
   7   5   2         25.84         28.28         0.48 o                         
   8   5   2         17.05         15.88         0.63 o                         
   9   5   2        166.10        175.37         2.02 o                         
  10   5   2          6.18          6.61         0.49 o                         
  11   5   2         56.22         54.40         1.00 o                         
  12   5   2          1.02          0.70         0.23 o                         
  13   5   2          4.27          3.90         0.24 o                         
  14   5   2          4.14          3.43         0.18 o                         
  15   5   2          0.20          0.26         0.13 o                         
  16   5   2          0.23          0.38         0.11 o                         
 -16   6   2         20.91         21.17         0.39 o                         
 -15   6   2          0.18          0.08         0.18 o                         
 -14   6   2          1.13          0.82         0.16 o                         
 -13   6   2         41.02         40.33         0.64 o                         
 -12   6   2         16.38         17.86         0.35 o                         
 -11   6   2         14.79         13.85         0.32 o                         
 -10   6   2          1.12          2.19         0.24 o                         
  -9   6   2        143.81        136.28         1.34 o                         
  -8   6   2        123.92        121.95         2.03 o                         
  -7   6   2         67.37         64.87         0.76 o                         
  -6   6   2          2.13          2.23         0.21 o                         
  -5   6   2         81.33         80.14         0.87 o                         
  -4   6   2          7.31          5.94         0.48 o                         
  -3   6   2          5.36          5.62         0.37 o                         
  -2   6   2        106.72        100.68         1.53 o                         
  -1   6   2        340.71        343.60         4.74 o                         
   0   6   2        195.84        207.93         4.96 o                         
   1   6   2        125.09        123.47         1.90 o                         
   2   6   2        325.52        321.63         3.38 o                         
   3   6   2         76.22         77.23         1.67 o                         
   4   6   2        293.94        293.76         2.68 o                         
   5   6   2        192.07        175.68         1.52 o                         
   6   6   2         14.90         15.35         0.56 o                         
   7   6   2        566.93        572.66         4.82 o                         
   8   6   2          5.04          5.65         0.53 o                         
   9   6   2         13.28         11.09         0.60 o                         
  10   6   2         15.90         18.42         0.84 o                         
  11   6   2         16.59         17.39         0.52 o                         
  12   6   2          1.90          2.51         0.36 o                         
  13   6   2         15.43         16.27         0.32 o                         
  14   6   2          0.17          0.48         0.18 o                         
  15   6   2          0.98          1.09         0.22 o                         
 -15   7   2          4.77          5.51         0.29 o                         
 -14   7   2          1.08          1.13         0.21 o                         
 -13   7   2          0.20         -0.05         0.30 o                         
 -12   7   2          0.12          0.29         0.14 o                         
 -11   7   2         22.95         24.05         0.43 o                         
 -10   7   2        156.43        173.60         1.55 o                         
  -9   7   2        133.14        128.78         1.08 o                         
  -8   7   2         37.55         43.75         0.57 o                         
  -7   7   2        158.75        152.91         1.45 o                         
  -6   7   2          0.14          0.74         0.21 o                         
  -5   7   2         68.16         68.55         0.78 o                         
  -4   7   2        121.27        127.26         1.28 o                         
  -3   7   2         41.86         41.14         0.65 o                         
  -2   7   2         19.12         19.63         0.62 o                         
  -1   7   2        128.90        128.30         1.28 o                         
   0   7   2        114.23        112.24         1.02 o                         
   1   7   2         73.42         76.21         1.15 o                         
   2   7   2        217.60        228.91         2.20 o                         
   3   7   2         11.99         10.66         0.42 o                         
   4   7   2          0.01          1.05         0.25 o                         
   5   7   2        108.44        115.49         1.08 o                         
   6   7   2        197.07        209.60         1.98 o                         
   7   7   2        256.35        266.13         2.65 o                         
   8   7   2         69.50         69.93         0.90 o                         
   9   7   2         16.35         16.98         0.47 o                         
  10   7   2         23.64         26.12         0.96 o                         
  11   7   2         27.99         27.16         0.55 o                         
  12   7   2          6.24          6.25         0.22 o                         
  13   7   2          2.00          1.60         0.13 o                         
 -13   8   2          0.20          0.12         0.13 o                         
 -12   8   2          2.12          2.69         0.32 o                         
 -11   8   2          8.61          8.21         0.22 o                         
 -10   8   2          0.13          0.41         0.15 o                         
  -9   8   2          0.02          0.34         0.18 o                         
  -8   8   2          5.04          3.88         0.21 o                         
  -7   8   2          7.26          8.89         0.42 o                         
  -6   8   2         35.78         39.54         0.52 o                         
  -5   8   2         24.81         29.56         0.45 o                         
  -4   8   2        115.94        117.50         1.08 o                         
  -3   8   2          7.12          9.62         0.26 o                         
  -2   8   2          1.85          1.70         0.21 o                         
  -1   8   2         49.94         52.08         0.93 o                         
   0   8   2          5.11          4.72         0.25 o                         
   1   8   2         10.47         10.55         0.34 o                         
   2   8   2          7.91          8.40         0.31 o                         
   3   8   2          6.53          7.62         0.27 o                         
   4   8   2         13.67         14.42         0.43 o                         
   5   8   2         19.78         21.28         0.40 o                         
   6   8   2         21.55         22.89         0.35 o                         
   7   8   2          5.75          5.71         0.21 o                         
   8   8   2         14.30         16.91         0.32 o                         
   9   8   2          0.68          0.74         0.14 o                         
  10   8   2          9.51          6.76         0.22 o                         
  11   8   2         47.33         47.31         0.54 o                         
  -9   9   2          2.70          3.93         0.16 o                         
  -8   9   2         17.20         17.80         0.38 o                         
  -7   9   2          9.58          8.24         0.22 o                         
  -6   9   2          1.00          1.36         0.16 o                         
  -5   9   2         27.22         32.72         0.47 o                         
  -4   9   2          1.50          0.78         0.15 o                         
  -3   9   2          0.02          0.06         0.18 o                         
  -2   9   2          3.18          4.50         0.29 o                         
  -1   9   2         18.64         21.17         0.44 o                         
   0   9   2          9.00         10.74         0.29 o                         
   1   9   2          6.33          6.63         0.25 o                         
   2   9   2          1.09          1.07         0.16 o                         
   3   9   2          2.36          2.09         0.20 o                         
   4   9   2          1.56          2.07         0.19 o                         
   5   9   2          2.01          2.15         0.17 o                         
   6   9   2          7.97          8.18         0.26 o                         
   7   9   2          0.94          1.44         0.13 o                         
   8   9   2         10.83         12.23         0.36 o                         
  -4  10   2          6.24          4.46         0.19 o                         
  -3  10   2         21.32         22.88         0.64 o                         
  -2  10   2         10.46          9.84         0.30 o                         
  -1  10   2         40.70         43.39         1.67 o                         
   0  10   2          1.34          1.05         0.14 o                         
   1  10   2         20.87         20.28         0.30 o                         
   2  10   2         47.99         45.16         1.91 o                         
   3  10   2         19.33         13.51         0.43 o                         
 -20   1   3          0.05          0.10         0.16 o                         
 -19   1   3          2.05          3.62         0.21 o                         
 -18   1   3         73.76         80.26         0.91 o                         
 -17   1   3          0.52          0.62         0.22 o                         
 -16   1   3          5.03          6.49         0.42 o                         
 -15   1   3          0.25          0.92         0.21 o                         
 -14   1   3         46.16         43.68         0.64 o                         
 -13   1   3        177.52        174.24         2.93 o                         
 -12   1   3        129.53        130.71         2.02 o                         
 -11   1   3        180.38        206.02         2.46 o                         
 -10   1   3         33.46         33.90         1.08 o                         
  -9   1   3          0.66          0.55         0.29 o                         
  -8   1   3          5.70          5.05         0.47 o                         
  -7   1   3        476.45        454.91         6.12 o                         
  -6   1   3        260.88        287.05         3.00 o                         
  -5   1   3        748.14        621.04         5.04 o                         
  -4   1   3       3007.75       2774.04        59.46 o                         
  -3   1   3      10953.29      11114.86        67.57 o                         
  -2   1   3       2561.51       2359.32        13.68 o                         
  -1   1   3        169.80        156.91         0.98 o                         
   0   1   3         82.90         87.69         0.87 o                         
   1   1   3        901.03        746.50         5.60 o                         
   2   1   3       2936.54       2811.12        21.94 o                         
   3   1   3       3232.72       3180.52        27.65 o                         
   4   1   3       1078.92       1122.79         9.14 o                         
   5   1   3         56.44         48.97         0.92 o                         
   6   1   3       1570.46       1505.14        12.31 o                         
   7   1   3       1621.43       1787.16        16.34 o                         
   8   1   3        143.22        151.88         2.03 o                         
   9   1   3        282.85        286.39         3.73 o                         
  10   1   3         36.72         36.07         1.32 o                         
  11   1   3         20.72         20.38         0.39 o                         
  12   1   3        463.65        455.13         3.43 o                         
  13   1   3        203.72        200.01         1.66 o                         
  14   1   3          8.26          7.17         0.28 o                         
  15   1   3         10.34         12.00         0.35 o                         
  16   1   3         23.95         26.44         0.52 o                         
  17   1   3          1.30          0.68         0.14 o                         
  18   1   3          2.76          3.60         0.14 o                         
 -20   2   3         15.05         14.64         0.44 o                         
 -19   2   3          2.75          2.06         0.18 o                         
 -18   2   3          8.42          8.63         0.27 o                         
 -17   2   3         46.87         51.12         1.00 o                         
 -16   2   3         11.38         11.93         0.39 o                         
 -15   2   3          0.68          0.68         0.23 o                         
 -14   2   3         68.41         67.73         0.86 o                         
 -13   2   3         21.75         19.17         0.44 o                         
 -12   2   3          1.69          2.39         0.36 o                         
 -11   2   3         29.32         35.76         0.68 o                         
 -10   2   3        141.31        160.12         1.83 o                         
  -9   2   3        245.69        254.91         5.07 o                         
  -8   2   3        190.55        183.31         2.35 o                         
  -7   2   3        260.02        311.90         3.07 o                         
  -6   2   3       1271.81       1263.97        13.05 o                         
  -5   2   3       3873.19       3784.15        37.44 o                         
  -4   2   3       1700.43       1709.48        15.26 o                         
  -3   2   3       1085.23       1076.25         9.36 o                         
  -2   2   3       5298.71       5067.56        30.70 o                         
  -1   2   3        797.46        853.23        11.23 o                         
   0   2   3       4812.56       4377.89        45.05 o                         
   1   2   3         28.42         28.93         0.66 o                         
   2   2   3        830.78        807.37         8.56 o                         
   3   2   3       1253.64       1394.96        17.96 o                         
   4   2   3        466.19        460.43         5.49 o                         
   5   2   3        109.54        144.51         1.98 o                         
   6   2   3         22.74         26.53         0.77 o                         
   7   2   3        753.12        747.62         8.32 o                         
   8   2   3         58.98         64.10         1.38 o                         
   9   2   3         35.95         38.75         1.28 o                         
  10   2   3        173.27        176.63         6.99 o                         
  11   2   3         10.07          9.29         0.36 o                         
  12   2   3         44.01         43.53         0.68 o                         
  13   2   3         24.81         21.98         0.58 o                         
  14   2   3         14.66         15.83         0.40 o                         
  15   2   3         20.94         23.32         0.58 o                         
  16   2   3          1.82          0.89         0.21 o                         
  17   2   3          4.87          4.65         0.18 o                         
  18   2   3         16.18         13.19         0.57 o                         
 -19   3   3         39.07         41.81         0.81 o                         
 -18   3   3          1.32          1.70         0.18 o                         
 -17   3   3          1.72          2.00         0.19 o                         
 -16   3   3         34.06         36.34         0.58 o                         
 -15   3   3          3.32          4.06         0.26 o                         
 -14   3   3          6.78          5.23         0.36 o                         
 -13   3   3         57.84         53.18         0.90 o                         
 -12   3   3         83.22         84.69         1.10 o                         
 -11   3   3        120.07        117.55         1.58 o                         
 -10   3   3        176.90        176.87         2.20 o                         
  -9   3   3          5.88          6.71         0.32 o                         
  -8   3   3         84.51         81.40         1.82 o                         
  -7   3   3        453.36        482.96         5.64 o                         
  -6   3   3        407.88        397.95         7.14 o                         
  -5   3   3         86.11         89.58         1.85 o                         
  -4   3   3         67.14         79.05         1.13 o                         
  -3   3   3        319.38        283.94         2.97 o                         
  -2   3   3        180.37        182.70         2.83 o                         
  -1   3   3       1717.99       1725.53        18.53 o                         
   0   3   3       1019.98       1039.09        11.34 o                         
   1   3   3          2.34          2.49         0.72 o                         
   2   3   3        101.02         80.40         1.61 o                         
   3   3   3        316.19        358.87         6.05 o                         
   4   3   3       1934.42       1966.16        16.04 o                         
   5   3   3        688.60        739.11         7.50 o                         
   6   3   3         11.47         11.72         0.51 o                         
   7   3   3        134.42        137.03         1.80 o                         
   8   3   3         18.56         20.33         0.70 o                         
   9   3   3        169.58        174.42         2.26 o                         
  10   3   3        195.85        208.65         2.58 o                         
  11   3   3          0.25          0.66         0.20 o                         
  12   3   3         11.67         10.69         0.57 o                         
  13   3   3          0.05          0.61         0.18 o                         
  14   3   3         52.27         56.86         0.65 o                         
  15   3   3          3.38          2.11         0.17 o                         
  16   3   3          0.02          0.28         0.16 o                         
  17   3   3          1.03          1.63         0.12 o                         
 -19   4   3         17.26         16.27         0.37 o                         
 -18   4   3          7.32          7.79         0.23 o                         
 -17   4   3          0.80          2.01         0.18 o                         
 -16   4   3         15.37         15.14         0.37 o                         
 -15   4   3         57.43         55.79         0.98 o                         
 -14   4   3          0.11          0.76         0.27 o                         
 -13   4   3         14.62         15.83         0.54 o                         
 -12   4   3         26.76         24.18         0.46 o                         
 -11   4   3        166.22        162.35         1.69 o                         
 -10   4   3          0.69          2.25         0.33 o                         
  -9   4   3        183.56        195.89         2.97 o                         
  -8   4   3         80.22         72.82         1.34 o                         
  -7   4   3        107.56         96.87         1.34 o                         
  -6   4   3         28.24         42.57         0.85 o                         
  -5   4   3        595.33        633.26        11.98 o                         
  -4   4   3        297.94        260.58        11.72 o                         
  -3   4   3        435.97        435.94         9.95 o                         
  -2   4   3         72.70         73.10         1.78 o                         
  -1   4   3       1161.92       1231.07        11.55 o                         
   0   4   3         67.88         59.62         1.16 o                         
   1   4   3        188.23        183.50         2.96 o                         
   2   4   3        116.24        118.59         3.83 o                         
   3   4   3        453.41        449.40         5.04 o                         
   4   4   3         82.28         83.87         2.42 o                         
   5   4   3          3.20          3.29         0.44 o                         
   6   4   3        452.55        478.71         4.70 o                         
   7   4   3         44.09         49.90         1.01 o                         
   8   4   3          0.00          0.71         0.28 o                         
   9   4   3         68.07         74.58         1.01 o                         
  10   4   3         45.13         46.04         0.74 o                         
  11   4   3          0.01          0.18         0.25 o                         
  12   4   3          0.01          0.12         0.20 o                         
  13   4   3         18.46         18.36         0.50 o                         
  14   4   3         21.06         23.98         0.41 o                         
  15   4   3          1.34          1.25         0.15 o                         
  16   4   3          0.69          1.15         0.17 o                         
  17   4   3          0.53          0.17         0.16 o                         
 -18   5   3          0.29          0.24         0.13 o                         
 -17   5   3          2.86          3.26         0.22 o                         
 -16   5   3          2.96          3.45         0.23 o                         
 -15   5   3          2.12          2.36         0.22 o                         
 -14   5   3          6.86          7.54         0.30 o                         
 -13   5   3         62.38         63.67         1.02 o                         
 -12   5   3         28.13         25.17         0.46 o                         
 -11   5   3         10.32         13.41         0.44 o                         
 -10   5   3         39.46         39.79         0.60 o                         
  -9   5   3        109.41        112.14         1.25 o                         
  -8   5   3          5.57          7.67         0.42 o                         
  -7   5   3         29.61         25.52         0.73 o                         
  -6   5   3        157.74        152.48         2.21 o                         
  -5   5   3        248.42        245.58         5.52 o                         
  -4   5   3          1.02          1.95         0.28 o                         
  -3   5   3          0.48          0.58         0.23 o                         
  -2   5   3        205.22        232.78         2.70 o                         
  -1   5   3          0.19          0.97         0.21 o                         
   0   5   3          1.66          1.97         0.25 o                         
   1   5   3        123.47        131.93         1.53 o                         
   2   5   3          0.25          0.51         0.24 o                         
   3   5   3        158.89        154.90         2.93 o                         
   4   5   3         99.17        101.89         2.79 o                         
   5   5   3          3.56          3.05         0.74 o                         
   6   5   3         67.50         70.33         1.20 o                         
   7   5   3          2.88          3.25         0.20 o                         
   8   5   3          6.85          7.04         0.38 o                         
   9   5   3         84.21         86.77         1.20 o                         
  10   5   3         23.11         23.59         0.56 o                         
  11   5   3          0.11          0.33         0.23 o                         
  12   5   3         11.39         12.25         0.32 o                         
  13   5   3         30.77         27.25         0.37 o                         
  14   5   3          3.10          3.13         0.25 o                         
  15   5   3          7.60          9.72         0.34 o                         
  16   5   3         10.02          7.74         0.26 o                         
 -16   6   3          0.95          0.60         0.13 o                         
 -15   6   3         42.13         42.58         1.49 o                         
 -14   6   3          4.03          3.43         0.23 o                         
 -13   6   3          6.51          7.65         0.26 o                         
 -12   6   3         11.84          7.72         0.23 o                         
 -11   6   3         38.74         42.01         0.55 o                         
 -10   6   3         36.75         29.89         0.51 o                         
  -9   6   3         12.21         14.58         0.35 o                         
  -8   6   3         83.13         80.46         0.92 o                         
  -7   6   3         59.52         58.44         0.69 o                         
  -6   6   3        272.56        250.61         1.85 o                         
  -5   6   3        156.25        160.35         1.39 o                         
  -4   6   3          6.29          5.05         0.33 o                         
  -3   6   3        135.33        121.29         1.75 o                         
  -2   6   3         17.32         22.72         0.65 o                         
  -1   6   3        351.42        365.24         5.00 o                         
   0   6   3         57.79         53.21         1.38 o                         
   1   6   3         75.00         92.42         1.46 o                         
   2   6   3        227.84        227.28         2.57 o                         
   3   6   3         20.00         20.89         0.49 o                         
   4   6   3          0.66          0.86         0.19 o                         
   5   6   3        233.53        233.54         1.72 o                         
   6   6   3         26.08         27.66         0.54 o                         
   7   6   3        133.10        132.89         1.30 o                         
   8   6   3          7.56          8.86         0.55 o                         
   9   6   3          0.70          0.72         0.24 o                         
  10   6   3        231.46        240.67         2.50 o                         
  11   6   3          9.92         10.21         0.33 o                         
  12   6   3          0.00          0.33         0.19 o                         
  13   6   3          7.86         10.34         0.29 o                         
  14   6   3          5.45          4.99         0.18 o                         
 -15   7   3          1.23          1.04         0.20 o                         
 -14   7   3          4.41          3.55         0.25 o                         
 -13   7   3         18.84         18.34         0.43 o                         
 -12   7   3          3.48          5.51         0.23 o                         
 -11   7   3          0.02          0.25         0.16 o                         
 -10   7   3          1.16          2.24         0.20 o                         
  -9   7   3          1.59          2.12         0.21 o                         
  -8   7   3         66.35         65.31         0.72 o                         
  -7   7   3         14.41         11.90         0.34 o                         
  -6   7   3         58.41         64.53         0.90 o                         
  -5   7   3        188.42        174.16         1.49 o                         
  -4   7   3          3.24          2.60         0.23 o                         
  -3   7   3          3.40          4.41         0.24 o                         
  -2   7   3          6.66          7.78         0.27 o                         
  -1   7   3        129.00        129.72         1.30 o                         
   0   7   3         29.57         31.88         0.55 o                         
   1   7   3          0.37          0.89         0.19 o                         
   2   7   3         23.75         26.05         0.50 o                         
   3   7   3         32.89         35.84         0.61 o                         
   4   7   3        131.15        127.55         1.50 o                         
   5   7   3        123.21        141.60         1.62 o                         
   6   7   3         25.72         27.53         0.47 o                         
   7   7   3          2.56          3.55         0.22 o                         
   8   7   3          2.32          1.84         0.24 o                         
   9   7   3         16.76         19.81         0.34 o                         
  10   7   3          3.36          3.21         0.16 o                         
  11   7   3          6.80          7.36         0.36 o                         
  12   7   3          0.01          0.22         0.11 o                         
  13   7   3          0.88          0.93         0.15 o                         
 -12   8   3         21.95         21.16         0.37 o                         
 -11   8   3          1.56          2.63         0.15 o                         
 -10   8   3          1.78          2.70         0.15 o                         
  -9   8   3          0.28          0.10         0.16 o                         
  -8   8   3          4.37          3.15         0.21 o                         
  -7   8   3          9.57         11.51         0.28 o                         
  -6   8   3         43.36         44.58         0.59 o                         
  -5   8   3         23.80         27.53         0.42 o                         
  -4   8   3          0.97          1.50         0.20 o                         
  -3   8   3          0.00          0.24         0.17 o                         
  -2   8   3         45.38         45.97         0.55 o                         
  -1   8   3          7.93          9.22         0.26 o                         
   0   8   3         61.91         62.12         1.06 o                         
   1   8   3         25.38         29.09         0.73 o                         
   2   8   3          2.57          2.25         0.22 o                         
   3   8   3        309.61        317.44         2.36 o                         
   4   8   3          4.91          8.05         0.38 o                         
   5   8   3        161.06        170.84         1.40 o                         
   6   8   3         29.46         29.98         0.53 o                         
   7   8   3         11.99         11.85         0.30 o                         
   8   8   3         51.32         49.46         0.71 o                         
   9   8   3          1.66          2.44         0.17 o                         
  10   8   3          0.74          0.76         0.13 o                         
  -9   9   3         13.02         10.29         0.30 o                         
  -8   9   3          0.01          0.36         0.15 o                         
  -7   9   3          3.44          4.21         0.24 o                         
  -6   9   3          2.99          3.19         0.20 o                         
  -5   9   3         27.23         31.70         0.51 o                         
  -4   9   3          6.38          7.41         0.32 o                         
  -3   9   3          2.07          1.96         0.28 o                         
  -2   9   3         10.37         10.49         0.38 o                         
  -1   9   3         64.01         63.36         1.17 o                         
   0   9   3         11.01         12.45         0.33 o                         
   1   9   3         24.98         26.17         0.54 o                         
   2   9   3          0.54          1.59         0.15 o                         
   3   9   3         35.72         39.91         0.92 o                         
   4   9   3         71.99         68.36         1.67 o                         
   5   9   3         74.45         74.82         2.20 o                         
   6   9   3         36.68         36.08         1.03 o                         
   7   9   3          7.54          6.69         0.18 o                         
   8   9   3          0.01          0.11         0.15 o                         
  -4  10   3          0.56          0.30         0.16 o                         
  -3  10   3         16.33         13.07         1.57 o                         
  -2  10   3         22.52         17.98         1.32 o                         
  -1  10   3          1.42          0.81         0.15 o                         
   0  10   3          8.47          8.44         0.26 o                         
   1  10   3          7.56          6.40         0.47 o                         
   2  10   3          0.59          0.28         0.11 o                         
 -20   0   4          0.36         -0.19         0.24 o                         
 -19   0   4         11.79         12.81         0.64 o                         
 -18   0   4          7.26          7.66         0.60 o                         
 -17   0   4        157.86        150.66         2.96 o                         
 -16   0   4         23.27         24.23         0.62 o                         
 -15   0   4        463.10        447.72         7.45 o                         
 -14   0   4         44.54         39.34         0.93 o                         
 -13   0   4         27.49         31.80         2.41 o                         
 -12   0   4        329.85        342.35         6.41 o                         
 -11   0   4       1257.97       1315.35        17.61 o                         
 -10   0   4        259.92        241.93         3.75 o                         
  -9   0   4        288.23        308.81         4.26 o                         
  -8   0   4       1992.80       2044.23        27.17 o                         
  -7   0   4        134.38        137.10         1.64 o                         
  -6   0   4        828.65        825.54         8.46 o                         
  -5   0   4       7846.29       7510.03        57.72 o                         
  -4   0   4        539.77        528.67         5.66 o                         
  -3   0   4        126.67        140.13         1.93 o                         
  -2   0   4       1402.49       1400.96        14.45 o                         
  -1   0   4       2082.31       1964.75        13.98 o                         
   0   0   4       1793.17       1684.52        14.65 o                         
   1   0   4       1794.09       1740.81        21.60 o                         
   2   0   4         43.97         45.79         1.48 o                         
   3   0   4          3.97          4.46         0.59 o                         
   4   0   4       1374.52       1316.25        23.99 o                         
   5   0   4       1400.83       1628.80        20.85 o                         
   6   0   4       6234.09       6677.46        82.10 o                         
   7   0   4        580.14        626.13         9.12 o                         
   8   0   4        379.43        370.64         6.18 o                         
   9   0   4        167.19        152.06         5.88 o                         
  10   0   4        151.21        149.51         5.28 o                         
  11   0   4        108.97        114.89         2.32 o                         
  12   0   4          0.01          0.94         0.30 o                         
  13   0   4          0.92          0.35         0.26 o                         
  14   0   4          6.04          5.32         0.35 o                         
  15   0   4          1.12          0.65         0.23 o                         
  16   0   4          9.75         12.40         0.48 o                         
  17   0   4         16.23         20.56         0.61 o                         
  18   0   4          0.00          0.34         0.18 o                         
 -20   1   4          9.79         10.03         0.52 o                         
 -19   1   4         11.11          9.80         0.33 o                         
 -18   1   4          2.41          3.05         0.21 o                         
 -17   1   4          0.08          0.24         0.17 o                         
 -16   1   4          0.10          0.40         0.23 o                         
 -15   1   4        105.80        109.00         1.53 o                         
 -14   1   4         23.50         20.01         0.39 o                         
 -13   1   4         86.87         86.01         1.43 o                         
 -12   1   4         70.90         65.55         1.31 o                         
 -11   1   4         47.98         41.70         1.26 o                         
 -10   1   4         43.64         43.48         1.23 o                         
  -9   1   4         44.86         45.09         1.07 o                         
  -8   1   4        452.98        516.73         5.36 o                         
  -7   1   4         78.28         65.12         1.29 o                         
  -6   1   4        418.82        421.99         3.67 o                         
  -5   1   4        316.00        315.40         3.03 o                         
  -4   1   4        649.07        621.56         7.22 o                         
  -3   1   4        556.32        494.03         3.70 o                         
  -2   1   4         45.79         57.91         1.69 o                         
  -1   1   4        590.84        592.18         3.92 o                         
   0   1   4         40.83         43.28         0.67 o                         
   1   1   4        156.02        164.27         2.01 o                         
   2   1   4          0.93          3.22         0.21 o                         
   3   1   4       2544.22       2442.97        22.27 o                         
   4   1   4         43.16         51.84         0.99 o                         
   5   1   4        214.76        199.70         3.02 o                         
   6   1   4       2926.40       2904.74        25.79 o                         
   7   1   4       2730.91       2801.72        38.55 o                         
   8   1   4         50.68         56.18         1.56 o                         
   9   1   4         30.82         33.27         1.52 o                         
  10   1   4        303.14        308.56         6.99 o                         
  11   1   4        191.62        188.75         2.20 o                         
  12   1   4        151.60        156.97         1.59 o                         
  13   1   4          0.01          0.31         0.20 o                         
  14   1   4          0.64          0.33         0.21 o                         
  15   1   4          0.95          1.23         0.20 o                         
  16   1   4         13.25         12.33         0.27 o                         
  17   1   4         21.99         22.65         0.91 o                         
  18   1   4          0.31          0.48         0.11 o                         
 -20   2   4         10.26          9.94         0.25 o                         
 -19   2   4         72.51         72.24         0.99 o                         
 -18   2   4         29.15         30.50         0.43 o                         
 -17   2   4         20.97         23.23         0.41 o                         
 -16   2   4         43.07         43.87         0.73 o                         
 -15   2   4        184.98        197.00         2.48 o                         
 -14   2   4        149.91        158.21         1.81 o                         
 -13   2   4        240.21        230.03         4.85 o                         
 -12   2   4        234.53        238.91         3.99 o                         
 -11   2   4        211.35        204.60         2.98 o                         
 -10   2   4        123.40        119.09         1.64 o                         
  -9   2   4         24.22         29.62         0.69 o                         
  -8   2   4         75.72         85.49         1.21 o                         
  -7   2   4        105.82        113.65         1.68 o                         
  -6   2   4       2862.11       2832.15        19.56 o                         
  -5   2   4        617.75        605.43         4.47 o                         
  -4   2   4        375.18        381.85         2.96 o                         
  -3   2   4       1592.45       1587.68        11.57 o                         
  -2   2   4          8.49         10.94         0.25 o                         
  -1   2   4        890.30        799.28         5.62 o                         
   0   2   4         18.66         24.01         0.44 o                         
   1   2   4       2488.92       2432.13        15.15 o                         
   2   2   4       1079.00       1044.44        10.69 o                         
   3   2   4       1313.29       1276.46        10.49 o                         
   4   2   4        218.22        224.79         3.14 o                         
   5   2   4         49.63         75.27         1.99 o                         
   6   2   4        139.98        144.67         1.64 o                         
   7   2   4         70.25         71.91         1.18 o                         
   8   2   4         43.74         39.79         1.40 o                         
   9   2   4        153.35        158.76         2.68 o                         
  10   2   4          7.60          7.62         0.42 o                         
  11   2   4        221.20        219.36         1.88 o                         
  12   2   4         23.28         19.44         0.42 o                         
  13   2   4          2.61          1.71         0.22 o                         
  14   2   4          9.46          7.58         0.26 o                         
  15   2   4         15.27         15.72         0.35 o                         
  16   2   4          1.58          1.21         0.15 o                         
  17   2   4          0.86          0.41         0.15 o                         
 -20   3   4          6.12          3.94         0.24 o                         
 -19   3   4          2.13          3.02         0.20 o                         
 -18   3   4         13.57         14.02         1.40 o                         
 -17   3   4         47.44         45.95         0.70 o                         
 -16   3   4         10.59         10.13         0.36 o                         
 -15   3   4          0.12          0.49         0.23 o                         
 -14   3   4         14.55         16.88         0.54 o                         
 -13   3   4         27.13         27.06         1.04 o                         
 -12   3   4         73.22         76.31         1.17 o                         
 -11   3   4        214.75        225.77         2.35 o                         
 -10   3   4         98.07        107.31         1.70 o                         
  -9   3   4        260.68        259.87         2.67 o                         
  -8   3   4        475.63        478.92         5.80 o                         
  -7   3   4        963.88       1057.05         7.62 o                         
  -6   3   4        866.08        864.41         9.47 o                         
  -5   3   4       1965.03       1970.83        20.30 o                         
  -4   3   4       4948.02       5354.65        51.75 o                         
  -3   3   4        314.81        333.89         3.69 o                         
  -2   3   4         60.14         60.39         1.40 o                         
  -1   3   4       1727.86       1792.88        20.25 o                         
   0   3   4        151.62        174.10         3.71 o                         
   1   3   4        201.19        183.48         2.94 o                         
   2   3   4       1195.33       1229.43        11.55 o                         
   3   3   4        708.34        771.86         8.84 o                         
   4   3   4         35.02         32.27         1.62 o                         
   5   3   4        102.21         95.91         1.44 o                         
   6   3   4          7.66          5.39         0.32 o                         
   7   3   4        197.54        210.27         3.23 o                         
   8   3   4          6.70          7.25         0.48 o                         
   9   3   4         77.76         88.05         2.99 o                         
  10   3   4         60.14         55.46         0.93 o                         
  11   3   4        116.32        106.46         1.19 o                         
  12   3   4          0.46          1.03         0.19 o                         
  13   3   4          0.67          1.01         0.19 o                         
  14   3   4          0.30          0.09         0.17 o                         
  15   3   4          4.65          4.70         0.19 o                         
  16   3   4          1.63          0.95         0.15 o                         
  17   3   4          0.03         -0.06         0.08 o                         
 -19   4   4         15.33         16.91         0.38 o                         
 -18   4   4          4.81          5.21         0.21 o                         
 -17   4   4         26.84         23.66         0.65 o                         
 -16   4   4          1.31          1.37         0.20 o                         
 -15   4   4         12.23         12.94         0.41 o                         
 -14   4   4         40.46         40.46         0.71 o                         
 -13   4   4         35.94         31.54         0.56 o                         
 -12   4   4        218.52        220.88         2.01 o                         
 -11   4   4        368.22        350.02         2.45 o                         
 -10   4   4          7.27          8.69         0.44 o                         
  -9   4   4          9.04         10.95         0.44 o                         
  -8   4   4         67.08         70.55         1.22 o                         
  -7   4   4          2.45          1.51         0.35 o                         
  -6   4   4        737.58        702.46         7.09 o                         
  -5   4   4        541.36        501.53         5.26 o                         
  -4   4   4       1612.07       1639.48        15.20 o                         
  -3   4   4        975.52       1056.51        21.72 o                         
  -2   4   4         20.49         18.23         0.71 o                         
  -1   4   4          3.47          1.53         0.26 o                         
   0   4   4        567.83        584.14         6.20 o                         
   1   4   4        534.57        587.56         5.61 o                         
   2   4   4        687.31        649.21         5.41 o                         
   3   4   4         29.28         33.05         1.79 o                         
   4   4   4       1432.19       1544.37        29.74 o                         
   5   4   4          6.63          9.53         0.52 o                         
   6   4   4          2.05          2.63         0.30 o                         
   7   4   4          0.18          0.31         0.27 o                         
   8   4   4         25.21         23.24         0.75 o                         
   9   4   4        159.33        149.21         1.46 o                         
  10   4   4        154.57        151.94         1.44 o                         
  11   4   4        131.60        131.10         1.17 o                         
  12   4   4          1.76          1.37         0.18 o                         
  13   4   4         12.48         12.09         0.33 o                         
  14   4   4          0.00          0.06         0.14 o                         
  15   4   4          0.01          0.08         0.13 o                         
  16   4   4         11.76         10.35         0.31 o                         
 -18   5   4         28.45         27.40         0.85 o                         
 -17   5   4          0.41          0.20         0.14 o                         
 -16   5   4          1.62          2.04         0.20 o                         
 -15   5   4         28.41         29.38         0.56 o                         
 -14   5   4         80.45         77.97         1.03 o                         
 -13   5   4         26.68         31.37         0.59 o                         
 -12   5   4        113.33        103.21         0.87 o                         
 -11   5   4          6.61          5.48         0.23 o                         
 -10   5   4        327.08        312.23         2.31 o                         
  -9   5   4          9.39          7.49         0.29 o                         
  -8   5   4        304.53        312.67         2.96 o                         
  -7   5   4          5.51          3.22         0.34 o                         
  -6   5   4          0.28          0.84         0.28 o                         
  -5   5   4          6.62          4.24         0.37 o                         
  -4   5   4         13.12         15.31         0.49 o                         
  -3   5   4         30.98         29.20         1.10 o                         
  -2   5   4        165.66        186.00         2.33 o                         
  -1   5   4        406.10        372.20         3.97 o                         
   0   5   4        106.07        104.19         1.85 o                         
   1   5   4          9.43          7.47         0.32 o                         
   2   5   4        142.39        146.83         1.52 o                         
   3   5   4          0.00          1.74         0.35 o                         
   4   5   4         13.81          9.50         0.79 o                         
   5   5   4         30.89         31.07         2.40 o                         
   6   5   4        103.58         95.49         0.88 o                         
   7   5   4         59.31         64.28         0.74 o                         
   8   5   4         63.71         60.89         0.85 o                         
   9   5   4         65.56         69.68         0.93 o                         
  10   5   4         73.48         76.14         1.10 o                         
  11   5   4          7.35          5.12         0.22 o                         
  12   5   4          1.94          3.59         0.25 o                         
  13   5   4         75.66         81.09         1.01 o                         
  14   5   4         11.64         11.50         0.33 o                         
  15   5   4          0.22          0.14         0.13 o                         
 -17   6   4          0.70          0.27         0.15 o                         
 -16   6   4          0.08          0.05         0.15 o                         
 -15   6   4          1.07          0.59         0.13 o                         
 -14   6   4         10.93          9.83         0.31 o                         
 -13   6   4          8.62          7.91         0.27 o                         
 -12   6   4         34.05         32.24         0.52 o                         
 -11   6   4          4.35          4.48         0.26 o                         
 -10   6   4          0.01          0.33         0.17 o                         
  -9   6   4         28.14         28.06         0.81 o                         
  -8   6   4         73.07         69.14         1.11 o                         
  -7   6   4        111.55        103.99         1.12 o                         
  -6   6   4          1.05          4.69         0.27 o                         
  -5   6   4          0.58          1.14         0.19 o                         
  -4   6   4         20.94         19.77         0.39 o                         
  -3   6   4          1.40          1.19         0.22 o                         
  -2   6   4         71.83         66.56         0.93 o                         
  -1   6   4          0.20          0.11         0.20 o                         
   0   6   4          3.93          4.74         0.27 o                         
   1   6   4        233.53        232.84         3.73 o                         
   2   6   4          1.25          0.85         0.21 o                         
   3   6   4          7.13          7.64         0.24 o                         
   4   6   4         61.37         65.58         0.73 o                         
   5   6   4        148.34        157.10         1.36 o                         
   6   6   4         46.55         47.26         1.04 o                         
   7   6   4        173.46        181.37         1.64 o                         
   8   6   4        236.06        244.37         2.74 o                         
   9   6   4         38.68         41.69         0.57 o                         
  10   6   4          2.22          2.84         0.26 o                         
  11   6   4        121.30        131.83         1.31 o                         
  12   6   4          2.71          2.22         0.21 o                         
  13   6   4         17.80         21.58         0.43 o                         
  14   6   4          1.06          1.10         0.23 o                         
 -15   7   4          7.93          6.46         0.33 o                         
 -14   7   4         18.31         18.23         0.43 o                         
 -13   7   4          1.52          1.80         0.16 o                         
 -12   7   4         48.57         46.00         0.47 o                         
 -11   7   4          3.51          5.66         0.19 o                         
 -10   7   4         90.68         82.49         0.81 o                         
  -9   7   4          0.07          0.77         0.17 o                         
  -8   7   4         69.57         74.15         0.84 o                         
  -7   7   4        189.48        180.24         2.26 o                         
  -6   7   4         16.50         23.31         0.83 o                         
  -5   7   4        237.42        234.40         1.87 o                         
  -4   7   4          0.02          1.79         0.42 o                         
  -3   7   4        206.00        208.27         1.59 o                         
  -2   7   4          0.12          0.49         0.20 o                         
  -1   7   4          8.88          8.30         0.30 o                         
   0   7   4          0.44          0.42         0.18 o                         
   1   7   4          1.55          1.96         0.24 o                         
   2   7   4        117.51        115.23         1.15 o                         
   3   7   4         90.94         92.41         1.19 o                         
   4   7   4         54.11         54.81         0.75 o                         
   5   7   4         13.74         15.91         0.43 o                         
   6   7   4        152.60        158.73         1.43 o                         
   7   7   4          0.48          0.38         0.19 o                         
   8   7   4          1.08          1.13         0.17 o                         
   9   7   4          7.64          7.67         0.23 o                         
  10   7   4          1.76          2.59         0.17 o                         
  11   7   4         22.94         17.80         0.53 o                         
  12   7   4          5.63          4.86         0.22 o                         
 -13   8   4          0.84          0.77         0.16 o                         
 -12   8   4          0.62          1.14         0.16 o                         
 -11   8   4          1.04          1.80         0.15 o                         
 -10   8   4          0.29          0.51         0.13 o                         
  -9   8   4         10.30         12.27         0.25 o                         
  -8   8   4          6.11          6.02         0.24 o                         
  -7   8   4         13.93         11.11         0.28 o                         
  -6   8   4         12.16         11.61         0.30 o                         
  -5   8   4          7.32          8.44         0.30 o                         
  -4   8   4         12.54         15.06         0.34 o                         
  -3   8   4          0.01          0.33         0.16 o                         
  -2   8   4         16.26         16.85         0.32 o                         
  -1   8   4         12.33         11.70         0.31 o                         
   0   8   4         26.66         26.40         0.65 o                         
   1   8   4         33.75         37.64         0.67 o                         
   2   8   4          2.59          2.66         0.21 o                         
   3   8   4         16.33         17.64         0.36 o                         
   4   8   4          0.39          1.84         0.19 o                         
   5   8   4         20.59         22.40         0.42 o                         
   6   8   4         14.12         13.98         0.32 o                         
   7   8   4          1.68          2.08         0.29 o                         
   8   8   4         15.17         13.98         0.32 o                         
   9   8   4          8.57          8.66         0.31 o                         
  10   8   4          0.89          1.43         0.16 o                         
  -9   9   4         10.15         10.65         0.30 o                         
  -8   9   4          0.45          0.46         0.18 o                         
  -7   9   4         14.10         13.25         0.41 o                         
  -6   9   4          7.69          8.20         0.26 o                         
  -5   9   4          0.44          0.62         0.16 o                         
  -4   9   4          0.08          0.21         0.16 o                         
  -3   9   4          2.78          3.04         0.20 o                         
  -2   9   4          4.83          5.84         0.33 o                         
  -1   9   4          1.34          0.63         0.21 o                         
   0   9   4         12.70         15.46         0.40 o                         
   1   9   4          1.12          0.94         0.16 o                         
   2   9   4          9.25          7.76         0.27 o                         
   3   9   4         50.27         54.70         1.36 o                         
   4   9   4         18.36         19.05         0.40 o                         
   5   9   4          3.97          4.57         0.23 o                         
   6   9   4          3.66          2.88         0.16 o                         
   7   9   4          3.30          1.90         0.12 o                         
   0  10   4          3.31          2.18         0.19 o                         
 -20   1   5         11.94         10.78         0.33 o                         
 -19   1   5          8.19          6.49         0.35 o                         
 -18   1   5         49.14         49.22         0.72 o                         
 -17   1   5         26.26         25.25         0.47 o                         
 -16   1   5          5.19          3.35         0.22 o                         
 -15   1   5        167.18        171.71         2.22 o                         
 -14   1   5        164.82        166.81         2.22 o                         
 -13   1   5          5.72          7.05         0.29 o                         
 -12   1   5         14.45         18.60         0.81 o                         
 -11   1   5         29.51         27.00         0.67 o                         
 -10   1   5        195.62        211.55         2.24 o                         
  -9   1   5         12.25         15.56         0.51 o                         
  -8   1   5        150.01        167.57         2.74 o                         
  -7   1   5        167.57        198.78         2.05 o                         
  -6   1   5        278.38        254.23         5.37 o                         
  -5   1   5        431.19        430.74         3.93 o                         
  -4   1   5        813.46        803.99         5.75 o                         
  -3   1   5        411.01        401.01         2.85 o                         
  -2   1   5       2697.62       2505.04        13.91 o                         
  -1   1   5        515.68        501.15         2.91 o                         
   0   1   5        159.62        163.18         2.23 o                         
   1   1   5       2148.22       1986.76        17.17 o                         
   2   1   5        962.38        986.84         8.27 o                         
   3   1   5        290.05        335.47         3.30 o                         
   4   1   5        103.20        119.39         2.16 o                         
   5   1   5        763.46        755.70         8.51 o                         
   6   1   5        492.07        521.65         6.58 o                         
   7   1   5        596.32        623.37         6.74 o                         
   8   1   5         16.26         12.14         0.83 o                         
   9   1   5         11.14         10.02         1.02 o                         
  10   1   5        899.98        884.72         6.04 o                         
  11   1   5         54.98         49.32         0.89 o                         
  12   1   5         54.78         54.77         0.78 o                         
  13   1   5        110.44        108.20         1.21 o                         
  14   1   5          0.98          1.44         0.17 o                         
  15   1   5          4.40          3.45         0.19 o                         
  16   1   5         14.55         16.22         0.34 o                         
  17   1   5         20.65         19.08         0.50 o                         
 -20   2   5         18.60         15.66         0.38 o                         
 -19   2   5          5.80          4.69         0.23 o                         
 -18   2   5          4.19          4.59         0.25 o                         
 -17   2   5         37.50         34.93         1.09 o                         
 -16   2   5         52.20         51.89         0.83 o                         
 -15   2   5        142.48        142.72         1.65 o                         
 -14   2   5         79.76         76.22         1.86 o                         
 -13   2   5          0.66          0.47         0.17 o                         
 -12   2   5         17.26         20.77         0.80 o                         
 -11   2   5         18.66         15.50         0.63 o                         
 -10   2   5        150.18        149.52         1.82 o                         
  -9   2   5         78.15         98.67         1.22 o                         
  -8   2   5          7.18          7.90         0.31 o                         
  -7   2   5        217.42        216.76         2.20 o                         
  -6   2   5         41.02         38.08         1.41 o                         
  -5   2   5       1831.70       1900.57        13.30 o                         
  -4   2   5          3.03          5.12         0.21 o                         
  -3   2   5       1405.24       1496.07         9.31 o                         
  -2   2   5        165.89        169.61         1.80 o                         
  -1   2   5       1011.62        997.38         5.83 o                         
   0   2   5          0.58          1.72         0.21 o                         
   1   2   5        242.64        265.16         3.41 o                         
   2   2   5        936.66       1052.93        11.43 o                         
   3   2   5         36.65         27.18         0.84 o                         
   4   2   5        208.99        226.88         2.93 o                         
   5   2   5         17.25         13.67         0.64 o                         
   6   2   5         86.86         86.50         1.45 o                         
   7   2   5        211.75        234.25         5.61 o                         
   8   2   5         16.18         15.29         0.94 o                         
   9   2   5         18.74         19.65         0.76 o                         
  10   2   5        905.61        877.45         5.58 o                         
  11   2   5          3.00          3.07         0.23 o                         
  12   2   5          0.01          0.24         0.19 o                         
  13   2   5          7.27          6.79         0.28 o                         
  14   2   5          1.29          1.68         0.19 o                         
  15   2   5          0.76          0.70         0.15 o                         
  16   2   5          1.16          1.85         0.16 o                         
  17   2   5          0.44          0.61         0.09 o                         
 -19   3   5         16.36         15.43         0.39 o                         
 -18   3   5         17.16         19.48         0.51 o                         
 -17   3   5         87.70         89.03         1.27 o                         
 -16   3   5         11.45         12.40         0.36 o                         
 -15   3   5          1.37          1.76         0.26 o                         
 -14   3   5          7.34          7.40         0.60 o                         
 -13   3   5        126.81        122.92         2.71 o                         
 -12   3   5          0.17          0.87         0.27 o                         
 -11   3   5         20.62         25.31         0.71 o                         
 -10   3   5         15.11         14.06         0.67 o                         
  -9   3   5          0.84          0.98         0.31 o                         
  -8   3   5        877.22        799.18         7.25 o                         
  -7   3   5        478.41        450.59         5.01 o                         
  -6   3   5        973.68        989.51         7.13 o                         
  -5   3   5        815.42        752.69         6.96 o                         
  -4   3   5        142.76        134.51         1.46 o                         
  -3   3   5         49.50         53.09         0.78 o                         
  -2   3   5        111.53        126.56         1.78 o                         
  -1   3   5        110.73        114.33         1.48 o                         
   0   3   5          0.96          0.45         0.20 o                         
   1   3   5         30.56         21.92         0.80 o                         
   2   3   5         75.29         70.62         1.40 o                         
   3   3   5        705.77        738.60         8.76 o                         
   4   3   5         69.76         71.95         1.24 o                         
   5   3   5         23.10         19.04         0.60 o                         
   6   3   5        123.48        120.19         1.85 o                         
   7   3   5         19.59         24.14         0.70 o                         
   8   3   5          9.28          8.15         0.48 o                         
   9   3   5         26.71         27.26         0.55 o                         
  10   3   5          1.72          2.95         0.25 o                         
  11   3   5          2.63          3.25         0.25 o                         
  12   3   5          3.01          5.48         0.27 o                         
  13   3   5          0.88          0.49         0.16 o                         
  14   3   5         31.36         34.68         0.46 o                         
  15   3   5          0.00          0.16         0.13 o                         
  16   3   5          0.89          0.53         0.09 o                         
 -19   4   5          6.88          7.01         0.25 o                         
 -18   4   5         14.19         15.82         0.48 o                         
 -17   4   5          0.41          0.41         0.18 o                         
 -16   4   5         65.04         66.97         0.82 o                         
 -15   4   5         99.33        100.83         1.14 o                         
 -14   4   5          1.44          1.78         0.19 o                         
 -13   4   5        161.09        146.37         1.75 o                         
 -12   4   5         49.98         52.07         0.85 o                         
 -11   4   5         22.17         21.55         0.49 o                         
 -10   4   5         44.41         47.77         0.90 o                         
  -9   4   5         10.74          9.11         0.49 o                         
  -8   4   5         17.17         15.27         0.56 o                         
  -7   4   5        317.04        309.86         5.15 o                         
  -6   4   5        341.84        346.14         4.48 o                         
  -5   4   5       1850.81       1859.47        15.12 o                         
  -4   4   5        902.26        880.01         7.67 o                         
  -3   4   5          0.53          1.68         0.24 o                         
  -2   4   5         23.03         28.12         0.71 o                         
  -1   4   5         38.96         28.33         0.71 o                         
   0   4   5        419.77        444.80         3.92 o                         
   1   4   5        262.65        304.31         2.93 o                         
   2   4   5        520.38        511.90         5.11 o                         
   3   4   5        451.18        496.97         7.91 o                         
   4   4   5          1.31          1.49         0.30 o                         
   5   4   5          0.71          0.66         0.28 o                         
   6   4   5         91.11         91.97         1.96 o                         
   7   4   5          0.55          1.01         0.24 o                         
   8   4   5          0.01          0.52         0.30 o                         
   9   4   5          6.68          7.04         0.40 o                         
  10   4   5         73.75         66.97         0.80 o                         
  11   4   5         66.15         66.72         1.33 o                         
  12   4   5         11.98         13.57         0.43 o                         
  13   4   5          7.15          6.92         0.27 o                         
  14   4   5          0.03          0.25         0.15 o                         
  15   4   5          0.71          0.48         0.17 o                         
 -18   5   5          0.42          0.53         0.08 o                         
 -17   5   5          4.42          4.38         0.23 o                         
 -16   5   5          1.71          2.41         0.23 o                         
 -15   5   5         17.02         19.10         0.43 o                         
 -14   5   5         29.41         26.06         0.67 o                         
 -13   5   5         21.00         20.26         0.39 o                         
 -12   5   5         26.62         25.85         0.74 o                         
 -11   5   5         31.97         34.04         0.50 o                         
 -10   5   5         16.85         13.44         0.35 o                         
  -9   5   5          7.58          5.86         0.41 o                         
  -8   5   5         23.95         23.00         0.41 o                         
  -7   5   5        112.25        111.78         2.90 o                         
  -6   5   5         44.35         44.63         1.18 o                         
  -5   5   5          9.38         12.11         0.47 o                         
  -4   5   5         35.23         34.08         0.95 o                         
  -3   5   5         51.37         49.68         1.18 o                         
  -2   5   5         94.35         89.34         2.31 o                         
  -1   5   5         12.36         15.95         0.66 o                         
   0   5   5          0.43          0.94         0.26 o                         
   1   5   5        131.21        139.69         2.45 o                         
   2   5   5        313.35        307.17         3.37 o                         
   3   5   5         17.42         16.29         0.86 o                         
   4   5   5         19.21         16.64         0.46 o                         
   5   5   5         12.69         12.82         0.33 o                         
   6   5   5         42.22         40.23         0.68 o                         
   7   5   5         11.43         13.06         0.54 o                         
   8   5   5         95.40        100.84         1.15 o                         
   9   5   5          8.71          9.47         0.37 o                         
  10   5   5         30.23         33.15         0.62 o                         
  11   5   5         16.86         18.71         0.58 o                         
  12   5   5          5.66          5.36         0.30 o                         
  13   5   5          9.22         10.60         0.36 o                         
  14   5   5          4.26          4.40         0.17 o                         
 -17   6   5          4.37          2.50         0.20 o                         
 -16   6   5          0.15          0.03         0.15 o                         
 -15   6   5          2.98          4.48         0.26 o                         
 -14   6   5          5.30          4.27         0.18 o                         
 -13   6   5          9.47          9.09         0.25 o                         
 -12   6   5          7.43          6.69         0.23 o                         
 -11   6   5        123.13        123.03         1.17 o                         
 -10   6   5         10.40          7.28         0.27 o                         
  -9   6   5        125.60        140.36         1.65 o                         
  -8   6   5         25.63         18.59         0.39 o                         
  -7   6   5          0.19          0.96         0.19 o                         
  -6   6   5          0.20          0.81         0.18 o                         
  -5   6   5        239.60        218.79         1.96 o                         
  -4   6   5         33.96         30.00         0.48 o                         
  -3   6   5        128.44        128.58         1.54 o                         
  -2   6   5         46.99         49.93         0.77 o                         
  -1   6   5          0.02          0.78         0.19 o                         
   0   6   5        111.05        104.18         1.29 o                         
   1   6   5          0.40          0.23         0.22 o                         
   2   6   5          0.00          0.55         0.24 o                         
   3   6   5        247.93        244.80         3.33 o                         
   4   6   5        186.63        186.81         1.54 o                         
   5   6   5          6.02          6.25         0.26 o                         
   6   6   5         79.36         80.67         0.99 o                         
   7   6   5         20.69         22.11         0.46 o                         
   8   6   5          7.98          7.32         0.29 o                         
   9   6   5          2.50          2.79         0.24 o                         
  10   6   5         29.18         31.50         0.55 o                         
  11   6   5         22.82         20.31         0.54 o                         
  12   6   5          0.03          0.15         0.20 o                         
  13   6   5         27.44         23.07         0.49 o                         
 -15   7   5         11.54          8.95         0.36 o                         
 -13   7   5          0.57          1.10         0.13 o                         
 -12   7   5         14.61         13.13         0.28 o                         
 -11   7   5          0.58          0.89         0.12 o                         
 -10   7   5          0.76          1.11         0.13 o                         
  -9   7   5         24.43         25.81         0.40 o                         
  -8   7   5          0.44          0.38         0.18 o                         
  -7   7   5          2.90          3.67         0.23 o                         
  -6   7   5         30.95         34.37         0.57 o                         
  -5   7   5          1.63          1.12         0.23 o                         
  -4   7   5          4.24          2.64         0.23 o                         
  -3   7   5         32.19         29.60         0.74 o                         
  -2   7   5         68.85         66.24         0.93 o                         
  -1   7   5          1.93          3.56         0.24 o                         
   0   7   5         40.03         38.84         0.72 o                         
   1   7   5          6.15          6.50         0.36 o                         
   2   7   5         46.42         50.81         0.95 o                         
   3   7   5         17.92         17.42         0.41 o                         
   4   7   5        120.39        128.96         1.68 o                         
   5   7   5         21.56         21.77         0.45 o                         
   6   7   5         20.29         20.88         0.42 o                         
   7   7   5         83.92         82.93         0.92 o                         
   8   7   5         47.78         47.39         0.67 o                         
   9   7   5          3.80          3.01         0.17 o                         
  10   7   5         16.90         14.22         0.56 o                         
  11   7   5          0.01          0.30         0.16 o                         
 -12   8   5         12.33         11.66         1.04 o                         
 -11   8   5          4.98          4.25         0.26 o                         
 -10   8   5          0.64          0.34         0.15 o                         
  -9   8   5          0.01          0.35         0.18 o                         
  -8   8   5         15.40         13.95         0.31 o                         
  -7   8   5         37.24         43.69         0.59 o                         
  -6   8   5          1.92          1.54         0.18 o                         
  -5   8   5         32.89         36.33         0.56 o                         
  -4   8   5         95.24         88.86         1.43 o                         
  -3   8   5        115.49        122.92         1.42 o                         
  -2   8   5         56.30         56.56         0.74 o                         
  -1   8   5          3.18          2.92         0.32 o                         
   0   8   5         20.89         19.66         0.69 o                         
   1   8   5         95.07         92.55         0.94 o                         
   2   8   5         39.19         42.78         0.59 o                         
   3   8   5        126.10        127.40         2.09 o                         
   4   8   5          0.05          1.49         0.22 o                         
   5   8   5         64.97         66.29         0.85 o                         
   6   8   5         17.62         16.92         0.42 o                         
   7   8   5          1.93          1.47         0.20 o                         
   8   8   5          4.46          5.31         0.18 o                         
   9   8   5         30.28         26.29         0.94 o                         
  -9   9   5          0.55          0.79         0.14 o                         
  -8   9   5          3.65          2.83         0.56 o                         
  -7   9   5         12.64         12.25         0.37 o                         
  -6   9   5          4.49          2.78         0.20 o                         
  -5   9   5         30.34         28.34         0.67 o                         
  -4   9   5          5.66          4.92         0.30 o                         
  -3   9   5          0.06          0.01         0.30 o                         
  -2   9   5          8.23         10.72         0.46 o                         
  -1   9   5         13.89         11.78         0.42 o                         
   0   9   5         52.02         47.14         1.14 o                         
   1   9   5         32.67         32.99         0.96 o                         
   2   9   5          0.43          0.73         0.18 o                         
   3   9   5         32.21         33.97         0.56 o                         
   4   9   5          6.88          6.97         0.23 o                         
   5   9   5          1.16          0.41         0.15 o                         
   6   9   5         17.12         12.55         1.32 o                         
 -20   0   6         18.93         15.75         0.56 o                         
 -18   0   6          3.10          1.47         0.38 o                         
 -17   0   6         37.20         35.82         0.91 o                         
 -16   0   6        283.56        306.13         7.42 o                         
 -15   0   6         11.38         12.34         0.61 o                         
 -14   0   6        269.61        262.32         3.42 o                         
 -13   0   6        302.04        301.79         2.84 o                         
 -12   0   6         10.80          8.37         0.58 o                         
 -11   0   6        336.77        318.32        22.55 o                         
 -10   0   6        440.49        410.51         7.47 o                         
  -9   0   6       2429.17       2299.13        82.66 o                         
  -8   0   6        124.24        144.84        12.43 o                         
  -7   0   6        124.89        144.04         3.71 o                         
  -6   0   6          7.25          6.86         0.68 o                         
  -5   0   6       5258.98       5456.08       135.87 o                         
  -4   0   6        254.90        280.80         3.67 o                         
  -3   0   6       1024.69       1052.92         9.87 o                         
  -2   0   6        943.40        957.70         9.04 o                         
  -1   0   6       5404.76       5593.25        56.27 o                         
   0   0   6       4136.20       4075.24        41.07 o                         
   1   0   6        249.46        219.05         2.90 o                         
   2   0   6        379.68        360.85         6.68 o                         
   3   0   6        298.73        305.52         4.78 o                         
   4   0   6        859.76        894.57        10.12 o                         
   5   0   6        314.22        336.58         4.66 o                         
   6   0   6        672.61        667.00        10.11 o                         
   7   0   6          0.14          0.46         0.51 o                         
   8   0   6        108.80        121.76         3.30 o                         
   9   0   6        648.36        612.57         5.74 o                         
  10   0   6         95.13         75.65         1.70 o                         
  11   0   6         41.43         33.09         0.94 o                         
  12   0   6          2.52          4.04         0.41 o                         
  13   0   6          9.79          8.71         0.40 o                         
  14   0   6         26.71         28.39         0.75 o                         
  15   0   6          0.12         -0.10         0.30 o                         
  16   0   6          0.75          1.68         0.28 o                         
 -20   1   6         10.50         10.11         0.35 o                         
 -19   1   6          7.14          6.81         0.38 o                         
 -18   1   6         18.95         20.62         0.44 o                         
 -17   1   6          7.23          7.02         0.44 o                         
 -16   1   6        121.95        120.26         1.30 o                         
 -15   1   6         43.44         39.15         0.80 o                         
 -14   1   6          2.02          2.03         0.22 o                         
 -13   1   6         38.01         35.69         1.23 o                         
 -12   1   6        225.96        226.23         3.48 o                         
 -11   1   6         18.31         20.24         0.77 o                         
 -10   1   6        196.85        197.00         2.36 o                         
  -9   1   6        614.16        616.97         6.64 o                         
  -8   1   6         40.05         41.17         1.01 o                         
  -7   1   6         80.50         81.94         1.98 o                         
  -6   1   6          9.81         13.41         0.47 o                         
  -5   1   6        243.74        209.79         2.70 o                         
  -4   1   6         50.44         66.36         1.04 o                         
  -3   1   6       2568.10       2508.90        16.47 o                         
  -2   1   6        622.45        586.01         6.24 o                         
  -1   1   6        171.92        159.01         1.50 o                         
   0   1   6        165.06        171.84         2.21 o                         
   1   1   6         44.44         32.31         1.32 o                         
   2   1   6        512.88        555.06         5.92 o                         
   3   1   6        288.42        312.01         3.76 o                         
   4   1   6          1.68          5.57         0.57 o                         
   5   1   6         74.82         71.65         1.73 o                         
   6   1   6         20.71         13.36         0.81 o                         
   7   1   6        159.97        172.96         3.22 o                         
   8   1   6        204.75        192.94         3.57 o                         
   9   1   6        262.67        250.78         2.78 o                         
  10   1   6        141.07        133.45         1.85 o                         
  11   1   6        168.13        185.09         2.37 o                         
  12   1   6         24.29         20.60         0.41 o                         
  13   1   6        101.57         85.07         0.83 o                         
  14   1   6         36.25         38.18         0.57 o                         
  15   1   6          0.17          0.45         0.13 o                         
  16   1   6          0.87          0.26         0.14 o                         
 -20   2   6          5.14          3.85         0.21 o                         
 -19   2   6          0.19          0.27         0.16 o                         
 -18   2   6         22.68         23.88         0.48 o                         
 -17   2   6         22.93         25.12         0.52 o                         
 -16   2   6         44.35         44.47         0.59 o                         
 -15   2   6        246.25        244.82         3.01 o                         
 -14   2   6         97.08         99.80         1.33 o                         
 -13   2   6         27.53         31.01         0.67 o                         
 -12   2   6        152.83        158.45         1.89 o                         
 -11   2   6         97.84         97.47         1.47 o                         
 -10   2   6          6.22          8.24         0.41 o                         
  -9   2   6         90.58         95.89         1.26 o                         
  -8   2   6        116.83        134.09         1.56 o                         
  -7   2   6         79.35         64.18         1.06 o                         
  -6   2   6         18.05         18.17         0.48 o                         
  -5   2   6         57.00         53.23         0.86 o                         
  -4   2   6       1672.18       1743.76        11.89 o                         
  -3   2   6        400.04        389.27         5.29 o                         
  -2   2   6        214.38        205.30         2.26 o                         
  -1   2   6         65.03         59.62         0.68 o                         
   0   2   6        242.51        259.81         2.16 o                         
   1   2   6        112.65        123.51         1.30 o                         
   2   2   6         42.87         52.54         0.98 o                         
   3   2   6        241.64        232.07         2.78 o                         
   4   2   6        144.81        153.01         1.88 o                         
   5   2   6        438.04        423.16         7.35 o                         
   6   2   6        247.95        259.64         4.17 o                         
   7   2   6        154.51        164.13         3.18 o                         
   8   2   6         72.22         68.17         1.01 o                         
   9   2   6        131.64        121.99         3.22 o                         
  10   2   6        256.25        247.80         2.61 o                         
  11   2   6         14.15         11.30         0.40 o                         
  12   2   6          9.94          8.95         0.31 o                         
  13   2   6         11.92          9.30         0.31 o                         
  14   2   6          0.76          1.34         0.17 o                         
  15   2   6          9.51         10.32         0.25 o                         
  16   2   6          0.00          0.21         0.09 o                         
 -20   3   6          0.19          0.26         0.13 o                         
 -19   3   6          0.31          0.35         0.14 o                         
 -18   3   6          1.01          0.68         0.19 o                         
 -17   3   6          0.05          0.31         0.18 o                         
 -16   3   6        236.96        251.41         2.31 o                         
 -15   3   6         14.32         12.53         0.62 o                         
 -14   3   6         91.23         94.01         1.89 o                         
 -13   3   6        376.01        372.60         6.14 o                         
 -12   3   6         47.26         51.50         1.68 o                         
 -11   3   6          2.86          2.45         0.29 o                         
 -10   3   6        383.78        350.86         8.03 o                         
  -9   3   6          5.25          4.17         0.44 o                         
  -8   3   6        258.63        260.07         4.78 o                         
  -7   3   6         14.47         18.88         0.49 o                         
  -6   3   6       1250.63       1324.19        10.19 o                         
  -5   3   6        101.13        119.20         1.25 o                         
  -4   3   6        334.40        380.84         3.14 o                         
  -3   3   6        165.23        163.26         1.94 o                         
  -2   3   6          1.49          4.16         0.32 o                         
  -1   3   6        199.95        234.49         2.50 o                         
   0   3   6       1060.59       1080.61        10.97 o                         
   1   3   6          2.96          4.46         0.44 o                         
   2   3   6         21.79         21.02         0.81 o                         
   3   3   6       1145.41       1163.60        15.80 o                         
   4   3   6         23.44         24.46         1.12 o                         
   5   3   6         35.35         36.42         0.98 o                         
   6   3   6        164.05        174.68         2.26 o                         
   7   3   6        180.08        193.07         2.34 o                         
   8   3   6         58.25         54.33         1.63 o                         
   9   3   6         11.50         11.24         0.33 o                         
  10   3   6         18.50         15.76         0.34 o                         
  11   3   6         25.92         27.84         0.48 o                         
  12   3   6          0.24          0.39         0.17 o                         
  13   3   6          5.89          6.04         0.22 o                         
  14   3   6          0.02          0.12         0.13 o                         
  15   3   6          0.09          0.13         0.18 o                         
 -19   4   6          0.66          0.34         0.10 o                         
 -18   4   6          4.63          4.02         0.28 o                         
 -17   4   6          0.09          0.38         0.15 o                         
 -16   4   6          6.04          5.48         0.28 o                         
 -15   4   6        120.40        119.89         1.44 o                         
 -14   4   6          8.27          7.56         0.31 o                         
 -13   4   6        104.67         97.54         1.39 o                         
 -12   4   6         61.82         67.06         1.82 o                         
 -11   4   6         98.36         90.74         1.30 o                         
 -10   4   6         72.49         67.92         1.02 o                         
  -9   4   6         59.07         61.91         1.52 o                         
  -8   4   6         24.17         23.09         0.77 o                         
  -7   4   6         21.09         15.45         0.96 o                         
  -6   4   6         81.47         80.87         1.70 o                         
  -5   4   6        253.74        245.21         3.13 o                         
  -4   4   6          1.58          1.31         0.19 o                         
  -3   4   6         88.20        103.38         2.01 o                         
  -2   4   6        709.14        716.86         7.35 o                         
  -1   4   6         14.97         12.92         0.53 o                         
   0   4   6         69.17         72.98         1.28 o                         
   1   4   6         15.50         17.68         0.71 o                         
   2   4   6          6.77         11.64         0.59 o                         
   3   4   6          9.22          5.70         0.35 o                         
   4   4   6        274.06        276.03         3.43 o                         
   5   4   6        370.34        362.44         3.89 o                         
   6   4   6          4.15          6.29         0.29 o                         
   7   4   6         37.10         38.91         0.62 o                         
   8   4   6        124.31        130.49         1.63 o                         
   9   4   6          0.01          1.16         0.21 o                         
  10   4   6         10.27         12.51         0.42 o                         
  11   4   6          1.81          2.24         0.23 o                         
  12   4   6          5.34          5.00         0.27 o                         
  13   4   6          0.44          0.63         0.16 o                         
  14   4   6          3.74          2.75         0.22 o                         
  15   4   6          5.57          3.60         0.17 o                         
 -18   5   6          5.08          3.89         0.13 o                         
 -17   5   6          2.91          4.10         0.31 o                         
 -16   5   6          1.44          1.96         0.22 o                         
 -15   5   6          0.29          0.17         0.24 o                         
 -14   5   6         37.92         40.74         0.68 o                         
 -13   5   6          6.77          8.46         0.30 o                         
 -12   5   6         85.16         80.13         0.89 o                         
 -11   5   6         42.11         43.69         0.59 o                         
 -10   5   6        115.00        108.10         1.35 o                         
  -9   5   6          0.30          1.06         0.26 o                         
  -8   5   6       1034.80       1026.08        12.87 o                         
  -7   5   6        238.16        261.86         3.26 o                         
  -6   5   6        982.35        986.29         7.15 o                         
  -5   5   6         48.64         43.59         0.84 o                         
  -4   5   6         24.32         27.42         0.88 o                         
  -3   5   6         57.25         48.14         1.16 o                         
  -2   5   6         13.31         15.47         0.94 o                         
  -1   5   6         20.59         27.78         0.74 o                         
   0   5   6         16.34         16.15         0.88 o                         
   1   5   6        199.53        197.03         2.73 o                         
   2   5   6        270.96        281.21         3.04 o                         
   3   5   6          8.00          7.62         0.30 o                         
   4   5   6          3.21          3.16         0.24 o                         
   5   5   6        209.65        217.18         2.53 o                         
   6   5   6         33.48         32.07         0.64 o                         
   7   5   6        234.64        238.71         2.51 o                         
   8   5   6          9.21          7.52         0.61 o                         
   9   5   6         20.95         24.19         0.62 o                         
  10   5   6         25.35         28.57         0.64 o                         
  11   5   6         25.39         24.40         0.68 o                         
  12   5   6          4.27          4.63         0.26 o                         
  13   5   6         27.59         25.90         0.61 o                         
 -16   6   6          8.63          6.12         0.31 o                         
 -15   6   6         17.88         17.75         0.41 o                         
 -14   6   6         25.50         28.84         0.50 o                         
 -13   6   6         13.93         16.59         0.41 o                         
 -12   6   6          5.83          6.51         0.24 o                         
 -11   6   6         14.46         13.59         0.40 o                         
 -10   6   6          0.19          0.37         0.17 o                         
  -9   6   6        154.14        149.17         1.54 o                         
  -8   6   6        448.63        423.56         3.70 o                         
  -7   6   6          1.53          2.86         0.24 o                         
  -6   6   6         18.52         21.17         0.47 o                         
  -5   6   6         39.05         34.97         0.86 o                         
  -4   6   6        148.94        139.02         1.42 o                         
  -3   6   6         14.94         10.04         0.33 o                         
  -2   6   6          4.08          2.35         0.29 o                         
  -1   6   6         31.80         25.16         0.42 o                         
   0   6   6          0.89          0.83         0.20 o                         
   1   6   6         83.55         81.29         1.25 o                         
   2   6   6         66.35         71.36         2.70 o                         
   3   6   6         80.54         79.55         1.45 o                         
   4   6   6          1.67          1.78         0.22 o                         
   5   6   6         12.89         11.19         0.34 o                         
   6   6   6         41.30         44.42         0.65 o                         
   7   6   6         25.36         24.93         0.47 o                         
   8   6   6         94.54         93.79         1.63 o                         
   9   6   6          3.18          2.13         0.31 o                         
  10   6   6          0.02          0.24         0.24 o                         
  11   6   6         18.47         17.20         0.49 o                         
  12   6   6         14.17         11.95         0.64 o                         
 -15   7   6          2.55          2.20         0.19 o                         
 -14   7   6          0.00          0.22         0.24 o                         
 -13   7   6          2.17          2.17         0.19 o                         
 -12   7   6          0.15          0.00         0.16 o                         
 -11   7   6         13.58         14.45         0.39 o                         
 -10   7   6          3.54          3.72         0.22 o                         
  -9   7   6         41.42         36.77         0.58 o                         
  -8   7   6         16.12         15.13         0.51 o                         
  -7   7   6         59.75         52.87         1.04 o                         
  -6   7   6         18.36         17.04         0.45 o                         
  -5   7   6         27.36         28.92         0.65 o                         
  -4   7   6        168.27        155.06         1.56 o                         
  -3   7   6          4.29          2.66         0.25 o                         
  -2   7   6          3.19          4.49         0.25 o                         
  -1   7   6        369.13        348.98         6.10 o                         
   0   7   6          9.52         11.70         0.68 o                         
   1   7   6          0.18          0.48         0.21 o                         
   2   7   6         19.03         20.81         0.40 o                         
   3   7   6         36.27         36.83         0.65 o                         
   4   7   6          8.94         10.26         0.30 o                         
   5   7   6          3.68          3.96         0.26 o                         
   6   7   6          0.16          0.45         0.18 o                         
   7   7   6          6.16          5.32         0.31 o                         
   8   7   6          0.11          0.29         0.15 o                         
   9   7   6          1.75          2.85         0.25 o                         
  10   7   6         18.57         17.05         0.74 o                         
 -12   8   6          7.36          7.96         0.26 o                         
 -11   8   6          1.65          2.14         0.13 o                         
 -10   8   6          0.07          0.05         0.14 o                         
  -9   8   6          3.45          2.03         0.16 o                         
  -8   8   6          4.87          3.16         0.24 o                         
  -7   8   6          0.32          0.28         0.18 o                         
  -6   8   6          1.85          1.90         0.21 o                         
  -5   8   6          0.13          0.16         0.15 o                         
  -4   8   6         21.38         22.32         0.46 o                         
  -3   8   6          3.74          3.98         0.22 o                         
  -2   8   6          0.68          1.23         0.20 o                         
  -1   8   6         26.51         27.63         0.59 o                         
   0   8   6          0.01          0.07         0.23 o                         
   1   8   6         18.43         21.02         0.59 o                         
   2   8   6          0.49          0.97         0.28 o                         
   3   8   6          9.89          8.59         0.29 o                         
   4   8   6          5.75          6.22         0.27 o                         
   5   8   6          0.34          0.51         0.13 o                         
   6   8   6         12.91         12.01         0.84 o                         
   7   8   6          0.05          0.16         0.12 o                         
   8   8   6          4.71          3.95         0.16 o                         
  -8   9   6         10.72          7.80         0.36 o                         
  -7   9   6          8.59          8.46         0.40 o                         
  -6   9   6          1.23          2.00         0.16 o                         
  -5   9   6          3.98          4.76         0.70 o                         
  -4   9   6          1.89          2.06         0.22 o                         
  -3   9   6          6.50          6.35         0.31 o                         
  -2   9   6          0.00          0.09         0.16 o                         
  -1   9   6          5.10          5.34         0.24 o                         
   0   9   6          1.03          0.69         0.14 o                         
   1   9   6          2.35          2.89         0.15 o                         
   2   9   6         20.15         16.41         0.33 o                         
   3   9   6         23.93         23.14         2.43 o                         
   4   9   6          2.06          2.48         0.19 o                         
 -20   1   7          0.01          0.06         0.18 o                         
 -19   1   7         33.04         28.10         0.97 o                         
 -18   1   7         18.97         21.66         0.63 o                         
 -17   1   7         56.26         58.17         0.95 o                         
 -16   1   7          3.21          3.09         0.28 o                         
 -15   1   7        115.18        114.01         1.28 o                         
 -14   1   7         31.92         30.72         0.48 o                         
 -13   1   7          7.13          5.57         0.25 o                         
 -12   1   7         39.34         39.15         0.68 o                         
 -11   1   7        161.05        151.20         3.11 o                         
 -10   1   7        100.51        107.81         1.46 o                         
  -9   1   7          8.50         11.01         0.41 o                         
  -8   1   7          0.22          1.25         0.29 o                         
  -7   1   7        761.03        773.31         8.44 o                         
  -6   1   7        146.73        165.35         2.46 o                         
  -5   1   7        342.39        359.55         4.13 o                         
  -4   1   7        701.75        763.09         6.24 o                         
  -3   1   7        323.22        324.47         4.27 o                         
  -2   1   7        840.96        842.20         7.34 o                         
  -1   1   7          0.18          3.92         0.60 o                         
   0   1   7         35.39         46.53         1.07 o                         
   1   1   7         78.85         71.89         1.29 o                         
   2   1   7        705.48        675.53         7.33 o                         
   3   1   7         58.91         68.59         1.06 o                         
   4   1   7         34.53         42.59         1.22 o                         
   5   1   7        118.97         99.63         2.48 o                         
   6   1   7         92.36         92.38         2.17 o                         
   7   1   7          0.06          0.39         0.32 o                         
   8   1   7        235.20        219.46         2.59 o                         
   9   1   7          0.02          1.23         0.26 o                         
  10   1   7         32.69         30.05         0.57 o                         
  11   1   7         40.68         44.59         0.64 o                         
  12   1   7         18.16         18.32         0.68 o                         
  13   1   7         14.57         11.68         0.39 o                         
  14   1   7         22.49         19.90         0.79 o                         
  15   1   7          0.00          0.08         0.11 o                         
 -20   2   7         11.43          9.75         0.30 o                         
 -19   2   7          0.11          0.15         0.15 o                         
 -18   2   7          0.03          0.21         0.15 o                         
 -17   2   7         42.97         45.58         0.71 o                         
 -16   2   7         42.44         41.56         0.64 o                         
 -15   2   7        194.45        192.84         1.91 o                         
 -14   2   7          9.01          9.60         0.42 o                         
 -13   2   7         23.09         24.48         0.72 o                         
 -12   2   7        253.81        263.83         2.48 o                         
 -11   2   7        197.41        193.56         2.68 o                         
 -10   2   7         19.26         23.17         0.99 o                         
  -9   2   7        133.58        129.44         1.83 o                         
  -8   2   7        191.95        214.72         4.04 o                         
  -7   2   7          1.67          2.43         0.30 o                         
  -6   2   7        553.84        534.09         4.13 o                         
  -5   2   7         62.26         67.85         0.99 o                         
  -4   2   7        483.22        467.22         4.08 o                         
  -3   2   7          0.67          0.89         0.18 o                         
  -2   2   7        182.56        189.93         1.60 o                         
  -1   2   7       1410.08       1474.37        10.28 o                         
   0   2   7        265.75        275.71         2.44 o                         
   1   2   7        392.02        422.66         3.23 o                         
   2   2   7        763.36        760.05         5.27 o                         
   3   2   7        173.28        152.63         1.79 o                         
   4   2   7        109.99        102.79         1.51 o                         
   5   2   7          7.43          8.21         0.85 o                         
   6   2   7         62.75         65.00         1.87 o                         
   7   2   7         96.59        101.02         1.17 o                         
   8   2   7         45.34         45.76         1.13 o                         
   9   2   7        128.90        122.74         2.12 o                         
  10   2   7         44.91         50.15         1.02 o                         
  11   2   7         18.50         16.16         0.46 o                         
  12   2   7         44.88         43.78         0.72 o                         
  13   2   7         96.99         92.29         1.28 o                         
  14   2   7         56.05         54.80         0.82 o                         
  15   2   7          5.82          4.05         0.24 o                         
 -19   3   7          1.00          0.54         0.13 o                         
 -18   3   7          1.66          1.24         0.17 o                         
 -17   3   7          3.02          3.46         0.27 o                         
 -16   3   7          0.83          1.14         0.23 o                         
 -15   3   7         46.80         49.43         0.73 o                         
 -14   3   7          3.59          3.95         0.32 o                         
 -13   3   7        172.99        168.11         2.51 o                         
 -12   3   7         31.05         30.15         0.67 o                         
 -11   3   7          5.13          4.69         0.26 o                         
 -10   3   7         61.11         56.57         1.10 o                         
  -9   3   7          0.56          1.54         0.35 o                         
  -8   3   7          1.09          2.06         0.22 o                         
  -7   3   7         94.82        106.24         1.33 o                         
  -6   3   7        289.02        248.44         2.14 o                         
  -5   3   7         74.48         60.72         1.26 o                         
  -4   3   7         90.97         69.98         1.01 o                         
  -3   3   7         39.05         33.49         1.07 o                         
  -2   3   7          3.34          2.69         0.39 o                         
  -1   3   7        559.60        487.21         4.72 o                         
   0   3   7          1.30          1.15         0.25 o                         
   1   3   7         13.09         15.05         0.57 o                         
   2   3   7         11.00         12.65         1.29 o                         
   3   3   7         57.62         56.58         1.28 o                         
   4   3   7         78.89         75.44         1.38 o                         
   5   3   7          0.14          0.49         0.55 o                         
   6   3   7        245.54        237.72         2.57 o                         
   7   3   7         38.67         40.24         0.88 o                         
   8   3   7         34.15         37.29         0.76 o                         
   9   3   7         43.63         48.92         1.03 o                         
  10   3   7          3.96          3.81         0.23 o                         
  11   3   7         10.79         12.74         0.34 o                         
  12   3   7          1.05          0.62         0.22 o                         
  13   3   7          2.05          1.32         0.18 o                         
  14   3   7         15.86         20.23         0.59 o                         
  15   3   7          0.58          0.18         0.15 o                         
 -19   4   7          8.88          7.39         0.33 o                         
 -18   4   7          0.19          0.27         0.15 o                         
 -17   4   7          4.96          5.72         0.24 o                         
 -16   4   7          0.12          0.34         0.16 o                         
 -15   4   7         49.39         53.91         1.05 o                         
 -14   4   7         37.56         35.87         0.69 o                         
 -13   4   7          5.86          5.65         0.29 o                         
 -12   4   7        449.93        429.69         4.64 o                         
 -11   4   7         10.33         10.49         0.64 o                         
 -10   4   7          0.72          1.38         0.21 o                         
  -9   4   7        868.01        859.75         6.77 o                         
  -8   4   7         57.49         57.69         1.08 o                         
  -7   4   7          0.13          0.63         0.22 o                         
  -6   4   7          5.24          4.99         0.32 o                         
  -5   4   7         34.47         33.71         0.94 o                         
  -4   4   7         52.27         52.81         1.09 o                         
  -3   4   7        110.54        108.89         1.96 o                         
  -2   4   7         22.75         20.30         0.66 o                         
  -1   4   7          3.16          4.38         0.41 o                         
   0   4   7          1.01          0.51         0.33 o                         
   1   4   7         19.67         21.31         0.81 o                         
   2   4   7        149.50        154.16         3.16 o                         
   3   4   7          8.76          6.76         0.60 o                         
   4   4   7         86.67         89.51         1.17 o                         
   5   4   7        117.50        122.51         1.07 o                         
   6   4   7         39.10         34.91         1.04 o                         
   7   4   7        203.37        196.04         3.27 o                         
   8   4   7         57.94         57.54         0.88 o                         
   9   4   7         16.97         17.04         0.50 o                         
  10   4   7          5.17          4.45         0.31 o                         
  11   4   7          8.51         10.40         0.38 o                         
  12   4   7          4.61          3.55         0.23 o                         
  13   4   7          3.98          3.16         0.26 o                         
  14   4   7          4.37          3.83         0.23 o                         
 -18   5   7          1.58          1.44         0.12 o                         
 -17   5   7          4.89          4.51         0.26 o                         
 -16   5   7          8.38          9.12         0.61 o                         
 -15   5   7          1.20          1.40         0.21 o                         
 -14   5   7          2.62          1.93         0.22 o                         
 -13   5   7         13.88         14.11         0.42 o                         
 -12   5   7          7.70          6.97         0.27 o                         
 -11   5   7          0.85          1.60         0.21 o                         
 -10   5   7         57.28         58.18         0.84 o                         
  -9   5   7         86.66         80.02         0.87 o                         
  -8   5   7        451.26        429.65         3.46 o                         
  -7   5   7        122.44        120.70         1.17 o                         
  -6   5   7         75.56         83.70         1.10 o                         
  -5   5   7          1.65          1.85         0.22 o                         
  -4   5   7         12.55         11.31         0.39 o                         
  -3   5   7        193.48        191.20         1.86 o                         
  -2   5   7          0.90          0.84         0.26 o                         
  -1   5   7         50.11         50.29         1.07 o                         
   0   5   7        270.70        255.65         2.65 o                         
   1   5   7        295.46        293.17         3.74 o                         
   2   5   7        157.16        159.40         2.16 o                         
   3   5   7          5.18          3.95         0.30 o                         
   4   5   7          0.04          0.54         0.19 o                         
   5   5   7         58.22         56.21         0.86 o                         
   6   5   7          0.18          0.53         0.37 o                         
   7   5   7          4.10          5.13         0.40 o                         
   8   5   7          0.14          0.29         0.24 o                         
   9   5   7          0.65          0.20         0.26 o                         
  10   5   7         19.85         23.11         0.46 o                         
  11   5   7          7.84          7.35         0.25 o                         
  12   5   7          4.41          4.39         0.26 o                         
  13   5   7         10.37          7.97         0.33 o                         
 -16   6   7          0.51          1.42         0.15 o                         
 -15   6   7          0.79          0.65         0.12 o                         
 -14   6   7          0.14          0.29         0.16 o                         
 -13   6   7          1.85          1.53         0.20 o                         
 -12   6   7          2.16          1.87         0.19 o                         
 -11   6   7          4.08          4.24         0.22 o                         
 -10   6   7         32.63         29.83         0.49 o                         
  -9   6   7         25.47         26.93         0.53 o                         
  -8   6   7         25.86         27.12         0.72 o                         
  -7   6   7        523.85        515.43         4.65 o                         
  -6   6   7        156.79        136.39         2.18 o                         
  -5   6   7        116.09        117.29         1.29 o                         
  -4   6   7          3.86          4.23         0.30 o                         
  -3   6   7          0.01          1.14         0.23 o                         
  -2   6   7        350.49        341.26         2.77 o                         
  -1   6   7         84.22         87.59         1.05 o                         
   0   6   7        571.31        573.86         7.43 o                         
   1   6   7         45.28         52.64         1.46 o                         
   2   6   7         28.71         27.12         0.88 o                         
   3   6   7         38.93         40.38         1.97 o                         
   4   6   7         26.81         28.05         0.87 o                         
   5   6   7         58.40         53.37         1.19 o                         
   6   6   7         19.46         18.47         0.63 o                         
   7   6   7         29.56         29.84         1.11 o                         
   8   6   7         42.98         45.25         0.98 o                         
   9   6   7          0.86          1.86         0.27 o                         
  10   6   7          1.69          1.98         0.28 o                         
  11   6   7          1.49          1.45         0.27 o                         
 -14   7   7          0.69          0.40         0.16 o                         
 -13   7   7          0.57          0.26         0.13 o                         
 -12   7   7          2.21          1.70         0.16 o                         
 -11   7   7          0.59          1.22         0.15 o                         
 -10   7   7          5.09          5.39         0.21 o                         
  -9   7   7          1.20          1.29         0.19 o                         
  -8   7   7         83.00         74.43         1.59 o                         
  -7   7   7         57.77         58.29         0.83 o                         
  -6   7   7          3.39          4.10         0.29 o                         
  -5   7   7         36.92         36.93         0.58 o                         
  -4   7   7         11.71         12.70         0.35 o                         
  -3   7   7         12.56         11.20         0.38 o                         
  -2   7   7         81.65         72.86         1.15 o                         
  -1   7   7         33.51         40.49         0.75 o                         
   0   7   7         37.47         44.35         0.59 o                         
   1   7   7          4.33          4.46         0.33 o                         
   2   7   7         32.78         28.31         1.21 o                         
   3   7   7         48.12         56.33         0.98 o                         
   4   7   7         11.55          9.51         0.29 o                         
   5   7   7          1.70          1.97         0.20 o                         
   6   7   7          1.96          2.99         0.30 o                         
   7   7   7          0.41          0.51         0.18 o                         
   8   7   7          7.14          8.04         0.27 o                         
   9   7   7          0.01         -0.05         0.12 o                         
 -12   8   7          1.00          0.61         0.11 o                         
 -11   8   7          0.05          0.39         0.16 o                         
 -10   8   7          0.80          0.53         0.13 o                         
  -9   8   7          0.85          2.42         0.22 o                         
  -8   8   7          0.04          0.31         0.16 o                         
  -7   8   7          0.80          1.22         0.20 o                         
  -6   8   7          2.47          1.77         0.22 o                         
  -5   8   7          1.88          1.65         0.18 o                         
  -4   8   7          1.06          0.91         0.17 o                         
  -3   8   7          9.97          8.29         0.25 o                         
  -2   8   7          0.59          1.08         0.17 o                         
  -1   8   7          1.52          1.69         0.19 o                         
   0   8   7         54.42         54.89         0.86 o                         
   1   8   7          3.58          3.45         0.19 o                         
   2   8   7          0.05          0.15         0.19 o                         
   3   8   7          0.11          0.32         0.16 o                         
   4   8   7          0.46          0.50         0.13 o                         
   5   8   7          1.07          1.34         0.17 o                         
   6   8   7         18.52         14.57         0.29 o                         
  -7   9   7          6.90          5.94         0.15 o                         
  -6   9   7          0.08          0.14         0.10 o                         
  -5   9   7          1.23          0.60         0.10 o                         
  -4   9   7          4.18          4.90         0.19 o                         
  -3   9   7          0.85          0.95         0.12 o                         
  -2   9   7          7.15          5.98         0.39 o                         
  -1   9   7          2.38          2.18         0.15 o                         
   0   9   7          0.39          0.81         0.14 o                         
   1   9   7          0.07          0.43         0.12 o                         
   2   9   7          6.45          5.13         0.30 o                         
   3   9   7         19.92         13.60         0.41 o                         
 -20   0   8          0.74          0.13         0.16 o                         
 -19   0   8          4.90          5.32         0.48 o                         
 -18   0   8         40.20         44.31         0.97 o                         
 -17   0   8          9.04         10.81         0.74 o                         
 -16   0   8        394.23        387.13         6.90 o                         
 -15   0   8          4.45          4.97         0.37 o                         
 -14   0   8          0.53          0.32         0.20 o                         
 -13   0   8         68.00         65.98         1.12 o                         
 -12   0   8         21.70         19.01         0.48 o                         
 -11   0   8       1066.76       1092.78        21.71 o                         
 -10   0   8         10.86          5.68         0.61 o                         
  -9   0   8        171.56        182.66         3.98 o                         
  -8   0   8        185.00        189.74         3.34 o                         
  -7   0   8        693.77        679.28        10.23 o                         
  -6   0   8        102.79         99.26         3.52 o                         
  -5   0   8        111.46        116.99         2.18 o                         
  -4   0   8          0.33          0.88         0.32 o                         
  -3   0   8         15.96         15.85         1.11 o                         
  -2   0   8        117.74        112.11         2.79 o                         
  -1   0   8       3233.21       3451.54        35.79 o                         
   0   0   8         16.24         28.44         1.10 o                         
   1   0   8         73.46         65.54         2.15 o                         
   2   0   8         11.27         24.22        14.76 o                         
   3   0   8         35.03         51.10         2.75 o                         
   4   0   8          0.04          0.80         0.71 o                         
   5   0   8         41.55         36.29         2.50 o                         
   6   0   8        113.90        117.77         2.40 o                         
   7   0   8        131.66        125.10         2.79 o                         
   8   0   8        141.35        127.30         2.27 o                         
   9   0   8         55.10         55.81         1.38 o                         
  10   0   8          0.02          0.54         0.26 o                         
  11   0   8          0.08          0.58         0.20 o                         
  12   0   8          1.79          2.14         0.21 o                         
  13   0   8          0.05          0.05         0.22 o                         
  14   0   8          1.81          2.51         0.23 o                         
  15   0   8          0.61          0.24         0.16 o                         
 -20   1   8          0.97          2.02         0.16 o                         
 -19   1   8         25.74         22.87         0.75 o                         
 -18   1   8         93.20         95.66         1.63 o                         
 -17   1   8         70.19         69.61         0.85 o                         
 -16   1   8         86.31         86.34         0.95 o                         
 -15   1   8          1.59          2.92         0.21 o                         
 -14   1   8         72.78         76.45         0.93 o                         
 -13   1   8         14.35         11.46         0.40 o                         
 -12   1   8          0.02          0.17         0.17 o                         
 -11   1   8         60.81         53.60         0.83 o                         
 -10   1   8         31.09         31.15         1.00 o                         
  -9   1   8        394.35        414.78         5.33 o                         
  -8   1   8         43.56         35.29         1.38 o                         
  -7   1   8        109.90        125.11         2.45 o                         
  -6   1   8        199.08        205.52         2.22 o                         
  -5   1   8         57.57         53.16         1.30 o                         
  -4   1   8        148.04        145.26         1.68 o                         
  -3   1   8          1.00          3.85         0.35 o                         
  -2   1   8        792.58        814.93         9.69 o                         
  -1   1   8         15.48         15.96         0.56 o                         
   0   1   8       1072.66       1021.64        10.24 o                         
   1   1   8        524.90        507.74         4.48 o                         
   2   1   8        100.15         93.02         1.39 o                         
   3   1   8          6.70          6.54         0.50 o                         
   4   1   8         14.20         13.56         0.80 o                         
   5   1   8        211.77        204.53         4.23 o                         
   6   1   8        484.37        498.07         3.45 o                         
   7   1   8         83.05         69.42         1.02 o                         
   8   1   8         41.62         36.33         0.54 o                         
   9   1   8          1.14          0.66         0.17 o                         
  10   1   8         10.20         13.64         0.32 o                         
  11   1   8          4.90          4.32         0.20 o                         
  12   1   8          3.96          4.02         0.20 o                         
  13   1   8         30.60         26.40         0.50 o                         
  14   1   8         15.97         14.72         0.33 o                         
 -20   2   8          0.48          0.45         0.10 o                         
 -19   2   8          1.15          1.17         0.18 o                         
 -18   2   8         14.80         16.67         0.38 o                         
 -17   2   8          2.19          2.31         0.19 o                         
 -16   2   8          1.04          0.73         0.16 o                         
 -15   2   8          5.23          4.72         0.23 o                         
 -14   2   8          8.63          8.09         0.30 o                         
 -13   2   8         76.34         74.44         0.98 o                         
 -12   2   8         98.23         97.93         1.73 o                         
 -11   2   8         35.59         42.18         0.59 o                         
 -10   2   8          0.27          2.45         0.40 o                         
  -9   2   8         41.72         42.86         0.96 o                         
  -8   2   8         55.44         53.25         1.08 o                         
  -7   2   8         43.80         36.57         0.75 o                         
  -6   2   8         23.66         25.29         0.56 o                         
  -5   2   8         49.37         57.03         1.24 o                         
  -4   2   8        122.55        134.92         1.89 o                         
  -3   2   8        564.96        587.23         7.30 o                         
  -2   2   8        523.65        526.71         4.60 o                         
  -1   2   8         57.74         58.00         1.18 o                         
   0   2   8        394.31        392.69         3.62 o                         
   1   2   8          3.23          5.10         0.38 o                         
   2   2   8        150.79        137.02         2.71 o                         
   3   2   8         97.68         90.87         1.45 o                         
   4   2   8         16.06         17.55         0.61 o                         
   5   2   8         21.92         27.20         0.61 o                         
   6   2   8         21.62         20.21         0.72 o                         
   7   2   8         56.96         51.74         0.71 o                         
   8   2   8         28.87         27.15         0.50 o                         
   9   2   8        161.59        160.73         1.65 o                         
  10   2   8         57.52         56.59         0.85 o                         
  11   2   8          4.26          4.97         0.27 o                         
  12   2   8         64.90         60.14         1.70 o                         
  13   2   8         84.21         83.62         1.40 o                         
  14   2   8          2.92          2.06         0.15 o                         
 -19   3   8          9.79          9.61         0.22 o                         
 -18   3   8          0.83          0.86         0.15 o                         
 -17   3   8          3.93          3.38         0.19 o                         
 -16   3   8         10.18          9.07         0.27 o                         
 -15   3   8          0.19          0.02         0.20 o                         
 -14   3   8          1.19          1.76         0.24 o                         
 -13   3   8         93.34         99.95         1.21 o                         
 -12   3   8        399.26        411.18         3.65 o                         
 -11   3   8          7.98          7.54         0.48 o                         
 -10   3   8         37.77         37.65         0.60 o                         
  -9   3   8        841.97        832.27         4.84 o                         
  -8   3   8         59.15         59.31         0.95 o                         
  -7   3   8        212.07        207.58         2.37 o                         
  -6   3   8        355.56        337.25         3.94 o                         
  -5   3   8          6.45          7.97         0.34 o                         
  -4   3   8        969.29        987.02         8.50 o                         
  -3   3   8        143.76        148.45         2.89 o                         
  -2   3   8          2.85          3.44         0.40 o                         
  -1   3   8          3.44          4.83         0.42 o                         
   0   3   8         15.71         11.79         0.49 o                         
   1   3   8         18.34         17.78         0.60 o                         
   2   3   8          0.36          0.49         0.26 o                         
   3   3   8         20.70         21.88         0.80 o                         
   4   3   8        194.09        185.66         1.51 o                         
   5   3   8        124.57        118.64         1.32 o                         
   6   3   8         48.32         47.17         0.92 o                         
   7   3   8         24.40         26.54         0.72 o                         
   8   3   8        103.07        103.55         1.60 o                         
   9   3   8         10.49         12.09         0.49 o                         
  10   3   8         21.35         23.59         0.61 o                         
  11   3   8         25.14         27.38         0.77 o                         
  12   3   8          0.00          0.52         0.15 o                         
  13   3   8          7.46          7.65         0.27 o                         
  14   3   8          0.97          0.88         0.13 o                         
 -18   4   8          1.31          1.33         0.11 o                         
 -17   4   8          8.69          9.27         0.24 o                         
 -16   4   8          3.39          4.59         0.25 o                         
 -15   4   8          7.58          7.25         0.31 o                         
 -14   4   8         32.25         34.67         0.63 o                         
 -13   4   8          0.46          0.23         0.23 o                         
 -12   4   8         39.69         39.95         0.66 o                         
 -11   4   8        410.22        379.66         2.84 o                         
 -10   4   8        226.23        219.61         1.97 o                         
  -9   4   8        129.01        131.43         1.10 o                         
  -8   4   8         22.63         24.76         0.83 o                         
  -7   4   8        285.73        254.90         2.26 o                         
  -6   4   8        124.38        121.34         1.28 o                         
  -5   4   8        204.07        198.31         2.50 o                         
  -4   4   8         95.29         93.33         1.74 o                         
  -3   4   8          1.81          1.10         0.42 o                         
  -2   4   8        216.39        210.03         4.17 o                         
  -1   4   8         19.92         26.25         1.00 o                         
   0   4   8         74.37         75.69         2.33 o                         
   1   4   8        259.38        242.91         3.00 o                         
   2   4   8        210.07        212.56         2.44 o                         
   3   4   8         19.80         16.84         0.31 o                         
   4   4   8         59.53         61.59         0.80 o                         
   5   4   8          6.55          5.19         0.29 o                         
   6   4   8          3.37          3.82         0.38 o                         
   7   4   8          3.07          3.63         0.34 o                         
   8   4   8         29.64         24.42         0.64 o                         
   9   4   8         13.32         13.59         0.49 o                         
  10   4   8          0.03          0.31         0.16 o                         
  11   4   8          2.36          1.83         0.22 o                         
  12   4   8          8.19          9.87         0.37 o                         
  13   4   8          0.06          0.00         0.12 o                         
 -17   5   8          4.50          3.49         0.13 o                         
 -16   5   8         20.72         23.70         0.46 o                         
 -15   5   8          4.82          4.93         0.33 o                         
 -14   5   8          8.74         12.34         0.42 o                         
 -13   5   8          5.19          8.12         0.38 o                         
 -12   5   8          0.89          0.86         0.20 o                         
 -11   5   8          7.02          9.34         0.27 o                         
 -10   5   8         55.85         53.05         0.78 o                         
  -9   5   8          3.80          6.92         0.33 o                         
  -8   5   8        427.54        433.91         4.06 o                         
  -7   5   8          1.69          2.87         0.24 o                         
  -6   5   8         52.34         55.63         0.67 o                         
  -5   5   8          0.24          0.12         0.18 o                         
  -4   5   8        330.09        323.26         2.80 o                         
  -3   5   8         89.03         89.24         1.16 o                         
  -2   5   8        124.45        119.10         1.56 o                         
  -1   5   8         42.75         43.33         0.97 o                         
   0   5   8          2.99          3.74         0.27 o                         
   1   5   8         26.57         24.60         0.55 o                         
   2   5   8         14.52         11.97         0.47 o                         
   3   5   8          9.14          8.83         0.43 o                         
   4   5   8        111.83        111.64         1.44 o                         
   5   5   8          0.23          0.28         0.19 o                         
   6   5   8         52.27         45.95         1.08 o                         
   7   5   8        107.69        103.74         1.15 o                         
   8   5   8         18.51         18.33         0.43 o                         
   9   5   8         13.25         13.24         0.59 o                         
  10   5   8          5.20          6.69         0.26 o                         
  11   5   8         24.19         23.24         1.66 o                         
  12   5   8          0.07          0.15         0.11 o                         
 -16   6   8         16.88         13.86         0.41 o                         
 -15   6   8         19.43         18.91         0.57 o                         
 -14   6   8          1.89          1.87         0.15 o                         
 -13   6   8          0.00          0.02         0.15 o                         
 -12   6   8          0.00          0.01         0.16 o                         
 -11   6   8          0.02          0.27         0.17 o                         
 -10   6   8          0.49          1.04         0.22 o                         
  -9   6   8          4.76          3.97         0.25 o                         
  -8   6   8          0.47          0.52         0.21 o                         
  -7   6   8         59.76         56.24         0.69 o                         
  -6   6   8          0.31          0.93         0.18 o                         
  -5   6   8          0.14          0.48         0.21 o                         
  -4   6   8        168.37        164.85         3.17 o                         
  -3   6   8         49.16         51.25         0.96 o                         
  -2   6   8         49.62         46.85         1.81 o                         
  -1   6   8        110.77        105.49         1.35 o                         
   0   6   8          0.24          0.31         0.22 o                         
   1   6   8          1.47          0.74         0.22 o                         
   2   6   8         50.92         47.95         2.93 o                         
   3   6   8         12.25         10.49         0.38 o                         
   4   6   8         10.62         11.10         0.37 o                         
   5   6   8         61.83         60.44         1.02 o                         
   6   6   8          7.89          9.70         0.47 o                         
   7   6   8          3.63          3.71         0.25 o                         
   8   6   8          0.49          1.26         0.24 o                         
   9   6   8          5.26          5.71         0.45 o                         
  10   6   8          0.88          0.82         0.25 o                         
 -14   7   8          0.14          0.41         0.16 o                         
 -13   7   8          6.60          6.80         0.29 o                         
 -12   7   8          0.92          1.49         0.25 o                         
 -11   7   8         30.34         25.72         0.45 o                         
 -10   7   8         90.31         86.09         0.83 o                         
  -9   7   8         92.87         93.25         1.11 o                         
  -8   7   8          9.00          9.62         0.38 o                         
  -7   7   8         22.48         29.09         0.81 o                         
  -6   7   8          0.71          1.22         0.21 o                         
  -5   7   8         56.19         54.53         0.65 o                         
  -4   7   8          2.64          3.92         0.21 o                         
  -3   7   8          0.01         -0.06         0.17 o                         
  -2   7   8         25.11         21.06         0.52 o                         
  -1   7   8        102.69        100.81         1.54 o                         
   0   7   8          5.29          7.35         0.27 o                         
   1   7   8          0.17          0.15         0.19 o                         
   2   7   8          8.28          7.83         0.31 o                         
   3   7   8          0.80          0.74         0.17 o                         
   4   7   8          0.39          0.45         0.16 o                         
   5   7   8          5.65          6.12         0.41 o                         
   6   7   8          2.45          2.13         0.18 o                         
   7   7   8          0.53          0.08         0.12 o                         
   8   7   8          5.37          4.10         0.17 o                         
 -11   8   8         11.43         10.25         0.37 o                         
 -10   8   8         17.38         13.83         0.30 o                         
  -9   8   8          1.76          0.44         0.13 o                         
  -8   8   8         31.94         31.14         0.42 o                         
  -7   8   8          1.88          1.72         0.17 o                         
  -6   8   8          0.77          0.22         0.17 o                         
  -5   8   8          1.80          1.55         0.14 o                         
  -4   8   8          2.18          2.06         0.16 o                         
  -3   8   8          6.89          4.04         0.17 o                         
  -2   8   8          3.90          4.03         0.17 o                         
  -1   8   8          6.94          8.59         0.31 o                         
   0   8   8          9.89          9.64         0.32 o                         
   1   8   8          0.41          1.33         0.20 o                         
   2   8   8          4.00          4.64         0.21 o                         
   3   8   8         13.72         14.06         0.33 o                         
   4   8   8          4.09          3.13         0.15 o                         
   5   8   8         12.48          9.33         0.38 o                         
  -6   9   8          4.03          3.55         0.21 o                         
  -5   9   8          0.25          0.16         0.11 o                         
  -4   9   8          5.99          3.84         0.15 o                         
  -3   9   8         14.92         11.99         0.79 o                         
  -1   9   8          7.59          5.55         0.29 o                         
   0   9   8          0.35          0.34         0.14 o                         
 -20   1   9          4.16          2.68         0.17 o                         
 -19   1   9         14.57         14.29         0.25 o                         
 -18   1   9          0.04          0.30         0.17 o                         
 -17   1   9         54.50         53.62         0.71 o                         
 -16   1   9          3.33          4.40         0.25 o                         
 -15   1   9         34.17         32.99         0.43 o                         
 -14   1   9        264.68        270.58         2.00 o                         
 -13   1   9        113.06        107.78         1.00 o                         
 -12   1   9         75.38         74.00         0.94 o                         
 -11   1   9         10.34         12.73         0.38 o                         
 -10   1   9         51.49         54.73         0.57 o                         
  -9   1   9         80.50         76.35         3.26 o                         
  -8   1   9         11.87         14.60         0.66 o                         
  -7   1   9        161.72        170.53         2.65 o                         
  -6   1   9         64.10         63.91         2.20 o                         
  -5   1   9         66.63         64.17         1.47 o                         
  -4   1   9        195.19        192.09         2.52 o                         
  -3   1   9         39.73         35.88         0.91 o                         
  -2   1   9        611.37        625.04         6.58 o                         
  -1   1   9        122.26        126.75         3.14 o                         
   0   1   9        127.95        126.18         1.68 o                         
   1   1   9        557.51        562.28         5.50 o                         
   2   1   9        393.30        372.22         4.79 o                         
   3   1   9         17.32         16.37         0.78 o                         
   4   1   9          0.23          0.69         0.18 o                         
   5   1   9         49.10         46.94         0.67 o                         
   6   1   9          8.31          6.48         0.22 o                         
   7   1   9         20.04         15.93         0.33 o                         
   8   1   9         32.20         39.13         0.55 o                         
   9   1   9          0.67          1.22         0.18 o                         
  10   1   9          0.95          0.76         0.16 o                         
  11   1   9          7.44          7.19         0.24 o                         
  12   1   9          7.44          5.39         0.23 o                         
  13   1   9          1.22          0.37         0.14 o                         
 -19   2   9          4.69          4.88         0.22 o                         
 -18   2   9          6.59          6.97         0.24 o                         
 -17   2   9         18.32         19.18         0.43 o                         
 -16   2   9          1.40          1.06         0.14 o                         
 -15   2   9         23.57         20.53         0.36 o                         
 -14   2   9         83.05         81.57         0.81 o                         
 -13   2   9         97.35         95.14         1.05 o                         
 -12   2   9         44.72         45.64         0.60 o                         
 -11   2   9        459.93        443.14         4.48 o                         
 -10   2   9         85.10         80.66         0.68 o                         
  -9   2   9        412.33        402.25         3.04 o                         
  -8   2   9        109.41        102.92         2.42 o                         
  -7   2   9        118.50        119.64         1.59 o                         
  -6   2   9          0.21          0.24         0.20 o                         
  -5   2   9         12.92         11.03         0.49 o                         
  -4   2   9        266.77        264.20         3.25 o                         
  -3   2   9         71.60         64.77         1.81 o                         
  -2   2   9        210.63        214.53         2.61 o                         
  -1   2   9         45.67         45.02         0.89 o                         
   0   2   9        221.96        215.44         2.90 o                         
   1   2   9         31.02         31.06         0.85 o                         
   2   2   9         30.81         33.16         1.75 o                         
   3   2   9        402.96        386.15         2.93 o                         
   4   2   9         54.44         52.16         0.70 o                         
   5   2   9         18.18         17.30         0.69 o                         
   6   2   9          5.12          5.39         0.25 o                         
   7   2   9         63.63         55.67         0.64 o                         
   8   2   9         42.27         40.63         0.59 o                         
   9   2   9         34.64         35.58         0.77 o                         
  10   2   9          5.71          6.47         0.42 o                         
  11   2   9          1.15          1.16         0.39 o                         
  12   2   9          3.89          3.75         0.30 o                         
  13   2   9          5.04          4.67         0.17 o                         
 -19   3   9          4.22          4.18         0.14 o                         
 -18   3   9          2.95          3.21         0.16 o                         
 -17   3   9          0.96          0.76         0.12 o                         
 -16   3   9          0.01          0.07         0.14 o                         
 -15   3   9          0.03          0.02         0.16 o                         
 -14   3   9          5.32          4.59         0.28 o                         
 -13   3   9         32.97         31.13         0.49 o                         
 -12   3   9          1.02          0.98         0.18 o                         
 -11   3   9         11.32         12.86         0.39 o                         
 -10   3   9          0.47          2.67         0.23 o                         
  -9   3   9         40.29         44.25         0.50 o                         
  -8   3   9          2.50          4.68         0.29 o                         
  -7   3   9          7.30          8.30         0.37 o                         
  -6   3   9         13.44         18.15         0.58 o                         
  -5   3   9         20.79         21.31         0.74 o                         
  -4   3   9         92.17         97.24         2.09 o                         
  -3   3   9         12.03         11.89         0.87 o                         
  -2   3   9        182.72        182.22         2.61 o                         
  -1   3   9          4.76          4.60         0.48 o                         
   0   3   9         38.28         37.45         3.03 o                         
   1   3   9         59.08         63.06         0.75 o                         
   2   3   9         84.20         74.88         0.64 o                         
   3   3   9          1.81          2.62         0.17 o                         
   4   3   9          0.01          1.04         0.15 o                         
   5   3   9         39.18         39.91         0.77 o                         
   6   3   9         14.52         16.10         0.47 o                         
   7   3   9         13.67         12.68         0.52 o                         
   8   3   9          0.29          0.37         0.21 o                         
   9   3   9          2.78          3.27         0.23 o                         
  10   3   9         25.25         26.85         0.47 o                         
  11   3   9          4.77          5.03         0.21 o                         
  12   3   9          5.52          7.21         0.26 o                         
  13   3   9          5.14          3.05         0.19 o                         
 -18   4   9         21.52         20.27         0.37 o                         
 -17   4   9          7.01          6.24         0.25 o                         
 -16   4   9          0.21          0.28         0.12 o                         
 -15   4   9         12.82         14.59         0.31 o                         
 -14   4   9          0.72          0.74         0.17 o                         
 -13   4   9         22.00         24.61         0.67 o                         
 -12   4   9          8.10          7.01         0.27 o                         
 -11   4   9          2.84          2.88         0.19 o                         
 -10   4   9         62.69         57.63         0.65 o                         
  -9   4   9         16.07         16.02         0.58 o                         
  -8   4   9        391.40        357.63         2.20 o                         
  -7   4   9        132.00        128.50         1.02 o                         
  -6   4   9        173.92        176.46         2.03 o                         
  -5   4   9         55.45         49.45         1.01 o                         
  -4   4   9         50.80         44.42         0.60 o                         
  -3   4   9        373.00        355.10         2.64 o                         
  -2   4   9        268.28        257.36         1.74 o                         
  -1   4   9        260.46        264.28         1.70 o                         
   0   4   9         99.29         98.02         1.02 o                         
   1   4   9         15.19         17.19         0.31 o                         
   2   4   9          2.45          2.48         0.18 o                         
   3   4   9         39.91         35.87         0.51 o                         
   4   4   9        107.45        103.59         0.96 o                         
   5   4   9          0.01          0.25         0.17 o                         
   6   4   9         87.85         95.11         0.93 o                         
   7   4   9          4.74          5.90         0.28 o                         
   8   4   9          2.03          1.61         0.20 o                         
   9   4   9         30.68         30.02         0.48 o                         
  10   4   9          0.04          0.24         0.14 o                         
  11   4   9          0.13          0.90         0.21 o                         
  12   4   9         14.88         12.63         0.43 o                         
 -17   5   9          5.54          4.31         0.18 o                         
 -16   5   9          0.80          1.47         0.14 o                         
 -15   5   9          0.70          1.15         0.17 o                         
 -14   5   9          2.09          2.06         0.18 o                         
 -13   5   9          0.39          0.42         0.17 o                         
 -12   5   9         13.64         10.36         0.32 o                         
 -11   5   9          0.54          0.55         0.17 o                         
 -10   5   9          8.64          7.86         0.29 o                         
  -9   5   9        274.59        268.81         2.14 o                         
  -8   5   9         82.36         74.89         0.81 o                         
  -7   5   9          2.43          2.77         0.18 o                         
  -6   5   9         54.95         50.47         0.68 o                         
  -5   5   9        114.55        112.10         1.16 o                         
  -4   5   9          9.84         10.15         0.57 o                         
  -3   5   9         95.02         97.01         1.28 o                         
  -2   5   9          4.88          6.58         0.26 o                         
  -1   5   9          0.00          0.19         0.19 o                         
   0   5   9         21.85         20.80         0.41 o                         
   1   5   9         90.19         96.30         1.11 o                         
   2   5   9        169.20        179.45         1.63 o                         
   3   5   9         36.65         38.42         0.64 o                         
   4   5   9         38.18         37.61         0.68 o                         
   5   5   9          4.25          5.77         0.23 o                         
   6   5   9          4.02          3.23         0.32 o                         
   7   5   9          3.58          3.54         0.33 o                         
   8   5   9          0.28          0.60         0.24 o                         
   9   5   9          0.27          0.60         0.17 o                         
  10   5   9          0.66          0.44         0.10 o                         
  11   5   9          0.16          0.29         0.15 o                         
 -15   6   9          0.29          0.58         0.10 o                         
 -14   6   9          3.26          3.82         0.23 o                         
 -13   6   9          1.32          1.96         0.13 o                         
 -12   6   9         12.66         11.19         0.24 o                         
 -11   6   9        132.82        122.79         1.25 o                         
 -10   6   9        138.90        126.41         1.11 o                         
  -9   6   9         10.25          9.45         0.41 o                         
  -8   6   9          1.12          2.10         0.20 o                         
  -7   6   9         23.18         21.46         0.35 o                         
  -6   6   9          1.71          2.19         0.20 o                         
  -5   6   9         92.25         85.48         0.94 o                         
  -4   6   9          8.88          5.53         0.33 o                         
  -3   6   9         37.82         38.78         0.57 o                         
  -2   6   9          9.51          9.72         0.35 o                         
  -1   6   9         13.13         16.74         0.41 o                         
   0   6   9          1.14          0.50         0.17 o                         
   1   6   9          5.44          4.45         0.25 o                         
   2   6   9         15.25         13.68         0.35 o                         
   3   6   9          8.05          5.99         0.30 o                         
   4   6   9         24.96         23.75         0.48 o                         
   5   6   9         68.92         76.68         1.32 o                         
   6   6   9          3.42          3.43         0.62 o                         
   7   6   9          3.77          3.94         0.45 o                         
   8   6   9          1.73          3.41         0.28 o                         
   9   6   9          3.34          1.63         0.47 o                         
 -13   7   9          0.78          0.94         0.13 o                         
 -12   7   9         10.75         11.60         0.34 o                         
 -11   7   9         80.11         74.56         1.42 o                         
 -10   7   9         70.06         64.96         0.95 o                         
  -9   7   9         69.26         65.91         0.83 o                         
  -8   7   9         14.34         10.40         0.28 o                         
  -7   7   9          4.72          5.55         0.26 o                         
  -6   7   9          1.68          2.06         0.20 o                         
  -5   7   9         25.62         23.98         0.44 o                         
  -4   7   9          9.05          9.00         0.43 o                         
  -3   7   9          0.55          0.78         0.16 o                         
  -2   7   9          4.86          4.13         0.20 o                         
  -1   7   9         37.20         36.43         0.53 o                         
   0   7   9          3.15          2.77         0.21 o                         
   1   7   9          0.03          0.16         0.18 o                         
   2   7   9          0.49          1.61         0.19 o                         
   3   7   9          0.37          0.84         0.15 o                         
   4   7   9         56.85         60.05         0.72 o                         
   5   7   9         10.24         12.89         0.32 o                         
   6   7   9          0.22          0.13         0.11 o                         
   7   7   9          1.07          0.86         0.13 o                         
 -10   8   9         34.20         28.65         0.72 o                         
  -9   8   9          1.88          0.93         0.11 o                         
  -8   8   9          5.08          3.52         0.17 o                         
  -7   8   9          8.00          6.53         0.32 o                         
  -6   8   9          2.15          1.78         0.18 o                         
  -5   8   9         13.28         11.89         0.28 o                         
  -4   8   9         38.23         38.01         0.89 o                         
  -3   8   9         18.08         19.92         0.27 o                         
  -2   8   9         23.84         21.06         0.37 o                         
  -1   8   9          0.16          0.42         0.13 o                         
   0   8   9         15.03         14.77         0.30 o                         
   1   8   9         39.74         40.40         1.81 o                         
   2   8   9         16.66         16.95         0.37 o                         
   3   8   9         10.96         12.54         0.74 o                         
   4   8   9         24.28         18.02         0.52 o                         
 -19   0  10          0.29          0.21         0.18 o                         
 -18   0  10          2.52          3.29         0.20 o                         
 -17   0  10          8.27         12.14         0.35 o                         
 -16   0  10         19.50         25.15         0.48 o                         
 -15   0  10          0.04          0.84         0.27 o                         
 -14   0  10         75.57         64.62         1.43 o                         
 -13   0  10        181.45        170.22         1.58 o                         
 -12   0  10         27.06         21.64         0.44 o                         
 -11   0  10         23.47         32.34         0.46 o                         
 -10   0  10        478.92        443.04         2.78 o                         
  -9   0  10         41.65         36.28         0.45 o                         
  -8   0  10        269.44        281.90         8.11 o                         
  -7   0  10          1.03          2.57         0.92 o                         
  -6   0  10        194.02        217.07         6.54 o                         
  -5   0  10        136.78        125.88         3.29 o                         
  -4   0  10          4.91          3.40         0.65 o                         
  -3   0  10        423.20        413.44         7.34 o                         
  -2   0  10        396.07        390.50         7.12 o                         
  -1   0  10          8.23          4.82         0.76 o                         
   0   0  10        130.85        129.44         3.49 o                         
   1   0  10          0.00          0.48         0.43 o                         
   2   0  10         69.95         65.43         0.81 o                         
   3   0  10        242.29        237.20         2.02 o                         
   4   0  10        210.74        202.91         2.25 o                         
   5   0  10        115.21        109.83         1.67 o                         
   6   0  10         60.06         53.20         0.78 o                         
   7   0  10          3.98          3.84         0.29 o                         
   8   0  10         10.57         12.36         0.40 o                         
   9   0  10         17.09         13.79         0.40 o                         
  10   0  10          1.28          0.79         0.18 o                         
  11   0  10          0.03          0.49         0.31 o                         
  12   0  10          0.09          0.19         0.24 o                         
 -19   1  10         44.35         41.26         0.67 o                         
 -18   1  10         36.91         33.76         0.61 o                         
 -17   1  10          5.48          5.44         0.20 o                         
 -16   1  10          5.53          5.07         0.22 o                         
 -15   1  10          0.38          0.31         0.15 o                         
 -14   1  10          2.46          3.51         0.20 o                         
 -13   1  10          5.29          6.64         0.23 o                         
 -12   1  10         11.26         10.79         0.32 o                         
 -11   1  10         45.07         48.75         0.61 o                         
 -10   1  10         11.46          9.02         0.23 o                         
  -9   1  10          3.42          4.02         0.12 o                         
  -8   1  10        138.86        123.02         1.27 o                         
  -7   1  10        431.10        428.49         6.01 o                         
  -6   1  10        108.02         99.35         2.26 o                         
  -5   1  10        140.74        150.71         3.61 o                         
  -4   1  10         79.92         78.12         3.28 o                         
  -3   1  10         28.74         33.52         1.34 o                         
  -2   1  10         48.35         54.31         1.71 o                         
  -1   1  10          0.01          0.88         0.38 o                         
   0   1  10         39.82         37.22         1.25 o                         
   1   1  10         34.28         39.38         1.18 o                         
   2   1  10         45.46         44.67         0.44 o                         
   3   1  10        355.61        342.68         2.15 o                         
   4   1  10          0.54          0.68         0.14 o                         
   5   1  10        102.44        102.35         0.86 o                         
   6   1  10         22.56         21.96         0.34 o                         
   7   1  10          8.92          7.11         0.22 o                         
   8   1  10          5.86          6.43         0.26 o                         
   9   1  10          5.45          5.00         0.27 o                         
  10   1  10          5.12          5.83         0.27 o                         
  11   1  10          1.29          1.32         0.17 o                         
  12   1  10          1.02          0.87         0.11 o                         
 -19   2  10         18.82         20.42         0.45 o                         
 -18   2  10          7.07          5.79         0.25 o                         
 -17   2  10          1.49          1.61         0.23 o                         
 -16   2  10          1.38          1.43         0.15 o                         
 -15   2  10          7.92          8.42         0.24 o                         
 -14   2  10          9.23          8.36         0.24 o                         
 -13   2  10          4.62          6.38         0.20 o                         
 -12   2  10         46.42         43.80         0.57 o                         
 -11   2  10          0.87          0.77         0.15 o                         
 -10   2  10          0.76          2.35         0.15 o                         
  -9   2  10          0.45          2.19         0.13 o                         
  -8   2  10          0.64          0.85         0.11 o                         
  -7   2  10         10.39          8.52         0.20 o                         
  -6   2  10        139.49        143.68         2.18 o                         
  -5   2  10        108.03        104.95         1.81 o                         
  -4   2  10        582.50        562.38         7.59 o                         
  -3   2  10          1.97          2.26         0.40 o                         
  -2   2  10         15.17         19.82         1.82 o                         
  -1   2  10         30.84         28.19         1.07 o                         
   0   2  10        213.73        209.62         1.35 o                         
   1   2  10          0.69          1.30         0.13 o                         
   2   2  10         13.17         17.35         0.30 o                         
   3   2  10         76.12         72.25         0.62 o                         
   4   2  10          2.66          2.88         0.19 o                         
   5   2  10        150.82        136.81         1.17 o                         
   6   2  10          7.13          7.40         0.23 o                         
   7   2  10          2.67          2.06         0.18 o                         
   8   2  10          1.01          0.99         0.18 o                         
   9   2  10          0.36          0.36         0.24 o                         
  10   2  10          2.34          1.36         0.27 o                         
  11   2  10          0.42          0.94         0.22 o                         
  12   2  10         10.39          7.21         0.22 o                         
 -18   3  10          0.60          0.77         0.13 o                         
 -17   3  10          7.88          9.74         0.26 o                         
 -16   3  10          4.28          4.18         0.17 o                         
 -15   3  10         25.49         25.84         0.35 o                         
 -14   3  10          5.76          5.99         0.21 o                         
 -13   3  10         14.54         14.85         0.30 o                         
 -12   3  10         52.22         55.32         0.69 o                         
 -11   3  10          3.33          4.58         0.19 o                         
 -10   3  10         35.27         31.34         0.38 o                         
  -9   3  10        185.95        179.29         1.13 o                         
  -8   3  10        311.97        292.21         1.62 o                         
  -7   3  10          8.39         10.61         0.21 o                         
  -6   3  10         48.00         50.54         0.39 o                         
  -5   3  10       1568.88       1525.15         6.46 o                         
  -4   3  10         36.93         41.84         0.59 o                         
  -3   3  10        725.06        719.14         3.44 o                         
  -2   3  10          2.31          1.62         0.13 o                         
  -1   3  10         41.61         36.08         0.39 o                         
   0   3  10        402.11        410.21         2.31 o                         
   1   3  10          1.88          1.64         0.15 o                         
   2   3  10          0.40          0.41         0.14 o                         
   3   3  10        379.33        364.57         2.30 o                         
   4   3  10        187.75        182.39         1.29 o                         
   5   3  10         47.84         41.63         0.63 o                         
   6   3  10          0.21          0.09         0.17 o                         
   7   3  10          0.97          0.84         0.20 o                         
   8   3  10          5.85          5.78         0.23 o                         
   9   3  10          4.69          5.84         0.21 o                         
  10   3  10          5.63          5.30         0.24 o                         
  11   3  10          4.41          4.41         0.28 o                         
  12   3  10          6.50          5.29         0.26 o                         
 -18   4  10          0.80          0.74         0.16 o                         
 -17   4  10          0.02          0.15         0.10 o                         
 -16   4  10          0.52          0.31         0.12 o                         
 -15   4  10          0.16          0.13         0.13 o                         
 -14   4  10          3.72          3.85         0.22 o                         
 -13   4  10          0.02          0.15         0.14 o                         
 -12   4  10          1.38          0.79         0.12 o                         
 -11   4  10         39.96         41.25         0.46 o                         
 -10   4  10        102.03        113.65         0.96 o                         
  -9   4  10          1.97          4.65         0.18 o                         
  -8   4  10         17.54         16.91         0.27 o                         
  -7   4  10        229.66        232.68         1.73 o                         
  -6   4  10         70.57         71.79         0.59 o                         
  -5   4  10         79.56         72.80         1.16 o                         
  -4   4  10        440.52        424.76         2.06 o                         
  -3   4  10         30.96         33.01         0.39 o                         
  -2   4  10         21.95         22.83         0.48 o                         
  -1   4  10        269.08        273.09         1.71 o                         
   0   4  10         42.18         41.46         0.49 o                         
   1   4  10        112.94        107.92         0.91 o                         
   2   4  10         74.17         73.47         0.79 o                         
   3   4  10         16.04         11.68         0.32 o                         
   4   4  10         13.73         16.43         0.33 o                         
   5   4  10         25.67         27.17         0.43 o                         
   6   4  10          4.79          5.85         0.24 o                         
   7   4  10         21.89         21.34         0.38 o                         
   8   4  10          6.39          7.01         0.22 o                         
   9   4  10          1.08          1.07         0.16 o                         
  10   4  10         11.00         10.78         0.34 o                         
 -16   5  10          1.10          1.25         0.12 o                         
 -15   5  10          1.44          1.26         0.13 o                         
 -14   5  10         10.79         10.55         0.41 o                         
 -13   5  10          1.29          0.93         0.14 o                         
 -12   5  10          2.49          2.83         0.16 o                         
 -11   5  10          0.10          0.29         0.13 o                         
 -10   5  10          3.11          3.88         0.18 o                         
  -9   5  10          3.11          2.86         0.20 o                         
  -8   5  10         18.75         16.81         0.35 o                         
  -7   5  10          1.84          1.36         0.14 o                         
  -6   5  10        165.74        152.23         1.17 o                         
  -5   5  10          4.62          3.26         0.21 o                         
  -4   5  10         48.97         46.46         0.52 o                         
  -3   5  10         81.53         83.64         0.88 o                         
  -2   5  10         21.80         21.00         0.48 o                         
  -1   5  10         39.10         40.21         0.51 o                         
   0   5  10          0.60          0.89         0.15 o                         
   1   5  10          8.33          7.89         0.25 o                         
   2   5  10         28.40         32.20         0.50 o                         
   3   5  10         37.98         38.53         0.72 o                         
   4   5  10         32.22         33.54         0.73 o                         
   5   5  10          0.03          0.32         0.17 o                         
   6   5  10          3.38          3.87         0.24 o                         
   7   5  10          0.99          0.92         0.21 o                         
   8   5  10          6.07          4.35         0.19 o                         
   9   5  10          1.81          2.71         0.24 o                         
 -15   6  10          1.65          2.11         0.14 o                         
 -14   6  10         12.38         13.60         0.38 o                         
 -13   6  10          8.01          9.01         0.24 o                         
 -12   6  10         29.79         31.52         0.55 o                         
 -11   6  10          0.41          0.28         0.14 o                         
 -10   6  10         25.36         27.22         0.42 o                         
  -9   6  10          4.85          4.59         0.21 o                         
  -8   6  10          4.40          5.20         0.22 o                         
  -7   6  10          0.11          0.15         0.15 o                         
  -6   6  10         15.27         16.44         0.28 o                         
  -5   6  10          3.76          3.13         0.17 o                         
  -4   6  10          7.66          9.38         0.23 o                         
  -3   6  10         36.05         32.17         0.46 o                         
  -2   6  10         57.93         62.07         1.47 o                         
  -1   6  10          0.81          0.66         0.16 o                         
   0   6  10          7.35          7.28         0.23 o                         
   1   6  10          0.05          0.28         0.15 o                         
   2   6  10         21.64         22.63         0.47 o                         
   3   6  10          1.34          1.31         0.23 o                         
   4   6  10          0.00          0.17         0.15 o                         
   5   6  10         14.95         11.77         0.33 o                         
   6   6  10          5.48          5.05         0.45 o                         
   7   6  10          1.22          1.01         0.18 o                         
   8   6  10          3.13          1.75         0.18 o                         
 -12   7  10          1.88          1.21         0.16 o                         
 -11   7  10         18.93         14.73         0.37 o                         
 -10   7  10         34.82         25.49         0.45 o                         
  -9   7  10         24.80         25.22         0.50 o                         
  -8   7  10          0.05          0.22         0.16 o                         
  -7   7  10         13.67         17.37         0.54 o                         
  -6   7  10          5.61          6.32         0.20 o                         
  -5   7  10          8.19         10.56         0.22 o                         
  -4   7  10         28.11         26.59         0.34 o                         
  -3   7  10          0.20          0.67         0.13 o                         
  -2   7  10          7.72          8.98         0.25 o                         
  -1   7  10         12.93         13.94         0.28 o                         
   0   7  10          1.15          1.81         0.17 o                         
   1   7  10          0.21          0.25         0.18 o                         
   2   7  10          1.01          1.42         0.21 o                         
   3   7  10          0.01          0.29         0.15 o                         
   4   7  10          1.57          1.33         0.14 o                         
   5   7  10          6.45          4.92         0.31 o                         
  -8   8  10          0.82          0.74         0.09 o                         
  -7   8  10          0.93          1.02         0.23 o                         
  -6   8  10         14.69         15.37         0.34 o                         
  -5   8  10          0.02          0.25         0.11 o                         
  -4   8  10          0.43          0.20         0.09 o                         
  -3   8  10          1.50          0.80         0.11 o                         
  -2   8  10          0.03         -0.01         0.11 o                         
  -1   8  10          3.48          4.06         0.18 o                         
   0   8  10          3.67          2.57         0.29 o                         
   1   8  10          2.64          2.45         0.18 o                         
 -19   1  11         33.04         30.75         0.62 o                         
 -18   1  11          1.14          1.24         0.12 o                         
 -17   1  11         18.50         18.80         0.30 o                         
 -16   1  11         14.00         13.64         0.31 o                         
 -15   1  11         24.65         27.34         0.57 o                         
 -14   1  11         11.28         11.64         0.25 o                         
 -13   1  11        100.29         92.12         0.76 o                         
 -12   1  11          0.74          1.64         0.12 o                         
 -11   1  11         48.37         43.46         0.39 o                         
 -10   1  11        193.29        185.26         0.95 o                         
  -9   1  11         83.36         77.97         0.50 o                         
  -8   1  11          2.74          2.24         0.10 o                         
  -7   1  11          0.71          1.60         0.09 o                         
  -6   1  11         12.02         10.68         0.17 o                         
  -5   1  11         81.21         84.20         0.55 o                         
  -4   1  11        215.87        217.42         0.88 o                         
  -3   1  11        143.43        149.41         0.71 o                         
  -2   1  11         14.28         13.24         0.18 o                         
  -1   1  11         28.65         31.24         0.31 o                         
   0   1  11         34.33         32.36         0.37 o                         
   1   1  11         15.11         16.87         0.25 o                         
   2   1  11        263.07        255.26         1.47 o                         
   3   1  11          8.37          7.87         0.22 o                         
   4   1  11         29.69         30.23         0.41 o                         
   5   1  11         12.96         12.66         0.26 o                         
   6   1  11         73.58         68.94         0.70 o                         
   7   1  11          0.78          0.68         0.15 o                         
   8   1  11          0.38          0.36         0.14 o                         
   9   1  11          8.57          7.70         0.23 o                         
  10   1  11          1.07          0.74         0.14 o                         
  11   1  11         12.65         11.03         0.67 o                         
 -18   2  11          5.98          6.40         0.23 o                         
 -17   2  11          1.21          2.49         0.17 o                         
 -16   2  11         20.13         22.47         0.35 o                         
 -15   2  11          3.73          4.44         0.15 o                         
 -14   2  11         15.46         16.07         0.26 o                         
 -13   2  11         31.36         32.75         0.39 o                         
 -12   2  11          0.41          0.53         0.13 o                         
 -11   2  11        111.07        106.03         0.76 o                         
 -10   2  11          2.88          3.43         0.15 o                         
  -9   2  11         69.52         61.27         0.47 o                         
  -8   2  11        111.72        109.65         0.75 o                         
  -7   2  11          6.52          4.46         0.13 o                         
  -6   2  11        116.29        107.59         0.59 o                         
  -5   2  11          1.28          2.41         0.12 o                         
  -4   2  11        120.41        109.97         0.72 o                         
  -3   2  11          0.10          0.36         0.11 o                         
  -2   2  11          6.69          6.82         0.16 o                         
  -1   2  11         16.71         17.99         0.23 o                         
   0   2  11        276.16        272.04         1.33 o                         
   1   2  11         22.35         15.83         0.24 o                         
   2   2  11         18.94         20.50         0.31 o                         
   3   2  11          0.81          1.21         0.16 o                         
   4   2  11         22.30         26.00         0.67 o                         
   5   2  11         19.98         17.18         0.32 o                         
   6   2  11          3.26          3.99         0.18 o                         
   7   2  11         43.09         48.28         0.62 o                         
   8   2  11          1.82          1.14         0.17 o                         
   9   2  11          9.26          7.80         0.42 o                         
  10   2  11         22.09         25.04         0.88 o                         
  11   2  11          0.01          0.12         0.10 o                         
 -18   3  11          3.94          3.93         0.22 o                         
 -17   3  11          7.75          8.75         0.23 o                         
 -16   3  11          0.53          0.66         0.11 o                         
 -15   3  11         30.78         28.41         0.34 o                         
 -14   3  11          3.26          2.40         0.15 o                         
 -13   3  11          2.09          1.78         0.15 o                         
 -12   3  11         49.73         48.03         0.46 o                         
 -11   3  11        158.54        148.11         1.25 o                         
 -10   3  11         33.37         34.55         0.34 o                         
  -9   3  11         62.06         59.93         0.47 o                         
  -8   3  11         63.52         63.24         0.53 o                         
  -7   3  11         37.33         38.07         0.38 o                         
  -6   3  11         35.65         32.26         0.60 o                         
  -5   3  11         96.87        103.15         0.71 o                         
  -4   3  11          5.38          9.57         0.34 o                         
  -3   3  11          1.11          1.86         0.14 o                         
  -2   3  11         25.56         21.26         0.29 o                         
  -1   3  11         43.83         45.02         0.49 o                         
   0   3  11         38.67         40.42         0.43 o                         
   1   3  11         22.30         24.02         0.36 o                         
   2   3  11         43.52         53.84         1.02 o                         
   3   3  11         76.16         81.92         0.79 o                         
   4   3  11         19.38         21.55         0.34 o                         
   5   3  11          1.37          1.34         0.19 o                         
   6   3  11          4.76          3.43         0.20 o                         
   7   3  11          0.54          0.64         0.16 o                         
   8   3  11          0.80          0.80         0.15 o                         
   9   3  11          6.08          6.72         0.23 o                         
  10   3  11          6.60          7.25         0.28 o                         
 -17   4  11          3.28          2.43         0.12 o                         
 -16   4  11          2.47          2.38         0.13 o                         
 -15   4  11          2.87          3.38         0.15 o                         
 -14   4  11         40.55         42.86         0.58 o                         
 -13   4  11         41.90         38.41         0.57 o                         
 -12   4  11          0.56          0.27         0.14 o                         
 -11   4  11          0.11          0.54         0.13 o                         
 -10   4  11          0.02         -0.01         0.14 o                         
  -9   4  11          0.46          0.99         0.14 o                         
  -8   4  11         24.71         23.94         0.32 o                         
  -7   4  11         42.71         43.47         0.42 o                         
  -6   4  11        314.49        302.18         1.95 o                         
  -5   4  11          2.43          5.07         0.23 o                         
  -4   4  11         11.28          9.41         0.20 o                         
  -3   4  11         97.03         96.87         0.73 o                         
  -2   4  11         94.86         92.15         0.81 o                         
  -1   4  11          8.30          7.96         0.22 o                         
   0   4  11         19.73         20.71         0.36 o                         
   1   4  11         23.40         25.24         0.35 o                         
   2   4  11          0.02          0.29         0.16 o                         
   3   4  11          0.15          0.12         0.14 o                         
   4   4  11          7.86          6.39         0.23 o                         
   5   4  11         25.23         25.34         0.38 o                         
   6   4  11          4.33          5.44         0.23 o                         
   7   4  11          1.67          1.70         0.16 o                         
   8   4  11          5.82          5.72         0.24 o                         
   9   4  11          1.76          1.94         0.33 o                         
 -16   5  11          0.96          0.74         0.15 o                         
 -15   5  11          0.14         -0.02         0.12 o                         
 -14   5  11          0.78          1.52         0.19 o                         
 -13   5  11          0.48          1.07         0.16 o                         
 -12   5  11         10.95         11.66         0.29 o                         
 -11   5  11          2.16          1.76         0.14 o                         
 -10   5  11         14.92         13.46         0.28 o                         
  -9   5  11          6.98          8.03         0.24 o                         
  -8   5  11          3.13          3.08         0.15 o                         
  -7   5  11          0.07          0.02         0.13 o                         
  -6   5  11         16.03         17.57         0.29 o                         
  -5   5  11          8.81         10.38         0.23 o                         
  -4   5  11          0.61          0.87         0.13 o                         
  -3   5  11         63.20         62.95         0.59 o                         
  -2   5  11         21.24         20.62         0.35 o                         
  -1   5  11         16.21         16.77         0.32 o                         
   0   5  11         13.00         15.06         0.28 o                         
   1   5  11         18.16         21.83         0.36 o                         
   2   5  11         12.51         12.58         0.30 o                         
   3   5  11          0.89          0.77         0.18 o                         
   4   5  11          4.43          6.00         0.26 o                         
   5   5  11         30.44         30.79         0.54 o                         
   6   5  11         58.72         59.46         1.67 o                         
   7   5  11          0.02          0.56         0.15 o                         
   8   5  11         36.39         30.97         1.46 o                         
 -14   6  11         10.08         11.79         0.29 o                         
 -13   6  11          0.09          0.37         0.15 o                         
 -12   6  11          8.56          6.67         0.21 o                         
 -11   6  11         18.37         17.38         0.36 o                         
 -10   6  11          9.16         11.58         0.25 o                         
  -9   6  11          0.16          0.37         0.13 o                         
  -8   6  11          2.79          3.78         0.19 o                         
  -7   6  11          0.82          1.54         0.19 o                         
  -6   6  11         52.14         59.95         0.69 o                         
  -5   6  11          3.69          3.91         0.18 o                         
  -4   6  11          2.52          2.95         0.14 o                         
  -3   6  11         41.61         38.60         0.77 o                         
  -2   6  11          6.93          6.14         0.18 o                         
  -1   6  11         16.74         17.73         0.33 o                         
   0   6  11          1.02          2.29         0.14 o                         
   1   6  11          3.59          3.57         0.16 o                         
   2   6  11          7.45          9.43         0.23 o                         
   3   6  11          1.01          0.75         0.14 o                         
   4   6  11          3.80          4.08         0.17 o                         
   5   6  11          8.38          9.96         0.50 o                         
   6   6  11          4.33          2.11         0.18 o                         
 -11   7  11         11.69          7.67         0.22 o                         
 -10   7  11          0.23          1.37         0.10 o                         
  -9   7  11          1.13          2.19         0.16 o                         
  -8   7  11          1.06          1.76         0.15 o                         
  -7   7  11          1.52          1.84         0.18 o                         
  -6   7  11         16.56         21.72         0.49 o                         
  -5   7  11          1.19          0.90         0.13 o                         
  -4   7  11          0.27          0.28         0.11 o                         
  -3   7  11          5.85          5.75         0.18 o                         
  -2   7  11          0.01          0.10         0.13 o                         
  -1   7  11          0.40          0.44         0.11 o                         
   0   7  11          2.24          1.70         0.14 o                         
   1   7  11          2.09          1.72         0.15 o                         
   2   7  11          1.80          2.01         0.13 o                         
   3   7  11         11.46         11.56         0.29 o                         
 -18   0  12         29.88         29.11         1.92 o                         
 -17   0  12         43.78         46.36         0.87 o                         
 -16   0  12          6.93          7.59         0.36 o                         
 -15   0  12         14.35         17.39         0.43 o                         
 -14   0  12          0.62          0.79         0.17 o                         
 -13   0  12          0.16          0.36         0.15 o                         
 -12   0  12         35.96         44.59         0.57 o                         
 -11   0  12         21.27         21.44         0.39 o                         
 -10   0  12         73.44         57.58         0.68 o                         
  -9   0  12        344.39        332.52         2.59 o                         
  -8   0  12         10.12         10.15         0.24 o                         
  -7   0  12        505.81        479.98         2.47 o                         
  -6   0  12         46.42         48.95         0.43 o                         
  -5   0  12          3.81          6.01         0.17 o                         
  -4   0  12          1.11          0.68         0.13 o                         
  -3   0  12        321.98        312.66         1.71 o                         
  -2   0  12        155.45        160.47         1.09 o                         
  -1   0  12         36.33         35.48         0.53 o                         
   0   0  12         85.21         73.83         0.82 o                         
   1   0  12          0.49          1.20         0.21 o                         
   2   0  12         36.72         34.87         0.52 o                         
   3   0  12         21.12         21.23         0.43 o                         
   4   0  12          1.74          2.73         0.22 o                         
   5   0  12         21.01         22.47         0.42 o                         
   6   0  12         98.62         95.65         1.07 o                         
   7   0  12         21.07         24.22         0.56 o                         
   8   0  12          0.07          0.15         0.18 o                         
   9   0  12          3.27          2.24         0.22 o                         
  10   0  12          1.31          1.61         0.16 o                         
 -18   1  12          2.78          2.19         0.12 o                         
 -17   1  12          2.91          2.68         0.15 o                         
 -16   1  12         14.45         14.23         0.27 o                         
 -15   1  12          4.79          4.50         0.18 o                         
 -14   1  12         13.43         16.56         0.30 o                         
 -13   1  12         19.67         17.57         0.28 o                         
 -12   1  12          1.18          1.37         0.13 o                         
 -11   1  12         29.14         25.40         0.31 o                         
 -10   1  12          4.37          5.73         0.16 o                         
  -9   1  12         50.05         58.05         0.56 o                         
  -8   1  12         78.77         71.38         0.45 o                         
  -7   1  12        135.68        134.84         0.65 o                         
  -6   1  12         67.75         66.71         0.42 o                         
  -5   1  12         91.53         91.80         0.49 o                         
  -4   1  12         63.62         64.90         0.38 o                         
  -3   1  12        168.19        163.53         0.88 o                         
  -2   1  12          3.76          2.92         0.13 o                         
  -1   1  12          0.61          1.27         0.13 o                         
   0   1  12         78.13         72.14         0.55 o                         
   1   1  12        163.81        166.19         1.02 o                         
   2   1  12         44.77         44.31         0.47 o                         
   3   1  12          5.35          6.08         0.19 o                         
   4   1  12          0.43          1.62         0.15 o                         
   5   1  12          0.27          0.38         0.13 o                         
   6   1  12          0.01         -0.05         0.12 o                         
   7   1  12          8.75          8.26         0.22 o                         
   8   1  12          0.20          0.44         0.14 o                         
   9   1  12          0.29          0.27         0.11 o                         
  10   1  12          0.94          0.25         0.14 o                         
 -18   2  12          0.22          0.12         0.11 o                         
 -17   2  12          0.05          0.14         0.10 o                         
 -16   2  12          0.01          0.41         0.12 o                         
 -15   2  12          2.85          3.53         0.15 o                         
 -14   2  12          0.93          1.63         0.13 o                         
 -13   2  12         27.04         28.09         0.34 o                         
 -12   2  12         11.04          9.52         0.19 o                         
 -11   2  12         21.73         25.04         0.37 o                         
 -10   2  12         15.79         18.64         0.28 o                         
  -9   2  12          0.01          0.33         0.11 o                         
  -8   2  12         45.87         47.78         0.47 o                         
  -7   2  12          0.11          1.66         0.13 o                         
  -6   2  12         34.12         36.30         0.34 o                         
  -5   2  12        342.56        343.71         1.59 o                         
  -4   2  12        183.63        191.12         1.04 o                         
  -3   2  12         61.63         64.27         0.48 o                         
  -2   2  12        134.35        136.16         0.82 o                         
  -1   2  12         28.85         29.96         0.31 o                         
   0   2  12         22.25         27.60         0.32 o                         
   1   2  12        282.39        267.80         1.92 o                         
   2   2  12         88.93         87.41         0.71 o                         
   3   2  12          1.63          1.59         0.15 o                         
   4   2  12         53.35         55.75         0.63 o                         
   5   2  12          2.68          2.20         0.14 o                         
   6   2  12          0.24          0.49         0.14 o                         
   7   2  12          6.71          6.08         0.23 o                         
   8   2  12          7.73          6.90         0.35 o                         
   9   2  12          3.40          4.56         0.65 o                         
 -17   3  12          5.71          6.53         0.24 o                         
 -16   3  12          0.84          1.08         0.12 o                         
 -15   3  12          2.20          4.10         0.15 o                         
 -14   3  12          3.21          4.50         0.21 o                         
 -13   3  12          3.01          2.98         0.13 o                         
 -12   3  12          0.35          0.77         0.12 o                         
 -11   3  12         11.48         12.09         0.32 o                         
 -10   3  12          0.19          0.52         0.12 o                         
  -9   3  12          0.71          1.13         0.12 o                         
  -8   3  12         46.17         48.05         0.44 o                         
  -7   3  12        144.01        139.11         0.91 o                         
  -6   3  12         91.65         97.55         0.70 o                         
  -5   3  12        419.29        417.14         2.11 o                         
  -4   3  12         71.93         71.28         0.60 o                         
  -3   3  12         24.34         22.08         0.29 o                         
  -2   3  12        307.10        307.38         1.74 o                         
  -1   3  12         64.26         66.93         0.56 o                         
   0   3  12          0.81          1.00         0.15 o                         
   1   3  12        184.17        187.51         1.25 o                         
   2   3  12         99.36        101.52         0.86 o                         
   3   3  12         69.89         72.54         0.73 o                         
   4   3  12          0.48          1.16         0.14 o                         
   5   3  12          6.40          5.83         0.24 o                         
   6   3  12          3.84          3.94         0.20 o                         
   7   3  12          6.51          7.91         0.23 o                         
   8   3  12          5.25          7.24         0.24 o                         
   9   3  12          0.71          0.79         0.13 o                         
 -16   4  12          1.79          1.26         0.13 o                         
 -15   4  12         13.17         13.51         0.32 o                         
 -14   4  12          2.90          2.58         0.16 o                         
 -13   4  12          1.07          1.24         0.15 o                         
 -12   4  12         20.89         21.53         0.34 o                         
 -11   4  12          0.02          0.17         0.11 o                         
 -10   4  12          3.68          3.82         0.16 o                         
  -9   4  12          5.16          4.01         0.15 o                         
  -8   4  12         31.80         33.05         0.35 o                         
  -7   4  12          7.52         10.29         0.21 o                         
  -6   4  12         53.94         54.66         0.49 o                         
  -5   4  12         18.17         17.20         0.26 o                         
  -4   4  12         68.43         67.15         0.68 o                         
  -3   4  12         27.60         30.39         0.36 o                         
  -2   4  12          2.68          2.97         0.16 o                         
  -1   4  12         48.04         46.26         0.69 o                         
   0   4  12         11.53         10.97         0.23 o                         
   1   4  12         14.12         14.01         0.24 o                         
   2   4  12         41.78         39.85         0.48 o                         
   3   4  12        130.88        145.02         1.63 o                         
   4   4  12          1.52          1.84         0.16 o                         
   5   4  12          2.98          3.10         0.17 o                         
   6   4  12          3.36          3.85         0.20 o                         
   7   4  12          0.03          0.15         0.16 o                         
   8   4  12          1.95          1.57         0.14 o                         
 -15   5  12          0.11          0.76         0.11 o                         
 -14   5  12          2.03          1.42         0.12 o                         
 -13   5  12          1.13          0.31         0.10 o                         
 -12   5  12          5.03          3.86         0.18 o                         
 -11   5  12          1.28          1.41         0.11 o                         
 -10   5  12          0.16          0.35         0.11 o                         
  -9   5  12          1.70          1.75         0.14 o                         
  -8   5  12         48.40         52.23         0.51 o                         
  -7   5  12          0.01          0.54         0.13 o                         
  -6   5  12          0.20          0.22         0.12 o                         
  -5   5  12          1.07          0.68         0.12 o                         
  -4   5  12        104.30        101.64         0.88 o                         
  -3   5  12          2.34          2.55         0.15 o                         
  -2   5  12         13.30         14.58         0.27 o                         
  -1   5  12          1.63          1.51         0.14 o                         
   0   5  12          7.08          8.17         0.19 o                         
   1   5  12         33.34         32.08         0.41 o                         
   2   5  12         69.36         70.68         0.80 o                         
   3   5  12          0.02          0.26         0.16 o                         
   4   5  12          1.25          1.21         0.15 o                         
   5   5  12         30.47         34.86         0.50 o                         
   6   5  12          2.65          2.25         0.18 o                         
 -12   6  12          0.91          0.29         0.10 o                         
 -11   6  12          0.21          0.26         0.10 o                         
 -10   6  12          1.92          2.31         0.11 o                         
  -9   6  12          0.06          0.21         0.11 o                         
  -8   6  12          2.63          2.95         0.16 o                         
  -7   6  12         18.77         25.87         0.64 o                         
  -6   6  12          3.25          3.15         0.16 o                         
  -5   6  12          1.02          1.35         0.13 o                         
  -4   6  12          0.38          0.25         0.10 o                         
  -3   6  12          1.71          1.85         0.14 o                         
  -2   6  12          5.02          5.65         0.19 o                         
  -1   6  12          0.41          0.44         0.12 o                         
   0   6  12          4.69          4.79         0.16 o                         
   1   6  12         21.70         23.94         0.37 o                         
   2   6  12          4.82          5.45         0.16 o                         
   3   6  12          0.15          0.75         0.09 o                         
   4   6  12          0.02          0.08         0.12 o                         
  -9   7  12          0.26          0.09         0.08 o                         
  -7   7  12          9.55         10.13         0.41 o                         
  -6   7  12          0.14          0.65         0.11 o                         
  -5   7  12          1.38          2.12         0.12 o                         
  -4   7  12          2.32          2.12         0.12 o                         
  -3   7  12         25.74         28.90         0.76 o                         
  -2   7  12          1.54          1.38         0.11 o                         
  -1   7  12         11.36         11.60         0.69 o                         
   0   7  12          0.90          1.50         0.17 o                         
   1   7  12         10.93          7.46         0.29 o                         
 -17   1  13          0.00          0.04         0.11 o                         
 -16   1  13          2.95          3.73         0.18 o                         
 -15   1  13         14.74         16.28         0.47 o                         
 -14   1  13          0.23          0.62         0.13 o                         
 -13   1  13         34.02         37.40         0.38 o                         
 -12   1  13          2.64          1.80         0.14 o                         
 -11   1  13          8.87          9.46         0.19 o                         
 -10   1  13          1.51          1.01         0.12 o                         
  -9   1  13         25.47         20.36         0.25 o                         
  -8   1  13        116.35        121.57         1.10 o                         
  -7   1  13         20.44         23.11         0.27 o                         
  -6   1  13        101.21        101.37         0.62 o                         
  -5   1  13         10.98         11.56         0.18 o                         
  -4   1  13          3.30          1.88         0.12 o                         
  -3   1  13         20.11         19.50         0.25 o                         
  -2   1  13          6.19          5.12         0.15 o                         
  -1   1  13         26.68         28.38         0.32 o                         
   0   1  13         14.67         16.18         0.26 o                         
   1   1  13          7.08         10.27         0.20 o                         
   2   1  13          4.35          2.86         0.15 o                         
   3   1  13         29.68         29.57         0.39 o                         
   4   1  13         19.57         20.67         0.42 o                         
   5   1  13          4.52          3.94         0.17 o                         
   6   1  13          3.13          3.34         0.23 o                         
   7   1  13          0.00          0.10         0.11 o                         
   8   1  13          0.23          0.75         0.12 o                         
 -17   2  13         19.70         17.78         0.70 o                         
 -16   2  13          6.45          7.27         0.22 o                         
 -15   2  13         10.31         10.65         0.32 o                         
 -14   2  13          0.90          0.15         0.12 o                         
 -13   2  13         18.10         18.08         0.30 o                         
 -12   2  13          0.02          0.38         0.13 o                         
 -11   2  13          0.80          0.91         0.14 o                         
 -10   2  13         46.12         46.93         0.52 o                         
  -9   2  13         59.45         54.38         0.47 o                         
  -8   2  13          7.38          7.06         0.19 o                         
  -7   2  13        102.54         99.47         1.16 o                         
  -6   2  13        155.00        159.17         1.01 o                         
  -5   2  13          1.11          2.49         0.14 o                         
  -4   2  13         23.77         23.06         0.27 o                         
  -3   2  13         57.20         60.04         0.45 o                         
  -2   2  13         10.97          9.04         0.19 o                         
  -1   2  13         34.73         34.67         0.34 o                         
   0   2  13          0.14          0.61         0.15 o                         
   1   2  13         21.44         21.26         0.32 o                         
   2   2  13          0.94          1.79         0.15 o                         
   3   2  13          1.25          1.35         0.14 o                         
   4   2  13         16.76         19.18         0.35 o                         
   5   2  13          6.11          5.57         0.25 o                         
   6   2  13          5.23          5.28         0.19 o                         
   7   2  13          2.59          3.37         0.24 o                         
   8   2  13         15.59         12.29         0.36 o                         
 -16   3  13         18.11         15.15         0.54 o                         
 -15   3  13         11.10          7.75         0.25 o                         
 -14   3  13          0.18          0.29         0.12 o                         
 -13   3  13          4.24          4.46         0.18 o                         
 -12   3  13          2.62          3.78         0.17 o                         
 -11   3  13          2.39          2.16         0.16 o                         
 -10   3  13          1.01          0.99         0.13 o                         
  -9   3  13          1.98          1.92         0.14 o                         
  -8   3  13          5.76          5.94         0.20 o                         
  -7   3  13          8.84          8.25         0.24 o                         
  -6   3  13         30.53         33.00         0.39 o                         
  -5   3  13          2.89          3.42         0.14 o                         
  -4   3  13          6.08          6.76         0.18 o                         
  -3   3  13          0.29          0.92         0.12 o                         
  -2   3  13          2.55          2.24         0.14 o                         
  -1   3  13          0.34          0.38         0.12 o                         
   0   3  13          0.10          1.04         0.13 o                         
   1   3  13          5.09          5.15         0.18 o                         
   2   3  13         77.13         80.18         0.66 o                         
   3   3  13          8.00          9.97         0.22 o                         
   4   3  13          5.12          5.56         0.22 o                         
   5   3  13         12.20         12.72         0.32 o                         
   6   3  13          0.00          0.14         0.13 o                         
   7   3  13          2.30          1.81         0.15 o                         
 -15   4  13          3.75          2.41         0.14 o                         
 -14   4  13         10.37          8.16         0.23 o                         
 -13   4  13          1.23          0.75         0.13 o                         
 -12   4  13          0.10          0.21         0.12 o                         
 -11   4  13          0.28          0.73         0.12 o                         
 -10   4  13          0.81          1.49         0.13 o                         
  -9   4  13          1.47          1.79         0.16 o                         
  -8   4  13          9.22         11.10         0.24 o                         
  -7   4  13          2.44          2.96         0.16 o                         
  -6   4  13         25.50         27.25         0.34 o                         
  -5   4  13          1.26          2.03         0.17 o                         
  -4   4  13          4.48          3.81         0.18 o                         
  -3   4  13          2.55          3.11         0.14 o                         
  -2   4  13         73.94         71.24         0.64 o                         
  -1   4  13          6.90          7.31         0.19 o                         
   0   4  13         92.79         97.60         0.92 o                         
   1   4  13          8.46         10.38         0.25 o                         
   2   4  13          4.37          4.85         0.40 o                         
   3   4  13          1.86          1.71         0.13 o                         
   4   4  13         15.10         15.50         0.26 o                         
   5   4  13          1.78          2.00         0.11 o                         
   6   4  13          5.16          3.10         0.16 o                         
 -13   5  13          4.51          3.50         0.28 o                         
 -12   5  13          0.79          0.37         0.12 o                         
 -11   5  13          4.13          5.01         0.17 o                         
 -10   5  13          0.80          1.04         0.14 o                         
  -9   5  13          0.12          0.45         0.13 o                         
  -8   5  13          9.79         13.84         0.30 o                         
  -7   5  13          3.29          3.67         0.16 o                         
  -6   5  13         17.16         18.82         0.28 o                         
  -5   5  13          7.50          9.03         0.21 o                         
  -4   5  13          0.09          0.13         0.12 o                         
  -3   5  13          3.93          3.18         0.17 o                         
  -2   5  13         22.22         24.81         0.32 o                         
  -1   5  13          1.05          0.96         0.11 o                         
   0   5  13         76.18         84.28         0.81 o                         
   1   5  13         26.35         29.30         0.69 o                         
   2   5  13          1.60          1.52         0.14 o                         
   3   5  13         20.49         16.18         0.53 o                         
   4   5  13          1.72          1.88         0.14 o                         
 -10   6  13          1.35          1.19         0.12 o                         
  -9   6  13          8.74          6.63         0.18 o                         
  -8   6  13          2.30          2.21         0.20 o                         
  -7   6  13          9.32         11.56         0.31 o                         
  -6   6  13          3.49          3.03         0.18 o                         
  -5   6  13          3.65          4.74         0.15 o                         
  -4   6  13          2.69          3.07         0.14 o                         
  -3   6  13          2.89          3.72         0.18 o                         
  -2   6  13         37.69         40.05         0.50 o                         
  -1   6  13         30.99         30.66         1.35 o                         
   0   6  13          0.41          0.68         0.11 o                         
   1   6  13          0.01          0.20         0.08 o                         
   2   6  13          6.78          5.23         0.26 o                         
 -16   0  14          5.92          5.73         0.35 o                         
 -15   0  14          4.41          4.54         0.24 o                         
 -14   0  14          6.85          8.12         0.84 o                         
 -13   0  14         32.63         37.90         0.69 o                         
 -12   0  14          5.59          5.41         0.31 o                         
 -11   0  14         71.59         73.92         0.99 o                         
 -10   0  14         51.44         58.26         0.90 o                         
  -9   0  14          0.62          0.52         0.19 o                         
  -8   0  14         53.64         49.77         1.00 o                         
  -7   0  14        552.22        553.95         5.39 o                         
  -6   0  14          2.72          4.73         0.24 o                         
  -5   0  14         37.49         32.16         0.48 o                         
  -4   0  14        206.10        214.46         1.74 o                         
  -3   0  14         12.41         14.36         0.36 o                         
  -2   0  14        166.30        171.82         1.58 o                         
  -1   0  14        463.23        460.96         3.45 o                         
   0   0  14          3.89          6.23         0.26 o                         
   1   0  14          4.69          4.33         0.20 o                         
   2   0  14         13.25         17.07         0.41 o                         
   3   0  14         11.52         13.34         0.32 o                         
   4   0  14          6.02          6.72         0.26 o                         
   5   0  14          0.47          1.05         0.16 o                         
   6   0  14          0.02          0.41         0.14 o                         
   7   0  14          1.06          1.04         0.18 o                         
 -16   1  14          7.16          8.18         1.02 o                         
 -15   1  14          5.27          6.43         0.25 o                         
 -14   1  14         42.46         43.99         0.64 o                         
 -13   1  14          1.75          1.88         0.17 o                         
 -12   1  14         10.48         11.39         0.27 o                         
 -11   1  14          1.98          2.12         0.15 o                         
 -10   1  14         82.44         90.99         1.04 o                         
  -9   1  14        100.72        106.83         0.93 o                         
  -8   1  14        167.06        164.53         1.49 o                         
  -7   1  14          5.19          6.18         0.28 o                         
  -6   1  14          0.39          0.65         0.14 o                         
  -5   1  14         18.54         20.88         0.30 o                         
  -4   1  14         27.49         26.39         0.33 o                         
  -3   1  14         54.53         57.72         0.51 o                         
  -2   1  14         17.08         21.46         0.33 o                         
  -1   1  14          0.11          0.47         0.14 o                         
   0   1  14         12.46         12.73         0.26 o                         
   1   1  14          1.79          1.61         0.14 o                         
   2   1  14          5.48          4.47         0.17 o                         
   3   1  14          1.29          1.56         0.15 o                         
   4   1  14          0.27          0.39         0.11 o                         
   5   1  14          4.00          5.74         0.19 o                         
   6   1  14         17.95         22.20         0.48 o                         
   7   1  14          0.07         -0.02         0.15 o                         
 -16   2  14         12.63         13.76         0.46 o                         
 -15   2  14          0.01          0.40         0.14 o                         
 -14   2  14          3.82          3.96         0.20 o                         
 -13   2  14          1.84          2.31         0.17 o                         
 -12   2  14          5.92          6.25         0.21 o                         
 -11   2  14         24.34         25.57         0.38 o                         
 -10   2  14         11.48         11.93         0.27 o                         
  -9   2  14         45.62         47.19         0.89 o                         
  -8   2  14          8.73          7.06         0.25 o                         
  -7   2  14          2.83          2.59         0.19 o                         
  -6   2  14          0.05          0.46         0.13 o                         
  -5   2  14         22.80         28.28         0.33 o                         
  -4   2  14          8.86          9.78         0.20 o                         
  -3   2  14          0.05          0.39         0.12 o                         
  -2   2  14          8.88          9.36         0.20 o                         
  -1   2  14          1.85          2.85         0.16 o                         
   0   2  14         61.37         70.00         0.68 o                         
   1   2  14         53.13         50.63         0.53 o                         
   2   2  14         10.10         10.93         0.23 o                         
   3   2  14         28.09         30.74         0.37 o                         
   4   2  14         22.85         23.48         0.34 o                         
   5   2  14         24.23         22.43         0.47 o                         
   6   2  14          6.88          6.68         0.21 o                         
 -15   3  14          8.70          8.89         0.37 o                         
 -14   3  14         13.24         16.80         0.30 o                         
 -13   3  14          3.15          3.51         0.16 o                         
 -12   3  14         21.52         26.21         0.45 o                         
 -11   3  14          0.22          1.14         0.16 o                         
 -10   3  14          0.10          0.43         0.16 o                         
  -9   3  14         11.90         16.40         0.30 o                         
  -8   3  14          1.46          1.89         0.17 o                         
  -7   3  14          2.74          2.59         0.17 o                         
  -6   3  14          0.01          0.26         0.12 o                         
  -5   3  14          1.87          2.47         0.14 o                         
  -4   3  14          0.95          0.77         0.11 o                         
  -3   3  14          2.40          2.16         0.14 o                         
  -2   3  14          1.82          2.53         0.17 o                         
  -1   3  14         38.74         41.39         0.47 o                         
   0   3  14          8.86          9.01         0.21 o                         
   1   3  14         12.56         11.08         0.23 o                         
   2   3  14         89.35         96.09         0.78 o                         
   3   3  14          3.59          3.42         0.16 o                         
   4   3  14          4.69          4.67         0.17 o                         
   5   3  14         26.47         22.63         0.44 o                         
 -13   4  14          0.15          0.58         0.22 o                         
 -12   4  14          8.89         10.91         0.29 o                         
 -11   4  14          0.22          0.38         0.14 o                         
 -10   4  14          6.05          6.08         0.23 o                         
  -9   4  14          0.21          0.30         0.13 o                         
  -8   4  14         20.05         22.70         0.35 o                         
  -7   4  14          1.12          1.66         0.14 o                         
  -6   4  14          3.56          3.38         0.15 o                         
  -5   4  14          0.73          0.68         0.12 o                         
  -4   4  14          0.80          0.93         0.15 o                         
  -3   4  14         22.10         24.61         0.29 o                         
  -2   4  14         10.45          9.43         0.20 o                         
  -1   4  14          2.10          2.39         0.14 o                         
   0   4  14         13.70         16.57         0.28 o                         
   1   4  14         59.62         60.53         0.97 o                         
   2   4  14          0.85          0.92         0.12 o                         
   3   4  14          2.34          1.24         0.11 o                         
   4   4  14         11.06          8.24         0.31 o                         
 -12   5  14          0.81          0.44         0.14 o                         
 -11   5  14          0.04         -0.14         0.19 o                         
 -10   5  14         20.49         19.27         0.31 o                         
  -9   5  14         29.00         29.08         0.87 o                         
  -8   5  14         23.83         20.64         0.61 o                         
  -7   5  14          5.09          5.43         0.27 o                         
  -6   5  14          1.88          2.82         0.17 o                         
  -5   5  14          2.05          2.33         0.12 o                         
  -4   5  14         13.57         15.46         0.26 o                         
  -3   5  14          5.61          3.71         0.15 o                         
  -2   5  14          5.27          6.05         0.21 o                         
  -1   5  14          6.37          8.02         0.41 o                         
   0   5  14          4.25          3.98         0.13 o                         
   1   5  14         15.70         11.51         0.29 o                         
   2   5  14          1.12          0.39         0.18 o                         
  -7   6  14         11.19          8.15         0.34 o                         
  -6   6  14          2.90          1.48         0.11 o                         
  -5   6  14          3.98          3.76         0.30 o                         
  -4   6  14          1.50          1.25         0.15 o                         
  -3   6  14          0.31          0.78         0.12 o                         
  -2   6  14          9.50          6.42         0.46 o                         
 -14   1  15          1.13          1.94         0.28 o                         
 -13   1  15          0.74          1.08         0.21 o                         
 -12   1  15          0.05          0.39         0.22 o                         
 -11   1  15         66.73         70.84         1.59 o                         
 -10   1  15         16.94         14.47         0.50 o                         
  -9   1  15         16.76         17.96         0.82 o                         
  -8   1  15         10.32         10.57         0.73 o                         
  -7   1  15          0.65          0.72         0.17 o                         
  -6   1  15          2.84          1.63         0.25 o                         
  -5   1  15          5.08          6.10         0.33 o                         
  -4   1  15          0.80          1.39         0.21 o                         
  -3   1  15          0.46          0.54         0.18 o                         
  -2   1  15          0.33          0.80         0.16 o                         
  -1   1  15          7.38          8.39         0.25 o                         
   0   1  15          3.12          3.20         0.16 o                         
   1   1  15          2.86          4.08         0.17 o                         
   2   1  15          2.36          2.58         0.16 o                         
   3   1  15          0.22          0.20         0.12 o                         
   4   1  15          2.49          1.27         0.17 o                         
   5   1  15          7.41          6.51         0.21 o                         
 -14   2  15          2.48          2.47         0.25 o                         
 -13   2  15          4.80          6.39         0.37 o                         
 -12   2  15          1.78          1.48         0.33 o                         
 -11   2  15          2.87          4.88         0.32 o                         
 -10   2  15         12.46         14.30         0.70 o                         
  -9   2  15         34.42         40.12         0.92 o                         
  -8   2  15          2.12          1.90         0.28 o                         
  -7   2  15          0.13          0.18         0.17 o                         
  -6   2  15          0.60          0.41         0.16 o                         
  -5   2  15          5.00          6.34         0.23 o                         
  -4   2  15         19.50         20.13         0.49 o                         
  -3   2  15          1.94          2.23         0.23 o                         
  -2   2  15         70.84         78.84         0.76 o                         
  -1   2  15          1.60          2.09         0.16 o                         
   0   2  15         20.48         21.94         0.41 o                         
   1   2  15          9.73         11.20         0.21 o                         
   2   2  15         12.31         12.25         0.24 o                         
   3   2  15          0.82          1.16         0.12 o                         
   4   2  15          4.20          2.98         0.14 o                         
 -13   3  15          0.02          0.12         0.19 o                         
 -12   3  15          0.03          0.50         0.24 o                         
 -11   3  15          1.03          1.46         0.21 o                         
 -10   3  15          3.29          4.38         0.65 o                         
  -9   3  15          4.86          4.55         0.44 o                         
  -8   3  15          0.00          0.20         0.31 o                         
  -7   3  15          1.57          2.11         0.15 o                         
  -6   3  15          1.46          1.38         0.13 o                         
  -5   3  15          0.84          0.61         0.15 o                         
  -4   3  15         15.64         16.62         0.42 o                         
  -3   3  15          0.46          0.72         0.19 o                         
  -2   3  15         17.47         23.10         0.68 o                         
  -1   3  15          0.14          0.57         0.13 o                         
   0   3  15          0.08          0.10         0.12 o                         
   1   3  15          0.17          0.51         0.12 o                         
   2   3  15          0.63          0.81         0.10 o                         
   3   3  15          0.22          0.47         0.09 o                         
 -12   4  15          3.08          2.59         0.20 o                         
 -11   4  15          2.50          2.41         0.26 o                         
 -10   4  15          2.60          3.71         0.25 o                         
  -9   4  15         11.49         11.63         0.57 o                         
  -8   4  15          2.90          2.13         0.15 o                         
  -7   4  15          0.38          0.45         0.18 o                         
  -6   4  15          0.88          1.25         0.14 o                         
  -5   4  15          5.65          7.39         0.41 o                         
  -4   4  15          1.63          2.42         0.17 o                         
  -3   4  15         11.41         13.76         0.31 o                         
  -2   4  15          0.48          0.97         0.20 o                         
  -1   4  15         10.29          9.48         0.23 o                         
   0   4  15         14.98         11.40         0.34 o                         
   1   4  15          9.88          8.40         0.43 o                         
  -8   5  15          3.74          2.13         0.40 o                         
  -7   5  15          5.90          3.84         0.83 o                         
  -6   5  15          0.10          0.31         0.20 o                         
  -4   5  15         18.27         17.62         2.05 o                         
  -3   5  15         11.12         10.10         0.36 o                         
  -3   0  16         22.23         24.23         0.86 o                         
  -2   0  16          1.95          0.36         0.29 o                         
  -1   0  16          1.53          1.05         0.21 o                         
   0   0  16         25.13         25.62         0.58 o                         
   1   0  16          0.01          0.20         0.16 o                         
  -5   1  16         27.68         29.82         0.98 o                         
  -4   1  16          2.56          2.76         0.27 o                         
  -3   1  16         20.44         19.09         0.55 o                         
  -2   1  16          0.45          0.45         0.17 o                         
  -1   1  16         18.04         19.79         0.43 o                         
   0   1  16         26.77         28.82         0.51 o                         
   1   1  16         14.90         15.68         0.34 o                         
   2   1  16          1.13          1.10         0.19 o                         
  -8   2  16          3.35          2.53         0.34 o                         
  -7   2  16          9.69          8.35         0.47 o                         
  -6   2  16          1.27          1.25         0.22 o                         
  -5   2  16         11.15         11.47         0.42 o                         
  -4   2  16         11.98         12.84         0.61 o                         
  -3   2  16         37.35         40.38         1.12 o                         
  -2   2  16          1.67          1.59         0.27 o                         
  -1   2  16          0.32          0.77         0.15 o                         
   0   2  16         15.71         17.19         0.71 o                         
   1   2  16          2.84          2.21         0.24 o                         
  -8   3  16         27.31         32.87         0.90 o                         
  -7   3  16          2.66          2.01         0.29 o                         
  -6   3  16          0.00         -0.06         0.24 o                         
  -5   3  16          8.86         10.66         0.34 o                         
  -4   3  16          0.52          0.50         0.26 o                         
  -3   3  16          5.71          6.19         0.31 o                         
  -2   3  16          1.43          1.84         0.27 o                         
  -1   3  16          2.18          1.97         0.16 o                         
  -7   4  16          3.10          2.55         0.21 o                         
  -6   4  16          0.80          0.60         0.17 o                         
  -5   4  16          1.40          1.01         0.16 o                         
  -3   4  16          5.10          4.82         0.25 o                         
                                                                                
