# Supplementary material for: Reversible phase transition in 8,19-dimethyl-2,3,8,19-tetra­aza­penta­cyclo[13.7.0.04,12.06,10.017,21]docosa-1(15),2,4(12),5,10,16,21-hepta­ene-7,9,18,20-tetrone
Source: Acta Crystallogr E Crystallogr Commun. 2025 May 9;81(Pt 6):476–81. doi: 10.1107/S2056989025003998 (PMC12142424; doi:10.1107/S2056989025003998)
Supplement: Supplementary file 3 [file e-81-00476-90Ksup3.hkl]

data_90K                                                                        
_shelx_title ' herges169a_auto_a.res in P-1'                                    
_shelx_refln_list_code          4                                               
_shelx_F_calc_maximum      212.50                                               
_exptl_crystal_F_000       776.00                                               
_reflns_d_resolution_high  0.7805                                               
                                                                                
loop_                                                                           
 _space_group_symop_operation_xyz                                               
 'x, y, z'                                                                      
 '-x, -y, -z'                                                                   
                                                                                
_cell_length_a     7.9465                                                       
_cell_length_b    13.7201                                                       
_cell_length_c    16.2592                                                       
_cell_angle_alpha 106.993                                                       
_cell_angle_beta   90.914                                                       
_cell_angle_gamma  90.112                                                       
                                                                                
_shelx_F_squared_multiplier     1.000                                           
                                                                                
loop_                                                                           
 _refln_index_h                                                                 
 _refln_index_k                                                                 
 _refln_index_l                                                                 
 _refln_F_squared_calc                                                          
 _refln_F_squared_meas                                                          
 _refln_F_squared_sigma                                                         
 _refln_observed_status                                                         
   0   0   1        935.37        796.27         2.87 o                         
   0   0   2        243.55        268.10         2.36 o                         
   0   0   3      16369.87      15215.76        15.32 o                         
   0   0   4       6760.56       6301.57        11.60 o                         
   0   0   5          0.75          1.53         0.51 o                         
   0   0   6       3697.71       3857.74        11.53 o                         
   0   0   7        808.47        782.94         5.74 o                         
   0   0   8         76.10         85.49         2.18 o                         
   0   0   9         99.75         58.37         1.19 o                         
   0   0  10        820.16        813.69         4.11 o                         
   0   0  11         38.29         35.18         1.05 o                         
   0   0  12        198.14        183.31         2.26 o                         
   0   0 -13         58.65         53.20         0.98 o                         
   0   0 -14        526.53        534.49         3.05 o                         
   0   0  15        819.24        856.72         6.53 o                         
   0   0  16        176.74        169.86         2.08 o                         
   0   0  17         79.79         91.96         1.44 o                         
   0   0  18          2.26          1.02         0.43 o                         
   0   0  19          0.99          0.45         0.31 o                         
   0  -1  20          6.23          6.86         0.43 o                         
   0  -1  19          0.72          2.62         0.61 o                         
   0  -1  18          1.67          1.05         0.46 o                         
   0  -1  17        183.48        190.78         1.63 o                         
   0  -1  16          0.19          3.33         0.64 o                         
   0  -1  15        129.53        131.00         1.93 o                         
   0  -1  14         42.09         44.40         0.92 o                         
   0  -1  13          5.28          5.31         0.52 o                         
   0  -1  12         38.31         44.25         1.31 o                         
   0  -1  11         75.20         81.23         1.56 o                         
   0  -1  10         17.59         21.65         0.87 o                         
   0  -1   9        105.24        116.68         2.73 o                         
   0  -1   8          6.94         10.77         1.02 o                         
   0  -1   7         33.11         33.17         1.33 o                         
   0  -1   6        142.03        145.89         2.32 o                         
   0  -1   5         34.22         35.80         1.10 o                         
   0  -1   4         40.85         35.86         1.43 o                         
   0  -1   3         84.52         75.94         1.70 o                         
   0  -1   2          4.98          9.99         0.60 o                         
   0  -1   1          7.13         10.12         0.30 o                         
   0  -1  -1         39.56         36.30         0.59 o                         
   0  -1  -2        173.38        143.37         1.04 o                         
   0   1   3          0.18          2.07         0.23 o                         
   0   1   4        121.43         72.58         0.50 o                         
   0   1   5         15.83         17.67         0.85 o                         
   0   1   6        301.14        319.51         3.34 o                         
   0   1   7        299.39        306.94         3.64 o                         
   0   1   8          1.79          2.27         0.75 o                         
   0   1   9          6.34          5.94         0.91 o                         
   0   1  10          6.08          5.61         0.83 o                         
   0   1  11         28.12         28.10         1.47 o                         
   0   1  12         15.42         17.44         0.63 o                         
   0   1  13          1.57          4.32         0.53 o                         
   0   1  14         18.98         18.59         0.77 o                         
   0   1  15         30.65         33.53         1.51 o                         
   0   1  16         63.18         72.18         1.91 o                         
   0   1  17          8.44          9.32         0.63 o                         
   0   1  18          1.09          0.86         0.43 o                         
   0  -1 -19          0.02          0.28         0.31 o                         
   0  -2  20         21.30         17.85         0.65 o                         
   0  -2  19         12.38         16.39         0.87 o                         
   0  -2  18          0.20          0.17         0.61 o                         
   0  -2  17        122.97        119.97         1.67 o                         
   0  -2  16         79.10         78.70         1.49 o                         
   0   2 -15        521.98        540.98         3.68 o                         
   0   2 -14        101.33         86.83         1.86 o                         
   0  -2  13        318.04        311.51         2.34 o                         
   0  -2  12        719.51        736.59         4.28 o                         
   0  -2  11        344.94        337.33         2.75 o                         
   0  -2  10        934.81       1014.29         4.39 o                         
   0  -2   9       1729.30       1817.43         8.60 o                         
   0  -2   8         59.96         63.88         1.58 o                         
   0  -2   7       3774.10       3841.56        12.97 o                         
   0  -2   6         33.31         27.67         1.65 o                         
   0  -2   5       1629.36       1729.22        10.47 o                         
   0  -2   4          0.05          6.27         0.75 o                         
   0  -2   3        195.54        211.44         1.88 o                         
   0  -2   2       4580.53       4510.58         5.04 o                         
   0  -2   1       2816.11       2721.68         3.14 o                         
   0  -2   0       2200.58       2355.19         2.23 o                         
   0  -2  -1      14436.34      14345.86        17.42 o                         
   0  -2  -2      18943.36      18100.60        17.74 o                         
   0  -2  -3      27649.53      26992.54        16.73 o                         
   0   2   4      45156.88      43289.34        20.34 o                         
   0   2   5        110.85        108.39         1.80 o                         
   0   2   6       2908.81       3100.82        10.29 o                         
   0   2   7       2810.24       2749.91        10.69 o                         
   0   2   8          1.24          4.32         0.52 o                         
   0   2   9         79.05        103.25         1.60 o                         
   0   2  10        130.74        121.41         1.72 o                         
   0   2  11        252.53        230.58         3.60 o                         
   0  -2 -12         61.61         62.76         1.18 o                         
   0  -2 -13         52.46         57.82         1.30 o                         
   0   2  14         20.51         30.97         1.46 o                         
   0   2  15         36.18         36.98         1.49 o                         
   0   2  16         10.54         13.27         1.00 o                         
   0   2  17          1.08          1.58         0.40 o                         
   0  -2 -18         28.96         38.10         0.76 o                         
   0  -3  20         25.22         25.51         0.70 o                         
   0  -3  19         41.21         40.99         1.19 o                         
   0  -3  18         33.54         38.57         0.96 o                         
   0  -3  17          1.03          0.37         0.63 o                         
   0  -3  16        176.03        180.81         2.90 o                         
   0   3 -15          6.05          5.03         0.67 o                         
   0  -3  14        497.44        497.71         3.11 o                         
   0  -3  13         90.50        105.63         1.97 o                         
   0  -3  12          1.77          2.15         0.51 o                         
   0  -3  11        185.91        193.16         1.63 o                         
   0  -3  10          2.70          3.00         0.52 o                         
   0  -3   9        141.87        147.89         3.12 o                         
   0  -3   8        198.29        212.61         3.45 o                         
   0  -3   7        118.84        120.36         1.95 o                         
   0  -3   6        368.49        388.25         3.70 o                         
   0  -3   5          9.48         14.11         0.77 o                         
   0  -3   4         29.26         26.00         0.62 o                         
   0  -3   3         35.94         34.25         0.55 o                         
   0  -3   2         34.20         33.96         0.85 o                         
   0  -3   1         78.71         80.08         1.69 o                         
   0  -3   0          0.25          1.19         0.18 o                         
   0  -3  -1         14.00         16.63         0.67 o                         
   0   3   2          1.60          1.95         0.33 o                         
   0  -3  -3        442.79        401.49         2.43 o                         
   0   3   4        150.85        151.79         2.60 o                         
   0   3   5         19.43         16.44         0.86 o                         
   0   3   6        138.27        149.56         2.35 o                         
   0   3   7          0.10          3.67         0.78 o                         
   0   3   8         37.29         35.28         0.97 o                         
   0   3   9          6.27          7.46         0.60 o                         
   0  -3 -10         37.75         43.89         1.18 o                         
   0  -3 -11          0.10          1.75         0.41 o                         
   0  -3 -12         24.00         21.14         0.65 o                         
   0  -3 -13          0.70          0.27         0.44 o                         
   0   3  14          8.01          8.08         0.74 o                         
   0   3  15          1.07          1.47         0.80 o                         
   0  -3 -16          3.18          4.06         0.60 o                         
   0  -3 -17          3.09          3.86         0.50 o                         
   0   3  18         14.85         20.33         0.53 o                         
   0  -4  20          1.52          2.91         0.52 o                         
   0  -4  19         24.50         26.22         1.07 o                         
   0  -4  18         32.15         32.22         0.92 o                         
   0  -4  17        386.05        400.09         2.47 o                         
   0  -4  16         53.63         53.25         1.21 o                         
   0  -4  15       1024.44        971.65         3.84 o                         
   0  -4  14         50.14         44.04         0.84 o                         
   0  -4  13         31.68         37.15         0.95 o                         
   0  -4  12        422.37        444.38         2.52 o                         
   0  -4  11       1921.15       1918.10         6.29 o                         
   0  -4  10        356.55        333.60         2.52 o                         
   0  -4   9        348.98        348.69         3.86 o                         
   0  -4   8       2520.80       2687.99        11.67 o                         
   0  -4   7        301.38        297.56         3.60 o                         
   0  -4   6        824.32        852.89         4.03 o                         
   0  -4   5       9257.96       9149.32        11.95 o                         
   0  -4   4        633.26        648.05         2.88 o                         
   0  -4   3        149.76        183.50         1.86 o                         
   0  -4   2       1690.43       1737.55         5.39 o                         
   0  -4   1       1891.96       2002.58        11.60 o                         
   0  -4   0       2058.52       1999.83         4.06 o                         
   0  -4  -1       2474.85       2459.95         3.45 o                         
   0   4   2         64.63         73.91         0.94 o                         
   0   4   3          0.01         19.13         0.80 o                         
   0   4   4       2470.09       2458.30         8.29 o                         
   0   4   5       1944.74       2256.53         8.90 o                         
   0   4   6       7453.69       7769.02        14.42 o                         
   0   4   7        716.30        782.67         5.02 o                         
   0  -4  -8        665.12        647.40         4.50 o                         
   0   4   9        119.96        120.40         2.10 o                         
   0   4  10         94.66        104.04         2.10 o                         
   0   4  11        172.95        171.64         1.63 o                         
   0  -4 -12          5.72          4.32         0.61 o                         
   0   4  13         28.07         25.80         0.98 o                         
   0   4  14         10.09          5.21         0.69 o                         
   0   4  15         10.72          8.64         0.67 o                         
   0  -4 -16         51.79         53.24         0.80 o                         
   0   4  17        165.04        203.96         1.56 o                         
   0  -5  20         12.14         13.10         0.48 o                         
   0  -5  19          2.17          2.08         0.49 o                         
   0  -5  18          3.05          2.87         0.41 o                         
   0  -5  17        113.54        125.77         1.77 o                         
   0  -5  16         24.39         23.32         0.66 o                         
   0  -5  15         14.61         13.98         0.69 o                         
   0  -5  14        201.50        209.97         2.08 o                         
   0  -5  13         63.39         60.37         1.41 o                         
   0  -5  12        238.75        226.65         2.35 o                         
   0  -5  11         29.16         32.96         0.94 o                         
   0  -5  10       1497.61       1489.10         5.35 o                         
   0  -5   9         34.31         26.40         0.76 o                         
   0  -5   8          1.65          2.84         0.51 o                         
   0  -5   7        314.82        361.22         2.91 o                         
   0  -5   6        458.31        460.78         3.03 o                         
   0  -5   5         78.42         81.83         1.42 o                         
   0  -5   4        389.36        433.89         3.26 o                         
   0  -5   3        176.53        179.16         2.03 o                         
   0  -5   2        437.93        465.17         6.31 o                         
   0  -5   1        555.15        600.10         7.28 o                         
   0  -5   0         25.12         26.39         0.56 o                         
   0  -5  -1        240.15        234.42         2.00 o                         
   0  -5  -2         37.32         32.59         1.82 o                         
   0  -5  -3         48.06         41.00         2.18 o                         
   0  -5  -4         83.32         89.18         3.30 o                         
   0  -5  -5        126.56        131.01         4.28 o                         
   0  -5  -6         28.66         29.62         2.47 o                         
   0  -5  -7        229.73        219.95         2.63 o                         
   0   5   8        153.22        157.81         2.14 o                         
   0   5   9          2.20          2.95         0.67 o                         
   0  -5 -10         24.19         24.95         0.99 o                         
   0   5  11        228.50        240.29         1.97 o                         
   0   5  12         38.07         39.12         1.12 o                         
   0   5  13         10.23          6.68         0.60 o                         
   0  -5 -14          2.97          2.87         0.51 o                         
   0  -5 -15          2.51          1.03         0.45 o                         
   0   5  16          7.84         11.85         0.58 o                         
   0  -5 -17         67.51         88.66         1.21 o                         
   0  -6  20         75.01         79.04         0.85 o                         
   0  -6  19         20.96         19.37         0.52 o                         
   0  -6  18          5.76         10.02         0.47 o                         
   0  -6  17        130.45        149.87         1.12 o                         
   0  -6  16        601.51        639.44         3.03 o                         
   0  -6  15         35.31         38.41         0.94 o                         
   0  -6  14        576.85        575.99         2.60 o                         
   0  -6  13        563.29        567.25         2.99 o                         
   0  -6  12         42.59         37.77         1.26 o                         
   0  -6  11        430.67        422.46         3.10 o                         
   0  -6  10        453.51        418.93         2.96 o                         
   0  -6   9       2791.66       2763.51         7.17 o                         
   0  -6   8        256.43        290.89         2.23 o                         
   0  -6   7        126.87        151.96         2.85 o                         
   0  -6   6          7.16          8.54         0.87 o                         
   0  -6   5       5234.39       5644.25        15.30 o                         
   0  -6   4        474.31        530.05         3.38 o                         
   0  -6   3       1089.71       1195.33        11.24 o                         
   0  -6   2       1037.55       1118.72        10.90 o                         
   0  -6   1       6999.50       7799.28        29.32 o                         
   0  -6   0       4582.31       5001.16        24.05 o                         
   0  -6  -1        214.18        218.58         1.88 o                         
   0  -6  -2        465.60        427.70         3.07 o                         
   0  -6  -3        610.59        589.71         3.91 o                         
   0  -6  -4       1168.99       1148.78        12.11 o                         
   0  -6  -5        778.10        821.16        11.00 o                         
   0  -6  -6       1081.23       1116.12        13.61 o                         
   0  -6  -7         23.01         19.18         1.02 o                         
   0   6   8        196.60        201.20         2.80 o                         
   0  -6  -9       1013.80        972.30         4.64 o                         
   0   6  10        236.21        214.69         3.45 o                         
   0   6  11         23.73         18.60         1.36 o                         
   0   6  12         32.93         34.35         1.59 o                         
   0   6  13          1.11          1.48         0.86 o                         
   0   6  15          0.27          0.31         0.44 o                         
   0   6  16          1.03          3.72         0.42 o                         
   0  -7  20         17.01         22.25         0.75 o                         
   0  -7  19        108.78        111.06         0.96 o                         
   0  -7  18         13.46         15.80         0.43 o                         
   0  -7  17        216.54        215.52         1.33 o                         
   0  -7  16         25.26         25.63         0.63 o                         
   0  -7  15        287.93        297.89         1.96 o                         
   0  -7  14          0.05          0.10         0.41 o                         
   0  -7  13         94.07         96.54         1.10 o                         
   0  -7  12        797.50        763.70         3.33 o                         
   0  -7  11         48.47         53.47         1.50 o                         
   0  -7  10         72.30         77.99         1.49 o                         
   0  -7   9        402.78        379.91         3.03 o                         
   0  -7   8        463.97        455.64         5.27 o                         
   0  -7   7         15.78         10.12         0.59 o                         
   0  -7   6         37.75         43.35         1.60 o                         
   0  -7   5        225.57        247.99         3.61 o                         
   0  -7   4        267.11        331.74         6.61 o                         
   0  -7   3         16.74         28.76         2.16 o                         
   0  -7   2         89.57        102.95         3.81 o                         
   0  -7   1         12.49         15.76         1.76 o                         
   0  -7   0        185.68        195.87         5.36 o                         
   0  -7  -1          1.71          4.50         0.75 o                         
   0  -7  -2         30.54         37.79         1.35 o                         
   0  -7  -3         28.61         30.23         1.33 o                         
   0  -7  -4          7.15          8.03         1.08 o                         
   0  -7  -5         76.17         74.72         2.58 o                         
   0  -7  -6        200.35        193.12         2.31 o                         
   0  -7  -7        316.78        302.61         3.02 o                         
   0  -7  -8        125.61        112.75         1.71 o                         
   0  -7  -9         11.46         12.49         0.90 o                         
   0   7  10         40.81         46.63         1.78 o                         
   0   7  11          0.11          0.27         0.83 o                         
   0   7  12         12.76         11.01         1.06 o                         
   0   7  14          4.00          4.48         0.66 o                         
   0   7  15          0.54          0.74         0.55 o                         
   0  -8  20          0.72          1.89         0.46 o                         
   0  -8  19          9.79         10.26         0.52 o                         
   0  -8  18        155.88        168.87         1.30 o                         
   0  -8  17         35.00         42.49         0.66 o                         
   0  -8  16        825.10        847.55         2.75 o                         
   0  -8  15         50.86         57.40         0.76 o                         
   0  -8  14          0.03          2.53         0.37 o                         
   0  -8  13         84.96         75.52         0.80 o                         
   0  -8  12         59.87         52.52         0.62 o                         
   0  -8  11       1575.82       1552.54         7.69 o                         
   0  -8  10         58.94         41.17         1.35 o                         
   0  -8   9        237.72        241.02         6.58 o                         
   0  -8   8        202.27        200.01         1.73 o                         
   0  -8   7       1019.92        963.41         3.76 o                         
   0  -8   6         98.33         98.45         1.30 o                         
   0  -8   5        155.15        174.24         2.08 o                         
   0  -8   4         59.73         36.57         2.62 o                         
   0  -8   3         37.64         43.79         2.81 o                         
   0  -8   2        359.77        362.38         7.60 o                         
   0  -8   1       3805.24       4290.81        26.29 o                         
   0  -8   0          5.32          3.53         1.44 o                         
   0  -8  -1         84.55         82.21         4.03 o                         
   0  -8  -2         46.23         33.12         1.81 o                         
   0  -8  -3         57.90         58.48         2.42 o                         
   0  -8  -4          2.48          3.14         1.07 o                         
   0  -8  -5        121.74        112.42         4.81 o                         
   0  -8  -6        339.82        329.10         2.61 o                         
   0  -8  -7        335.32        313.24         2.65 o                         
   0  -8  -8        356.76        337.97         2.33 o                         
   0   8   9        100.97        108.88         1.38 o                         
   0   8  10          1.39          0.41         0.61 o                         
   0   8  11         15.30         18.37         0.87 o                         
   0   8  13          0.68          0.10         0.52 o                         
   0   8  14         23.72         25.53         0.89 o                         
   0  -9  19          0.98          3.12         0.32 o                         
   0  -9  18         48.16         58.61         1.03 o                         
   0  -9  17        139.99        152.24         1.21 o                         
   0  -9  16         28.25         31.06         0.61 o                         
   0  -9  15        218.64        207.72         1.18 o                         
   0  -9  14        140.19        122.60         0.97 o                         
   0  -9  13          1.07          1.31         0.30 o                         
   0  -9  12         24.82         18.75         0.45 o                         
   0  -9  11        119.39        115.27         1.01 o                         
   0  -9  10        191.11        187.42         2.09 o                         
   0  -9   9        206.41        177.97         2.79 o                         
   0  -9   8          5.58          3.40         0.71 o                         
   0  -9   7        133.83        137.58         2.36 o                         
   0  -9   6        226.45        208.54         2.84 o                         
   0  -9   5          7.62          8.83         0.72 o                         
   0  -9   4          3.54          3.07         1.43 o                         
   0  -9   3         46.75         40.31         2.97 o                         
   0  -9   2         28.08         23.30         2.44 o                         
   0  -9   1        213.30        231.50         6.72 o                         
   0  -9   0        210.94        235.13         6.94 o                         
   0  -9  -1          5.37          5.13         1.64 o                         
   0  -9  -2         17.81         19.01         2.46 o                         
   0  -9  -3        210.82        213.13         7.05 o                         
   0  -9  -4        359.33        334.00         3.75 o                         
   0  -9  -5        466.33        458.50         2.57 o                         
   0  -9  -6        212.68        203.77         1.76 o                         
   0  -9  -7          4.72          4.39         0.80 o                         
   0   9   8          2.71          3.05         0.52 o                         
   0  -9  -9          9.18          7.05         0.58 o                         
   0   9  10          1.04          0.86         0.38 o                         
   0  -9 -11          3.52          3.40         0.94 o                         
   0  -9 -12          6.74          6.76         0.87 o                         
   0  -9 -13         10.89         11.73         0.50 o                         
   0 -10  19          0.23          1.68         0.30 o                         
   0 -10  18         15.83         20.05         0.67 o                         
   0 -10  17         62.14         69.72         0.78 o                         
   0 -10  16         24.65         31.75         0.59 o                         
   0 -10  15          3.16          2.97         0.40 o                         
   0 -10  14         63.70         52.29         0.65 o                         
   0 -10  13        345.32        322.07         1.51 o                         
   0 -10  12         24.29         21.10         0.50 o                         
   0 -10  11         51.10         67.80         0.70 o                         
   0 -10  10        717.15        662.59         1.69 o                         
   0 -10   9        119.17        101.66         0.81 o                         
   0 -10   8        500.95        513.93         4.72 o                         
   0 -10   7          9.83         11.20         0.97 o                         
   0 -10   6        268.40        273.70         3.39 o                         
   0 -10   5        184.54        197.48         6.52 o                         
   0 -10   4         16.12         15.45         2.36 o                         
   0 -10   3        630.46        623.40        11.51 o                         
   0 -10   2        579.65        620.86        11.53 o                         
   0 -10   1         57.70         41.86         3.36 o                         
   0 -10   0         50.34         54.85         3.81 o                         
   0 -10  -1        112.56        101.72         5.10 o                         
   0 -10  -2         91.80         95.04         1.03 o                         
   0 -10  -3        511.44        484.94         2.14 o                         
   0 -10  -4        660.91        644.07         2.86 o                         
   0 -10  -5        124.55        119.85         1.30 o                         
   0 -10  -6        136.75        135.85         1.33 o                         
   0 -10  -7         16.21         12.51         0.69 o                         
   0 -10  -8         34.28         42.29         1.17 o                         
   0 -10  -9        118.05        120.87         1.63 o                         
   0 -10 -10          5.41          4.41         0.55 o                         
   0  10  11          1.81          2.72         0.48 o                         
   0 -10 -12          1.06         -0.07         0.57 o                         
   0 -11  19          6.32          7.89         0.40 o                         
   0 -11  18        119.26        138.44         1.20 o                         
   0 -11  17         15.26         15.81         0.51 o                         
   0 -11  16          5.32          8.94         0.40 o                         
   0 -11  15         84.11        100.65         1.08 o                         
   0 -11  14          0.52          1.15         0.40 o                         
   0 -11  13        164.50        159.59         1.16 o                         
   0 -11  12         31.31         26.88         0.48 o                         
   0 -11  11        127.80        100.48         0.83 o                         
   0 -11  10        296.25        297.04         1.37 o                         
   0 -11   9        403.18        384.13         1.63 o                         
   0 -11   8        129.22        113.46         0.74 o                         
   0 -11   7        131.19        143.88         0.64 o                         
   0 -11   6         36.17         37.91         0.34 o                         
   0 -11   5         51.60         52.68         0.56 o                         
   0 -11   4        154.18        156.41         0.82 o                         
   0 -11   3        145.72        158.13         0.85 o                         
   0 -11   2        333.48        317.10         1.24 o                         
   0 -11   1          0.07          1.59         0.27 o                         
   0 -11   0        170.57        169.88         0.91 o                         
   0 -11  -1        276.53        288.26         1.27 o                         
   0 -11  -2        286.42        266.92         1.31 o                         
   0 -11  -3        100.03        100.37         0.98 o                         
   0 -11  -4         25.80         26.43         0.65 o                         
   0 -11  -5        111.96        112.13         1.23 o                         
   0 -11  -6          2.03          1.34         0.43 o                         
   0 -11  -7         20.42         19.51         0.89 o                         
   0 -11  -8          4.33          4.57         0.62 o                         
   0 -11  -9          2.63          3.25         0.52 o                         
   0 -11 -10          6.19          4.51         0.75 o                         
   0 -12  18         56.46         58.73         0.68 o                         
   0 -12  17         77.15         87.76         1.07 o                         
   0 -12  16         12.21         12.28         0.50 o                         
   0 -12  15         95.62        103.72         1.15 o                         
   0 -12  14          1.97          2.41         0.41 o                         
   0 -12  13         16.13         23.30         0.51 o                         
   0 -12  12          7.07         13.45         0.45 o                         
   0 -12  11         50.27         54.61         0.68 o                         
   0 -12  10        102.08         84.28         0.96 o                         
   0 -12   9        538.74        501.49         1.67 o                         
   0 -12   8          2.83          5.04         0.29 o                         
   0 -12   7       1015.73        968.14         1.85 o                         
   0 -12   6        190.05        184.81         0.73 o                         
   0 -12   5          9.98         10.64         0.26 o                         
   0 -12   4          8.46          3.49         0.22 o                         
   0 -12   3        706.35        674.15         1.67 o                         
   0 -12   2        133.24        123.37         0.82 o                         
   0 -12   1          2.21          2.87         0.35 o                         
   0 -12   0        111.29        103.69         0.89 o                         
   0 -12  -1         57.88         53.68         0.76 o                         
   0 -12  -2        298.25        283.36         1.44 o                         
   0 -12  -3         95.69         94.65         0.94 o                         
   0 -12  -4          3.89          5.55         0.42 o                         
   0 -12  -5         24.94         25.53         0.76 o                         
   0 -12  -6        381.10        390.86         2.19 o                         
   0 -12  -7        184.52        210.27         1.95 o                         
   0 -12  -8         11.06          8.42         0.56 o                         
   0 -12  -9         15.03         10.22         0.56 o                         
   0 -13  17        302.72        322.88         1.62 o                         
   0 -13  16        117.32        124.04         1.22 o                         
   0 -13  15          4.17          4.81         0.52 o                         
   0 -13  14         89.21         96.14         0.98 o                         
   0 -13  13         11.43         11.43         0.44 o                         
   0 -13  12        225.19        214.31         1.15 o                         
   0 -13  11        207.52        250.78         1.38 o                         
   0 -13  10          9.92          5.41         0.32 o                         
   0 -13   9         57.17         56.39         0.63 o                         
   0 -13   8        350.09        330.03         1.35 o                         
   0 -13   7         97.54         87.62         0.65 o                         
   0 -13   6         94.96         94.97         0.65 o                         
   0 -13   5        441.36        406.62         1.32 o                         
   0 -13   4          2.13          6.90         0.32 o                         
   0 -13   3         69.80         75.98         0.70 o                         
   0 -13   2        842.36        830.34         2.29 o                         
   0 -13   1        122.06        121.40         1.30 o                         
   0 -13   0        136.73        132.27         1.18 o                         
   0 -13  -1         48.57         46.19         0.68 o                         
   0 -13  -2         28.82         27.10         0.53 o                         
   0 -13  -3          6.66          8.58         0.59 o                         
   0 -13  -4          2.78          2.86         0.48 o                         
   0 -13  -5          9.89         13.90         1.00 o                         
   0 -13  -6         48.64         61.57         1.47 o                         
   0 -13  -7          1.30          3.87         0.62 o                         
   0 -13  -8         14.66         13.18         0.50 o                         
   0 -14  16          2.82          8.97         0.56 o                         
   0 -14  15         17.80         18.10         0.46 o                         
   0 -14  14         14.68         17.25         0.53 o                         
   0 -14  13        108.97        118.88         1.18 o                         
   0 -14  12         18.74         21.01         0.64 o                         
   0 -14  11        139.42        144.98         1.72 o                         
   0 -14  10         46.23         50.09         0.91 o                         
   0 -14   9         15.03         25.57         0.72 o                         
   0 -14   8        342.75        324.45         1.53 o                         
   0 -14   7       1455.12       1415.90         3.38 o                         
   0 -14   6          3.63         11.16         0.41 o                         
   0 -14   5        108.11         97.48         0.87 o                         
   0 -14   4        375.11        371.25         1.67 o                         
   0 -14   3         77.54         74.44         0.84 o                         
   0 -14   2        522.09        508.02         2.19 o                         
   0 -14   1       1194.94       1118.62         3.51 o                         
   0 -14   0        113.75        123.86         1.07 o                         
   0 -14  -1         21.99         22.62         0.55 o                         
   0 -14  -2         57.64         61.69         1.00 o                         
   0 -14  -3          8.09          7.62         0.63 o                         
   0 -14  -4         15.41         21.42         1.02 o                         
   0 -14  -5         22.07         24.12         0.93 o                         
   0 -14  -6         10.02         18.85         0.51 o                         
   0 -14  -7         31.16         33.73         0.61 o                         
   0 -15  14         27.32         31.38         0.80 o                         
   0 -15  13        448.30        445.37         2.23 o                         
   0 -15  12        309.37        300.83         1.95 o                         
   0 -15  11         50.82         50.32         1.33 o                         
   0 -15  10         14.15         15.26         0.90 o                         
   0 -15   9         16.23         16.93         0.93 o                         
   0 -15   5          2.25          2.00         0.51 o                         
   0 -15   4        235.85        227.10         1.47 o                         
   0 -15   3         68.73         75.36         0.89 o                         
   0 -15   2         11.46         13.45         0.57 o                         
   0 -15   1         82.40         90.23         1.10 o                         
   0 -15   0         35.51         36.89         0.73 o                         
   0 -15  -1         26.91         27.63         0.65 o                         
   0 -15  -2        131.60        148.75         1.22 o                         
   0 -15  -3         42.03         48.08         0.67 o                         
   0 -15  -4         42.54         51.86         0.70 o                         
   0 -16   3         39.11         38.69         1.10 o                         
   0 -16   2         11.39          4.15         0.61 o                         
   0 -16   1          1.87          4.17         0.57 o                         
   0 -16   0        123.21        123.19         1.54 o                         
   0 -16  -1          1.96          2.70         0.44 o                         
   1 -16  -2          8.01         11.80         0.44 o                         
   1 -16  -1        181.86        191.35         1.70 o                         
   1 -16   0        103.49         99.78         1.43 o                         
   1 -16   1         43.55         38.68         0.73 o                         
   1 -16   2          5.72          5.66         0.47 o                         
   1 -16   3        105.30        102.51         0.97 o                         
   1 -16   4         39.56         42.91         1.13 o                         
   1 -15  -3         44.69         46.08         0.71 o                         
   1 -15  -2         16.22         15.54         0.57 o                         
   1 -15  -1         17.09         20.15         0.54 o                         
   1 -15   0          6.86          7.87         0.40 o                         
   1 -15   1        136.93        131.49         1.09 o                         
   1 -15   2         44.50         43.15         0.82 o                         
   1 -15   3         62.91         58.91         0.95 o                         
   1 -15   4        170.04        167.01         1.84 o                         
   1 -15   5          2.66          3.79         0.35 o                         
   1 -15   6        200.56        199.52         1.37 o                         
   1 -15   7          6.03          7.29         0.54 o                         
   1 -15   8         60.51         64.44         1.09 o                         
   1 -15   9         43.94         39.63         1.24 o                         
   1 -15  10         38.15         37.37         0.69 o                         
   1 -15  11        291.45        292.38         2.04 o                         
   1 -15  12         22.05         23.50         0.66 o                         
   1 -15  13         60.78         61.36         0.86 o                         
   1 -14  -7          5.43          1.42         0.21 o                         
   1 -14  -6         65.64         72.17         0.78 o                         
   1 -14  -5         71.81         82.05         0.76 o                         
   1 -14  -4         23.86         29.61         0.73 o                         
   1 -14  -3          2.51          2.22         0.51 o                         
   1 -14  -2         11.40          9.23         0.44 o                         
   1 -14  -1         16.48         14.11         0.52 o                         
   1 -14   0         52.91         50.19         0.82 o                         
   1 -14   1         15.03         15.08         0.57 o                         
   1 -14   2        107.90        116.70         0.95 o                         
   1 -14   3        219.83        216.33         1.41 o                         
   1 -14   4         55.84         47.20         0.74 o                         
   1 -14   5         69.91         75.35         0.80 o                         
   1 -14   6          4.37          4.65         0.37 o                         
   1 -14   7         57.17         59.95         0.71 o                         
   1 -14   8        382.89        347.22         1.72 o                         
   1 -14   9        329.49        334.30         1.67 o                         
   1 -14  10        384.50        397.13         1.75 o                         
   1 -14  11         22.68         21.85         0.55 o                         
   1 -14  12        202.66        216.08         1.36 o                         
   1 -14  13          2.87          4.82         0.69 o                         
   1 -14  14         73.17         74.09         1.38 o                         
   1 -14  15         36.25         40.38         0.67 o                         
   1 -14  16         23.50         25.22         0.35 o                         
   1 -13  -8         18.78         20.92         0.68 o                         
   1 -13  -7          8.34         11.16         0.44 o                         
   1 -13  -6         24.35         29.95         0.72 o                         
   1 -13  -5         31.28         32.84         0.67 o                         
   1 -13  -4         97.69        100.92         0.98 o                         
   1 -13  -3         81.00         82.48         0.98 o                         
   1 -13  -2         70.27         70.23         0.97 o                         
   1 -13  -1        112.38        111.67         1.09 o                         
   1 -13   0         86.75         91.87         0.90 o                         
   1 -13   1         85.62         80.40         0.80 o                         
   1 -13   2        123.03        122.61         1.06 o                         
   1 -13   3         67.57         65.70         0.82 o                         
   1 -13   4         42.32         42.59         0.59 o                         
   1 -13   5         13.83         14.35         0.42 o                         
   1 -13   6        221.57        212.26         1.14 o                         
   1 -13   7        104.37        109.15         0.85 o                         
   1 -13   8        358.59        358.92         1.48 o                         
   1 -13   9         60.41         49.36         0.68 o                         
   1 -13  10         11.86          9.54         0.41 o                         
   1 -13  11         16.38         15.94         0.45 o                         
   1 -13  12         25.25         24.90         0.52 o                         
   1 -13  13        127.05        135.73         1.28 o                         
   1 -13  14         54.95         55.58         0.83 o                         
   1 -13  15        157.68        169.99         1.25 o                         
   1 -13  16          8.56         10.12         0.39 o                         
   1 -13  17         13.35         18.85         0.64 o                         
   1 -12 -10          2.93          4.63         0.39 o                         
   1 -12  -9          1.71          3.24         0.57 o                         
   1 -12  -8          0.95          0.70         0.40 o                         
   1 -12  -7         28.48         28.25         0.65 o                         
   1 -12  -6          3.96          3.88         0.39 o                         
   1 -12  -5          5.77          7.41         0.40 o                         
   1 -12  -4         21.94         27.11         0.52 o                         
   1 -12  -3         16.39         20.97         0.51 o                         
   1 -12  -2         56.81         56.35         0.78 o                         
   1 -12  -1        333.44        314.62         1.69 o                         
   1 -12   0        152.49        137.39         0.94 o                         
   1 -12   1         74.83         70.21         0.72 o                         
   1 -12   2         81.87         76.44         0.95 o                         
   1 -12   3        500.42        481.97         1.86 o                         
   1 -12   4        140.84        145.81         0.89 o                         
   1 -12   5        323.48        306.40         1.24 o                         
   1 -12   6         94.52         94.17         0.77 o                         
   1 -12   7        288.37        299.19         1.12 o                         
   1 -12   8        259.04        231.87         1.15 o                         
   1 -12   9        233.36        238.53         1.28 o                         
   1 -12  10          8.91          8.28         0.34 o                         
   1 -12  11         18.58         14.36         0.37 o                         
   1 -12  12         68.99         59.76         0.70 o                         
   1 -12  13         88.29         83.52         0.70 o                         
   1 -12  14         75.28         94.54         0.89 o                         
   1 -12  15          4.68          8.40         0.49 o                         
   1 -12  16         93.36        106.21         1.23 o                         
   1 -12  17          8.52          9.78         0.45 o                         
   1 -12  18         29.73         29.83         0.51 o                         
   1 -11 -11         54.08         58.01         0.92 o                         
   1 -11 -10          0.77          0.39         0.59 o                         
   1 -11  -9         30.40         27.60         0.81 o                         
   1 -11  -8         13.72         16.52         0.52 o                         
   1 -11  -7         17.61         15.19         0.56 o                         
   1 -11  -6        215.19        223.11         1.59 o                         
   1 -11  -5         27.49         28.37         0.64 o                         
   1 -11  -4        117.65        132.78         1.09 o                         
   1 -11  -3         63.25         71.11         0.87 o                         
   1 -11  -2        755.68        739.65         2.53 o                         
   1 -11  -1         26.52         28.32         0.53 o                         
   1 -11   0        148.34        148.04         1.03 o                         
   1 -11   1        185.55        181.23         1.14 o                         
   1 -11   2         72.02         72.06         0.89 o                         
   1 -11   3        218.68        225.92         1.19 o                         
   1 -11   4        428.04        432.11         1.46 o                         
   1 -11   5        780.24        771.65         1.82 o                         
   1 -11   6         90.22         82.30         0.64 o                         
   1 -11   7         55.84         54.62         0.52 o                         
   1 -11   8         19.43         19.46         0.38 o                         
   1 -11   9        101.69         96.06         0.66 o                         
   1 -11  10        488.51        473.18         1.52 o                         
   1 -11  11        122.92        116.66         0.81 o                         
   1 -11  12         60.19         59.61         0.69 o                         
   1 -11  13        135.13        127.90         1.02 o                         
   1 -11  14         13.64         11.72         0.38 o                         
   1 -11  15        145.14        137.75         1.16 o                         
   1 -11  16         32.34         33.13         0.83 o                         
   1 -11  17         73.01         80.65         0.80 o                         
   1 -11  18         58.16         71.37         1.17 o                         
   1 -11  19        140.46        115.77         0.63 o                         
   1 -10 -12         13.94         13.82         0.68 o                         
   1 -10 -11          2.30          1.38         0.68 o                         
   1 -10 -10         53.26         52.09         1.46 o                         
   1 -10  -9         38.29         41.81         1.36 o                         
   1 -10  -8         19.71         18.41         0.79 o                         
   1 -10  -7         27.19         22.72         0.67 o                         
   1 -10  -6         58.53         61.88         0.96 o                         
   1 -10  -5        309.02        309.92         1.68 o                         
   1 -10  -4         71.69         70.62         0.90 o                         
   1 -10  -3        583.27        546.69         2.09 o                         
   1 -10  -2         60.12         60.73         0.79 o                         
   1 -10  -1        225.84        231.36         7.27 o                         
   1 -10   0         48.99         43.16         3.42 o                         
   1 -10   1        103.65        109.15         5.01 o                         
   1 -10   2         48.19         46.27         3.42 o                         
   1 -10   3          2.17          4.09         1.82 o                         
   1 -10   4        143.09        147.59         5.64 o                         
   1 -10   5        429.15        465.29         4.70 o                         
   1 -10   6        233.53        185.08         3.07 o                         
   1 -10   7        778.11        755.42         6.12 o                         
   1 -10   8        215.74        190.89         1.57 o                         
   1 -10   9         48.06         44.16         0.47 o                         
   1 -10  10         29.69         23.65         0.47 o                         
   1 -10  11        188.58        186.97         1.08 o                         
   1 -10  12        262.69        255.57         1.47 o                         
   1 -10  13        218.83        228.67         1.27 o                         
   1 -10  14        389.37        377.36         1.53 o                         
   1 -10  15          7.58         10.91         0.49 o                         
   1 -10  16         88.55         88.91         0.90 o                         
   1 -10  17         57.86         55.89         0.76 o                         
   1 -10  18         82.04         82.58         0.97 o                         
   1 -10  19        115.33        114.41         1.19 o                         
  -1   9  13         11.10          7.28         0.33 o                         
  -1   9  12         36.23         28.44         0.95 o                         
  -1   9  11         37.24         32.23         0.79 o                         
  -1   9  10          4.39          5.08         0.62 o                         
  -1   9   9          1.02          4.04         0.65 o                         
   1  -9  -8        137.27        158.17         1.47 o                         
   1  -9  -7         37.88         31.18         0.82 o                         
  -1   9   6         28.30         25.13         0.77 o                         
   1  -9  -5        110.35        108.77         1.13 o                         
   1  -9  -4          8.51          5.52         0.50 o                         
   1  -9  -3          2.15          1.56         1.67 o                         
   1  -9  -2        986.53       1101.32        15.02 o                         
   1  -9  -1        863.26        850.21        13.08 o                         
   1  -9   0        244.35        266.83         7.30 o                         
   1  -9   1        331.86        346.37         8.15 o                         
   1  -9   2        965.63       1073.29        14.00 o                         
   1  -9   3        399.23        414.18         8.76 o                         
   1  -9   4        459.40        507.59         3.15 o                         
   1  -9   5        119.04        110.30         2.02 o                         
   1  -9   6        103.32         89.77         2.07 o                         
   1  -9   7        277.91        278.48         3.13 o                         
   1  -9   8        145.89        137.52         2.29 o                         
   1  -9   9        299.75        287.08         3.31 o                         
   1  -9  10        111.66        120.22         1.12 o                         
   1  -9  11         76.92         78.29         0.79 o                         
   1  -9  12        350.51        325.47         1.54 o                         
   1  -9  13        142.49        135.12         1.08 o                         
   1  -9  14        507.32        504.06         1.75 o                         
   1  -9  15         97.07         94.68         0.94 o                         
   1  -9  16         58.03         61.59         0.81 o                         
   1  -9  17        206.03        211.99         1.20 o                         
   1  -9  18         20.70         21.99         0.65 o                         
   1  -9  19         46.81         42.62         0.68 o                         
  -1   8  14         69.25         67.92         0.75 o                         
  -1   8  13         87.38         89.37         1.08 o                         
  -1   8  12         15.05         13.82         0.71 o                         
  -1   8  11         44.54         48.56         1.10 o                         
  -1   8  10         76.71         93.53         1.50 o                         
  -1   8   9          7.57          6.04         0.98 o                         
  -1   8   8        201.32        202.17         2.98 o                         
   1  -8  -7        175.75        151.84         1.67 o                         
   1  -8  -6       1017.17        985.24         4.77 o                         
   1  -8  -5        409.67        373.66         4.69 o                         
   1  -8  -4         92.94         80.03         2.28 o                         
   1  -8  -3        189.35        188.33         3.91 o                         
   1  -8  -2        239.57        249.77         6.81 o                         
   1  -8  -1       1064.75       1068.83        13.60 o                         
   1  -8   0       2056.44       2019.37        18.24 o                         
   1  -8   1          5.01          6.04         1.64 o                         
   1  -8   2       1084.98       1149.82        13.22 o                         
   1  -8   3        175.18        187.98         2.37 o                         
   1  -8   4        202.78        171.83         2.29 o                         
   1  -8   5        229.89        215.13         2.31 o                         
   1  -8   6        437.12        457.57         3.70 o                         
   1  -8   7        267.00        311.62         3.15 o                         
   1  -8   8        124.08         85.34         3.62 o                         
   1  -8   9        635.05        599.07         9.42 o                         
   1  -8  10         48.55         29.86         2.40 o                         
   1  -8  11        131.45        118.88         1.65 o                         
   1  -8  12         13.53         15.80         0.52 o                         
   1  -8  13         36.74         33.14         0.71 o                         
   1  -8  14        105.72        110.05         1.29 o                         
   1  -8  15        272.68        289.91         1.68 o                         
   1  -8  16        231.00        236.20         1.72 o                         
   1  -8  17        144.47        160.36         1.66 o                         
   1  -8  18        313.20        303.21         1.35 o                         
   1  -8  19         60.06         62.79         0.84 o                         
   1  -8  20         40.02         43.37         0.79 o                         
  -1   7  15         14.49         13.75         0.48 o                         
  -1   7  14         72.69         82.21         1.04 o                         
   1  -7 -13         30.22         27.80         0.84 o                         
   1  -7 -12         42.88         47.41         1.10 o                         
   1  -7 -11        132.35        155.49         1.87 o                         
   1  -7 -10         95.62         89.17         1.54 o                         
   1  -7  -9        106.46        110.83         1.72 o                         
   1  -7  -8        548.82        513.12         3.04 o                         
   1  -7  -7         40.90         33.95         2.05 o                         
   1  -7  -6        202.34        221.55         4.38 o                         
   1  -7  -5        190.45        148.99         3.51 o                         
   1  -7  -4         42.15         47.58         2.08 o                         
   1  -7  -3         49.68         53.09         1.40 o                         
   1  -7  -2       1008.83        956.56         5.85 o                         
   1  -7  -1         58.82         52.80         1.81 o                         
   1  -7   0        341.21        356.36         4.09 o                         
   1  -7   1          5.89         11.89         1.64 o                         
   1  -7   2       1483.64       1718.56        14.96 o                         
   1  -7   3        632.15        639.67         8.88 o                         
   1  -7   4       1124.49       1249.14         8.58 o                         
   1  -7   5        588.49        651.59         8.63 o                         
   1  -7   6        137.59        132.74         4.07 o                         
   1  -7   7       1096.39       1036.69         7.16 o                         
   1  -7   8         82.51         88.52         2.02 o                         
   1  -7   9        193.72        174.03         2.92 o                         
   1  -7  10        121.26        132.70         2.71 o                         
   1  -7  11        370.24        364.57         4.53 o                         
   1  -7  12         51.10         48.72         1.43 o                         
   1  -7  13          9.77          7.19         0.58 o                         
   1  -7  14         60.64         57.24         0.97 o                         
   1  -7  15        445.12        422.82         2.80 o                         
   1  -7  16         27.65         24.52         0.72 o                         
   1  -7  17         91.14         96.16         1.10 o                         
   1  -7  18         53.28         57.43         0.80 o                         
   1  -7  19        165.24        167.40         1.33 o                         
   1  -7  20          1.05          1.83         0.48 o                         
  -1   6  16          0.57          1.31         0.37 o                         
  -1   6  15         27.48         32.00         0.74 o                         
   1  -6 -14        165.75        178.83         1.63 o                         
  -1   6  13        208.17        186.56         1.85 o                         
   1  -6 -12         35.45         34.14         1.05 o                         
   1  -6 -11        493.74        565.65         3.54 o                         
  -1   6  10        386.58        404.63         3.06 o                         
  -1   6   9        557.10        545.79         3.13 o                         
   1  -6  -8        407.72        378.35         5.69 o                         
   1  -6  -7        170.07        175.76         3.88 o                         
   1  -6  -6         43.01         35.42         1.91 o                         
   1  -6  -5        138.49        128.20         3.05 o                         
   1  -6  -4         20.38         20.47         1.39 o                         
   1  -6  -3        519.92        577.27         4.40 o                         
   1  -6  -2       1240.77       1299.73         6.33 o                         
   1  -6  -1        195.71        193.36         1.81 o                         
   1  -6   0        231.29        224.64         2.14 o                         
   1  -6   1        426.25        407.07         3.46 o                         
   1  -6   2       1068.24       1015.16         5.73 o                         
   1  -6   3       2874.48       2872.81         8.53 o                         
   1  -6   4        302.40        352.61         4.19 o                         
   1  -6   5        353.70        332.56         3.44 o                         
   1  -6   6        121.02        138.90         1.67 o                         
   1  -6   7        215.82        226.67         2.30 o                         
   1  -6   8        121.33        125.28         1.86 o                         
   1  -6   9        991.13        994.19         6.17 o                         
   1  -6  10        426.06        430.39         4.34 o                         
   1  -6  11         21.17         23.95         1.26 o                         
   1  -6  12        322.26        284.83         3.45 o                         
   1  -6  13        300.77        280.06         1.53 o                         
   1  -6  14         25.27         26.37         0.75 o                         
   1  -6  15        203.36        200.00         1.78 o                         
   1  -6  16        202.72        203.83         1.61 o                         
   1  -6  17         12.94         12.19         0.72 o                         
   1  -6  18         76.26         79.60         0.78 o                         
   1  -6  19         99.55        110.86         1.12 o                         
   1  -6  20         33.33         34.69         0.82 o                         
  -1   5  17         78.39         82.08         0.62 o                         
  -1   5  16        124.11        156.05         0.97 o                         
  -1   5  15          2.57          0.72         0.53 o                         
   1  -5 -14         11.56         13.57         0.75 o                         
  -1   5  13        374.49        408.36         2.82 o                         
   1  -5 -12         61.30         61.01         1.33 o                         
  -1   5  11        450.10        466.70         3.24 o                         
  -1   5  10       1737.23       1728.12         8.68 o                         
  -1   5   9        100.46         96.61         2.12 o                         
   1  -5  -8         17.05          7.14         2.00 o                         
  -1   5   7       1248.21       1156.99         6.24 o                         
   1  -5  -6        765.00        711.68         5.88 o                         
  -1   5   5        951.52        903.90         6.12 o                         
   1  -5  -4        399.70        393.90         3.83 o                         
   1  -5  -3        259.40        281.66         2.57 o                         
   1  -5  -2       1036.89        967.94         3.69 o                         
   1  -5  -1       3521.47       3243.64         6.96 o                         
   1  -5   0        501.57        539.26         2.85 o                         
   1  -5   1        869.93        908.96         4.11 o                         
   1  -5   2       2762.42       2657.93         7.46 o                         
   1  -5   3        523.31        568.49         2.68 o                         
   1  -5   4       1636.82       1636.44         3.95 o                         
   1  -5   5        464.16        487.10         2.75 o                         
   1  -5   6        324.67        316.85         2.49 o                         
   1  -5   7        437.99        519.16         3.85 o                         
   1  -5   8        140.35        150.27         2.23 o                         
   1  -5   9         38.40         32.64         1.09 o                         
   1  -5  10        204.03        195.61         1.79 o                         
   1  -5  11         40.42         33.48         0.87 o                         
   1  -5  12         56.70         52.32         1.10 o                         
   1  -5  13         46.96         44.32         0.76 o                         
   1  -5  14        261.16        247.25         1.73 o                         
   1  -5  15        337.59        334.40         1.84 o                         
  -1   5 -16          2.56          0.87         0.33 o                         
   1  -5  17         28.17         27.14         0.71 o                         
   1  -5  18        213.88        235.89         2.87 o                         
   1  -5  19         54.24         56.17         0.72 o                         
   1  -5  20         41.31         40.63         0.61 o                         
   1  -4 -17        126.37        159.27         1.48 o                         
   1  -4 -16         67.64         77.89         1.46 o                         
  -1   4  15         22.30         27.16         0.84 o                         
  -1   4  14         21.88         20.08         0.65 o                         
  -1   4  13         68.09         72.77         1.95 o                         
  -1   4  12        261.51        267.85         3.55 o                         
  -1   4  11        772.57        832.99         5.29 o                         
   1  -4 -10        453.54        441.44         3.40 o                         
   1  -4  -9         58.93         59.03         1.75 o                         
  -1   4   8         30.32         27.67         1.43 o                         
  -1   4   7       5006.31       4625.29        13.96 o                         
  -1   4   6       3900.53       3514.88        16.29 o                         
  -1   4   5        251.11        272.76         4.22 o                         
  -1   4   4         84.21        106.04         2.47 o                         
   1  -4  -3       2742.56       2516.89         8.34 o                         
  -1   4   2          9.62         11.76         0.58 o                         
  -1   4   1        150.87        158.90         1.26 o                         
   1  -4   0        134.94        139.12         1.36 o                         
   1  -4   1        603.09        632.78         2.85 o                         
   1  -4   2        244.87        255.93         1.58 o                         
   1  -4   3       1480.19       1397.37         3.13 o                         
   1  -4   4       1123.37       1107.58         3.62 o                         
   1  -4   5        617.56        690.25         4.75 o                         
   1  -4   6        567.29        625.61         4.96 o                         
   1  -4   7        133.06        110.33         1.60 o                         
   1  -4   8        472.09        553.73         3.77 o                         
   1  -4   9         83.43         84.11         1.87 o                         
   1  -4  10         86.28         90.00         1.33 o                         
   1  -4  11         24.23         18.48         0.75 o                         
   1  -4  12        241.05        204.83         2.02 o                         
   1  -4  13         71.68         70.04         0.93 o                         
   1  -4  14        106.29        107.59         1.16 o                         
  -1   4 -15        292.03        299.18         2.10 o                         
   1  -4  16        177.79        184.75         1.37 o                         
   1  -4  17         62.66         66.32         1.18 o                         
   1  -4  18         25.10         27.07         1.23 o                         
   1  -4  19        132.63        130.70         1.16 o                         
   1  -4  20         31.15         31.52         0.55 o                         
   1  -3 -18         22.61         26.04         0.46 o                         
  -1   3  17          2.55          2.24         0.36 o                         
  -1   3  16         84.81        103.97         1.27 o                         
  -1   3  15         59.92         70.30         1.11 o                         
  -1   3  14         22.58         19.47         1.07 o                         
  -1   3  13        404.64        405.17         3.46 o                         
   1  -3 -12       1181.03       1167.91         4.95 o                         
  -1   3  11        240.40        228.38         4.25 o                         
  -1   3  10         81.42         85.65         1.42 o                         
  -1   3   9        414.77        391.68         3.99 o                         
   1  -3  -8        482.80        479.42         4.11 o                         
   1  -3  -7       2352.97       2523.92        11.02 o                         
   1  -3  -6       1859.69       1727.33         8.46 o                         
  -1   3   5        385.59        341.07         4.54 o                         
  -1   3   4       1472.39       1484.70         8.59 o                         
  -1   3   3       3538.35       3357.62        11.56 o                         
  -1   3   2       3546.06       2851.17         9.16 o                         
   1  -3  -1        814.31        623.22         2.95 o                         
   1  -3   0         58.80         63.84         1.03 o                         
   1  -3   1        129.77        149.75         1.45 o                         
   1  -3   2       2201.61       2165.79         6.55 o                         
   1  -3   3      11110.50      10807.14        16.08 o                         
   1  -3   4       3469.15       3377.09         8.12 o                         
   1  -3   5        877.62        758.54         4.03 o                         
   1  -3   6        352.10        376.36         3.70 o                         
   1  -3   7        539.08        561.36         4.93 o                         
   1  -3   8         25.01         24.52         1.29 o                         
   1  -3   9          5.97         10.17         1.06 o                         
   1  -3  10        108.27        109.74         2.75 o                         
   1  -3  11        457.39        526.82         3.56 o                         
   1  -3  12        224.81        197.08         2.33 o                         
   1  -3  13        359.57        363.96         2.10 o                         
  -1   3 -14         37.08         35.37         0.79 o                         
   1  -3  15         13.11         14.38         0.68 o                         
   1  -3  16        111.14        115.99         1.30 o                         
   1  -3  17          5.30          6.32         0.61 o                         
   1  -3  18        167.95        166.66         1.29 o                         
   1  -3  19         13.07         18.04         0.91 o                         
   1  -3  20         49.79         51.05         0.64 o                         
  -1   2  18         12.94         10.07         0.35 o                         
   1  -2 -17          3.94          4.25         0.41 o                         
   1  -2 -16         11.40         11.96         0.67 o                         
  -1   2  15         26.92         31.75         0.91 o                         
  -1   2  14        295.66        273.96         2.27 o                         
  -1   2  13        342.61        358.53         2.57 o                         
   1  -2 -12        155.82        160.36         1.52 o                         
   1  -2 -11        101.67         82.24         2.18 o                         
   1  -2 -10        284.41        289.24         3.58 o                         
  -1   2   9        114.72        108.61         2.10 o                         
   1  -2  -8        509.26        531.30         4.11 o                         
   1  -2  -7         20.39         24.27         0.84 o                         
   1  -2  -6       4506.78       4632.82        10.25 o                         
  -1   2   5       1178.16       1127.57         4.64 o                         
   1  -2  -4       2141.74       2003.03         7.47 o                         
  -1   2   3      10971.89      10057.79        15.05 o                         
  -1   2   2       4758.35       4034.08        10.66 o                         
  -1   2   1       2358.50       2182.27         6.23 o                         
   1  -2   0       3670.31       3338.32         7.12 o                         
   1  -2   1       6139.88       5907.98         6.90 o                         
   1  -2   2      12024.68      11867.02        16.57 o                         
   1  -2   3       2903.46       2809.30        11.38 o                         
   1  -2   4       2230.36       2354.01        11.35 o                         
   1  -2   5          2.53          4.66         0.93 o                         
   1  -2   6        707.35        682.21         7.17 o                         
   1  -2   7         57.12         61.17         2.47 o                         
   1  -2   8       1854.18       1944.35        13.96 o                         
   1  -2   9          2.76          6.18         1.37 o                         
   1  -2  10         88.87         73.15         1.34 o                         
   1  -2  11         59.89         63.16         1.88 o                         
   1  -2  12        705.29        719.22         6.09 o                         
  -1   2 -13        207.95        199.05         1.51 o                         
   1  -2  14        246.04        221.15         1.71 o                         
  -1   2 -15         85.27         90.92         1.51 o                         
   1  -2  16        368.70        364.99         2.70 o                         
   1  -2  17        244.64        218.69         2.79 o                         
   1  -2  18         17.96         20.26         0.94 o                         
   1  -2  19         80.04         78.09         1.39 o                         
   1  -2  20        166.72        171.66         0.96 o                         
  -1   1  19          0.85          1.13         0.31 o                         
   1  -1 -18         64.52         71.70         0.59 o                         
  -1   1  17         31.41         29.77         0.63 o                         
  -1   1  16         12.85         12.71         0.69 o                         
  -1   1  15        108.71        100.74         1.42 o                         
  -1   1  14         65.46         56.48         1.22 o                         
  -1   1  13         30.21         25.48         0.83 o                         
  -1   1  12        657.19        668.21         2.95 o                         
  -1   1  11        532.71        554.61         3.36 o                         
  -1   1  10         90.98         88.15         1.35 o                         
   1  -1  -9          3.62          3.46         0.71 o                         
  -1   1   8        147.53        133.99         2.06 o                         
  -1   1   7         38.36         42.45         1.14 o                         
  -1   1   6        350.48        302.24         3.07 o                         
  -1   1   5         25.92         28.94         1.01 o                         
  -1   1   4       6516.37       6028.83         9.53 o                         
  -1   1   1       8628.59       5618.00         9.07 o                         
   1  -1   0        441.86        389.30         2.46 o                         
   1  -1   1      12328.56      11357.89         8.06 o                         
   1  -1   2       1476.80       1403.72         6.23 o                         
   1  -1   3        303.47        267.17         3.26 o                         
   1  -1   4        853.35        817.61         4.28 o                         
   1  -1   5         78.02         77.96         2.22 o                         
   1  -1   6        780.32        839.77         7.65 o                         
   1  -1   7        424.96        420.29         4.02 o                         
   1  -1   8        287.66        307.07         3.75 o                         
   1  -1   9        376.95        371.04         2.73 o                         
   1  -1  10        943.66        937.09         4.55 o                         
   1  -1  11        278.58        285.49         2.74 o                         
   1  -1  12        101.30         90.28         1.72 o                         
   1  -1  13         75.82         78.67         1.62 o                         
  -1   1 -14        128.24        147.81         1.97 o                         
  -1   1 -15        247.40        260.55         2.43 o                         
  -1   1 -16         83.34         85.95         1.41 o                         
   1  -1  17         99.88        116.45         2.12 o                         
   1  -1  18          7.76          6.58         0.53 o                         
   1  -1  19         39.64         49.17         1.07 o                         
   1  -1  20         71.30         58.48         0.78 o                         
  -1   0  19         14.85         10.84         0.51 o                         
   1   0 -19         15.36         12.38         0.41 o                         
  -1   0  18         88.77        104.49         1.00 o                         
  -1   0  17          7.28         12.83         0.62 o                         
  -1   0  16        124.71        129.76         2.09 o                         
  -1   0  15         92.52        101.80         1.44 o                         
  -1   0  14         84.66         76.35         1.34 o                         
  -1   0  13         96.03        103.87         1.26 o                         
  -1   0  12         22.54         25.95         0.92 o                         
  -1   0  11        531.63        523.78         3.20 o                         
  -1   0  10        313.83        299.44         2.46 o                         
  -1   0   9        220.02        236.03         1.91 o                         
  -1   0   8        213.76        252.81         2.75 o                         
  -1   0   7       1584.88       1634.46         6.34 o                         
  -1   0   6        559.14        596.76         3.57 o                         
  -1   0   5        237.48        229.77         2.51 o                         
  -1   0   4         53.96         46.50         0.53 o                         
  -1   0   3       2861.56       2377.24         4.30 o                         
   1   0  -2         65.79         70.01         1.04 o                         
   1   0  -1       1426.87       1313.59         4.51 o                         
   1   0   0         11.74         10.88         0.32 o                         
   1   0   1       1348.10       1232.11         3.14 o                         
   1   0   2         95.32         88.90         1.05 o                         
   1   0   3       2699.78       2542.75         6.28 o                         
   1   0   4         52.87         45.44         1.51 o                         
   1   0   5        321.20        315.70         4.12 o                         
   1   0   6        572.05        627.04         6.32 o                         
   1   0   7       1622.81       1689.46         7.85 o                         
   1   0   8        228.36        265.16         3.44 o                         
   1   0   9        159.40        166.39         2.96 o                         
   1   0  10        326.86        327.44         4.41 o                         
   1   0  11        746.63        760.80         4.48 o                         
   1   0  12         19.26         20.64         0.90 o                         
   1   0  13         68.18         68.23         1.19 o                         
  -1   0 -14        122.65        129.20         1.80 o                         
  -1   0 -15         70.24         74.54         1.13 o                         
  -1   0 -16         87.07         83.13         1.12 o                         
   1   0  17          5.00          8.05         0.60 o                         
   1   0  18         74.38         80.06         1.05 o                         
   1   0  19         10.89         10.49         0.63 o                         
  -1  -1  19         49.79         54.96         0.55 o                         
  -1  -1  18          8.11          5.85         0.70 o                         
  -1  -1  17         72.63         75.20         1.10 o                         
  -1  -1  16         72.78         69.82         1.22 o                         
  -1  -1  15        222.19        213.89         2.02 o                         
  -1  -1  14         98.86         99.18         1.50 o                         
  -1  -1  13         55.76         56.71         1.00 o                         
  -1  -1  12         88.66         74.12         1.34 o                         
  -1  -1  11        228.26        209.34         2.19 o                         
  -1  -1  10        938.55        924.81         4.16 o                         
  -1  -1   9        257.64        250.18         2.96 o                         
  -1  -1   8        261.58        260.05         2.82 o                         
  -1  -1   7        570.94        577.92         3.82 o                         
  -1  -1   6        539.06        537.73         3.46 o                         
  -1  -1   5        101.51        110.46         1.47 o                         
  -1  -1   4        807.28        738.21         3.67 o                         
  -1  -1   3        392.30        344.95         2.55 o                         
  -1  -1   2       1239.78       1229.53         3.36 o                         
   1   1   0        383.42        357.59         1.28 o                         
   1   1   1       6030.36       5851.43         9.39 o                         
   1   1   2        171.63        338.16         1.81 o                         
   1   1   3       3297.63       5158.45         8.41 o                         
   1   1   4       6011.60       5837.11        14.62 o                         
   1   1   5         34.39         36.41         1.47 o                         
   1   1   6        331.30        296.53         4.24 o                         
   1   1   7         42.85         41.45         1.37 o                         
   1   1   8        137.07        131.20         2.44 o                         
   1   1   9          5.30          2.78         0.52 o                         
   1   1  10        131.08        127.09         1.82 o                         
   1   1  11        525.84        518.98         8.02 o                         
   1   1  12        534.90        556.53         3.86 o                         
  -1  -1 -13         20.70         19.54         0.75 o                         
  -1  -1 -14         95.42         93.39         1.48 o                         
   1   1  15        156.44        159.36         1.47 o                         
   1   1  16         15.54         17.58         1.11 o                         
   1   1  17         46.00         49.72         0.97 o                         
   1   1  18         68.46         73.24         0.94 o                         
   1   1  19          0.63          2.00         0.33 o                         
  -1  -2  20        118.74        130.22         1.07 o                         
  -1  -2  19         69.89         69.15         0.85 o                         
  -1  -2  18         14.42         16.87         0.86 o                         
  -1  -2  17        271.66        278.22         1.89 o                         
  -1  -2  16        451.53        483.21         2.23 o                         
  -1  -2  15         63.36         64.48         1.78 o                         
  -1  -2  14        279.27        263.69         2.22 o                         
   1   2 -13        303.73        325.88         2.19 o                         
  -1  -2  12        839.77        893.11         4.44 o                         
  -1  -2  11         41.45         34.09         1.09 o                         
  -1  -2  10        128.83        126.73         1.71 o                         
  -1  -2   9          2.10          3.94         1.26 o                         
  -1  -2   8       2008.87       2114.00        10.01 o                         
  -1  -2   7         60.60         60.70         1.70 o                         
  -1  -2   6        603.86        556.18         6.21 o                         
  -1  -2   5          1.82          2.11         0.49 o                         
  -1  -2   4       1917.54       1965.18         6.04 o                         
  -1  -2   3       2477.17       2326.17         6.23 o                         
  -1  -2   2      11398.37      11295.20        12.88 o                         
  -1  -2   1       6280.16       6369.53         6.59 o                         
  -1  -2   0       3885.29       3898.74         8.66 o                         
   1   2   1       2531.26       2536.98         4.96 o                         
  -1  -2  -2       4984.65       4807.35         5.31 o                         
  -1  -2  -3      11151.10      10563.83        12.05 o                         
  -1  -2  -4       1855.07       1699.50         5.30 o                         
   1   2   5       1147.38       1072.00         4.41 o                         
  -1  -2  -6       4684.05       4336.84         9.04 o                         
   1   2   7         15.42         17.63         1.00 o                         
   1   2   8        361.43        334.60         2.40 o                         
   1   2   9         82.45         71.86         1.30 o                         
   1   2  10        216.12        196.98         2.46 o                         
   1   2  11        127.12        119.09         2.12 o                         
  -1  -2 -12        107.34        109.29         1.20 o                         
  -1  -2 -13        281.41        278.02         1.75 o                         
  -1  -2 -14        405.28        421.00         2.39 o                         
   1   2  15         38.82         46.30         0.88 o                         
   1   2  16         16.18         19.12         1.08 o                         
   1   2  17          4.83          5.01         0.72 o                         
   1   2  18         18.43         17.07         0.53 o                         
  -1  -3  20         48.86         56.26         0.87 o                         
  -1  -3  19         17.49         21.31         0.49 o                         
  -1  -3  18        221.11        233.34         1.40 o                         
  -1  -3  17          5.51          7.59         0.94 o                         
  -1  -3  16        144.03        160.34         1.65 o                         
  -1  -3  15         14.69         16.72         1.23 o                         
  -1  -3  14         38.87         35.77         1.30 o                         
  -1  -3  13        267.07        225.93         2.37 o                         
  -1  -3  12        311.46        319.88         2.02 o                         
  -1  -3  11        312.57        290.34         1.83 o                         
  -1  -3  10        158.59        163.53         1.79 o                         
  -1  -3   9          4.07          5.67         1.29 o                         
  -1  -3   8         17.72         15.61         1.60 o                         
  -1  -3   7        518.57        524.11         6.82 o                         
  -1  -3   6        514.94        569.69         4.59 o                         
  -1  -3   5       1178.04       1128.19         4.52 o                         
  -1  -3   4       3417.13       3356.74         5.68 o                         
  -1  -3   3      11257.12      11262.77         9.37 o                         
  -1  -3   2       2135.06       2136.37         5.00 o                         
  -1  -3   1        168.22        164.97         0.81 o                         
  -1  -3   0         61.30         71.08         1.81 o                         
  -1  -3  -1        837.05        716.42         5.48 o                         
   1   3   2       3239.46       2853.95         4.24 o                         
   1   3   3       3847.62       3688.29         7.02 o                         
  -1  -3  -4       1328.68       1384.11         4.87 o                         
  -1  -3  -5        264.12        189.28         1.92 o                         
  -1  -3  -6       1613.29       1360.36         4.54 o                         
   1   3   7       2437.56       2596.90        13.99 o                         
   1   3   8        357.67        337.33         2.86 o                         
   1   3   9        533.77        520.87         3.82 o                         
   1   3  10         64.02         58.89         1.49 o                         
   1   3  11        165.08        153.93         1.50 o                         
  -1  -3 -12       1043.61       1069.30         3.74 o                         
  -1  -3 -13        349.46        364.21         1.98 o                         
  -1  -3 -14         30.13         22.56         0.90 o                         
   1   3  15         85.44        105.74         1.45 o                         
   1   3  16         73.84         81.07         1.16 o                         
   1   3  17          3.43          1.36         0.35 o                         
  -1  -3 -18         29.15         36.45         0.52 o                         
  -1  -4  20         44.39         46.09         0.86 o                         
  -1  -4  19         93.95         96.47         0.97 o                         
  -1  -4  18         34.05         32.27         0.82 o                         
  -1  -4  17         53.03         60.93         1.16 o                         
  -1  -4  16        135.49        148.49         2.44 o                         
  -1  -4  15        216.12        222.90         3.01 o                         
  -1  -4  14         72.59         65.61         3.64 o                         
  -1  -4  13         75.90         82.69         1.48 o                         
  -1  -4  12        350.96        379.04         2.98 o                         
  -1  -4  11         31.66         31.27         1.02 o                         
  -1  -4  10        125.96        152.59         1.93 o                         
  -1  -4   9         95.63        100.16         1.40 o                         
  -1  -4   8        479.25        565.43         5.48 o                         
  -1  -4   7        140.48        125.29         2.48 o                         
  -1  -4   6        423.87        418.42         2.97 o                         
  -1  -4   5        421.97        414.50         2.56 o                         
  -1  -4   4        798.33        721.50         3.11 o                         
  -1  -4   3       1024.93        968.28         4.14 o                         
  -1  -4   2        317.64        335.76         2.27 o                         
  -1  -4   1        686.47        698.71         3.00 o                         
  -1  -4   0         95.65        106.84         0.88 o                         
  -1  -4  -1        124.50        129.58         2.75 o                         
  -1  -4  -2         13.76         11.74         1.01 o                         
  -1  -4  -3       2924.17       2699.37        11.78 o                         
  -1  -4  -4         80.17         84.68         2.11 o                         
  -1  -4  -5        317.20        293.66         3.65 o                         
   1   4   6       3817.33       3746.48        15.57 o                         
   1   4   7       5059.26       4886.58        10.32 o                         
   1   4   8         39.03         44.94         1.22 o                         
   1   4   9         85.02         92.53         2.09 o                         
  -1  -4 -10        524.79        533.71         3.19 o                         
  -1  -4 -11        553.94        533.84         2.53 o                         
   1   4  12        289.78        295.41         1.81 o                         
   1   4  13         60.74         66.56         1.08 o                         
   1   4  14         25.96         27.64         1.23 o                         
   1   4  15         15.51         14.28         0.67 o                         
   1   4  16         49.58         45.72         0.81 o                         
   1   4  17        113.13        104.47         1.13 o                         
  -1  -5  19         38.22         41.17         0.73 o                         
  -1  -5  18        215.54        225.19         1.74 o                         
  -1  -5  17         24.09         22.02         0.85 o                         
  -1  -5  16          3.40          0.96         0.67 o                         
  -1  -5  15        317.07        322.13         2.31 o                         
  -1  -5  14        333.78        340.06         1.96 o                         
  -1  -5  13         65.17         71.03         0.86 o                         
  -1  -5  12         74.86         91.68         1.59 o                         
  -1  -5  11         45.96         45.16         1.14 o                         
  -1  -5  10        272.24        299.14         2.30 o                         
  -1  -5   9         45.00         52.03         0.97 o                         
  -1  -5   8        168.15        199.43         2.44 o                         
  -1  -5   7        306.11        306.71         3.25 o                         
  -1  -5   6        263.10        249.67         2.74 o                         
  -1  -5   5        592.08        684.06         3.53 o                         
  -1  -5   4       1150.67       1145.24         5.23 o                         
  -1  -5   3        427.90        465.82         3.15 o                         
  -1  -5   2       3111.90       3112.41        15.96 o                         
  -1  -5   1       1092.81       1131.69         9.46 o                         
  -1  -5   0        688.16        689.82         3.73 o                         
  -1  -5  -1       2901.47       2781.42         6.14 o                         
  -1  -5  -2        926.78        979.04         5.70 o                         
  -1  -5  -3        350.15        406.76         5.19 o                         
  -1  -5  -4        564.15        591.73         6.06 o                         
  -1  -5  -5       1250.03       1203.11         8.11 o                         
   1   5   6        839.79        831.08         4.92 o                         
   1   5   7       1073.00       1043.89         5.30 o                         
   1   5   8         13.15          8.63         0.82 o                         
  -1  -5  -9        114.68        110.83         2.11 o                         
  -1  -5 -10       2152.60       2175.39         5.31 o                         
  -1  -5 -11        308.10        288.27         2.05 o                         
  -1  -5 -12         73.01         74.72         1.14 o                         
  -1  -5 -13        392.01        397.79         2.67 o                         
   1   5  14         10.30         13.49         0.67 o                         
   1   5  15          3.59          1.70         0.45 o                         
   1   5  16        139.33        137.51         1.35 o                         
  -1  -6  20         48.82         34.15         0.55 o                         
  -1  -6  20         48.82         50.46         0.85 o                         
  -1  -6  19         75.56         91.01         0.81 o                         
  -1  -6  18        111.01        114.89         1.07 o                         
  -1  -6  17          9.75         14.39         0.64 o                         
  -1  -6  16        286.41        285.88         1.43 o                         
  -1  -6  15        152.35        156.48         1.17 o                         
  -1  -6  14         31.63         36.38         0.73 o                         
  -1  -6  13        209.06        203.17         1.45 o                         
  -1  -6  12        444.59        484.21         3.97 o                         
  -1  -6  11         17.01         20.56         0.95 o                         
  -1  -6  10        373.43        357.82         3.22 o                         
  -1  -6   9        880.73        865.02         4.79 o                         
  -1  -6   8        175.29        198.64         2.23 o                         
  -1  -6   7        307.72        353.49         3.53 o                         
  -1  -6   6         89.16         93.38         1.76 o                         
  -1  -6   5        323.26        294.89         4.90 o                         
  -1  -6   4        230.10        258.67         2.67 o                         
  -1  -6   3       2956.46       3129.10        12.29 o                         
  -1  -6   2       1116.74       1103.20        10.68 o                         
  -1  -6   1        317.93        315.35         3.95 o                         
  -1  -6   0        191.81        200.14         2.27 o                         
  -1  -6  -1        231.81        208.08         1.85 o                         
  -1  -6  -2        931.02       1027.19         4.43 o                         
  -1  -6  -3        392.75        430.72         4.28 o                         
  -1  -6  -4         26.17         26.91         1.25 o                         
   1   6   5        150.48        130.44         1.80 o                         
  -1  -6  -6         55.29         44.68         1.23 o                         
  -1  -6  -7        183.31        178.36         2.39 o                         
  -1  -6  -8        392.78        359.52         3.49 o                         
   1   6   9        590.10        585.60         4.57 o                         
   1   6  10        461.63        481.27         3.30 o                         
   1   6  11        459.64        496.75         2.57 o                         
   1   6  12         49.52         50.29         1.14 o                         
   1   6  13        242.55        206.77         1.86 o                         
  -1  -6 -14        141.27        134.79         1.11 o                         
   1   6  15         25.51         27.45         0.68 o                         
  -1  -6 -16          0.60          2.19         0.52 o                         
  -1  -7  19        113.00        122.61         0.89 o                         
  -1  -7  18         46.42         50.81         0.77 o                         
  -1  -7  17        125.97        132.70         1.07 o                         
  -1  -7  16         39.19         38.89         0.64 o                         
  -1  -7  15        305.52        332.86         1.70 o                         
  -1  -7  14         72.90         72.39         0.80 o                         
  -1  -7  13         10.47          9.15         0.39 o                         
  -1  -7  12         61.29         64.66         0.76 o                         
  -1  -7  11        264.59        227.37         2.78 o                         
  -1  -7  10         98.19        103.77         1.87 o                         
  -1  -7   9        221.41        214.41         2.52 o                         
  -1  -7   8         62.24         56.55         2.98 o                         
  -1  -7   7       1456.59       1500.03         6.02 o                         
  -1  -7   6        187.93        244.30         5.00 o                         
  -1  -7   5        429.63        388.78         5.68 o                         
  -1  -7   4       1301.58       1499.02        13.76 o                         
  -1  -7   3        439.84        520.52         8.14 o                         
  -1  -7   2       2129.70       2338.63        11.67 o                         
  -1  -7   1          4.15         10.51         1.03 o                         
  -1  -7   0        434.96        467.75         5.32 o                         
  -1  -7  -1         76.52         59.48         1.51 o                         
  -1  -7  -2        890.56        857.98         5.51 o                         
  -1  -7  -3         36.01         40.89         1.86 o                         
  -1  -7  -4         38.44         42.66         2.63 o                         
  -1  -7  -5        212.21        164.68         5.00 o                         
   1   7   6        235.61        233.30         2.61 o                         
   1   7   7         42.86         38.47         1.00 o                         
  -1  -7  -8        757.19        722.32         3.16 o                         
  -1  -7  -9         82.30         70.79         1.42 o                         
  -1  -7 -10        140.10        140.91         1.89 o                         
   1   7  11        124.90        134.67         1.76 o                         
  -1  -7 -12         47.87         52.51         1.68 o                         
   1   7  13         43.95         44.67         0.95 o                         
  -1  -7 -14         66.04         74.01         1.45 o                         
  -1  -7 -15         16.40         17.58         0.71 o                         
  -1  -8  19         62.17         59.61         0.77 o                         
  -1  -8  18        455.20        481.57         1.91 o                         
  -1  -8  17        186.37        195.48         1.26 o                         
  -1  -8  16        167.30        175.68         1.06 o                         
  -1  -8  15        263.72        285.01         1.59 o                         
  -1  -8  14        147.13        146.20         1.00 o                         
  -1  -8  13         46.98         38.61         0.60 o                         
  -1  -8  12         19.64         20.79         0.42 o                         
  -1  -8  11        112.42        100.59         1.01 o                         
  -1  -8  10         70.79         67.66         3.59 o                         
  -1  -8   9        731.27        799.84        11.09 o                         
  -1  -8   8        181.79        183.27         2.35 o                         
  -1  -8   7        182.40        161.33         2.10 o                         
  -1  -8   6        298.47        259.86         2.49 o                         
  -1  -8   5        192.91        180.51         2.29 o                         
  -1  -8   4        293.90        303.64         6.74 o                         
  -1  -8   3        218.35        244.55         6.07 o                         
  -1  -8   2       1057.08       1166.38        13.47 o                         
  -1  -8   1          3.49          1.30         1.35 o                         
  -1  -8   0       1599.35       1531.49         6.74 o                         
  -1  -8  -1       1036.63        972.01         5.55 o                         
  -1  -8  -2        264.20        253.61         2.55 o                         
  -1  -8  -3        137.43        139.43         3.29 o                         
  -1  -8  -4         68.84         67.34         2.53 o                         
  -1  -8  -5        493.03        439.30         6.07 o                         
  -1  -8  -6        922.00        895.73         3.94 o                         
  -1  -8  -7        120.15        107.17         1.50 o                         
  -1  -8  -8        138.68        121.99         1.40 o                         
   1   8   9          5.72          4.42         0.69 o                         
  -1  -8 -10         68.72         85.73         2.15 o                         
  -1  -8 -11         44.68         48.41         1.62 o                         
  -1  -8 -12         14.41         11.79         0.50 o                         
  -1  -8 -13         94.24        100.50         1.65 o                         
  -1  -8 -14         85.68         84.21         0.84 o                         
  -1  -9  18         20.21         20.16         0.51 o                         
  -1  -9  17        148.92        156.35         1.09 o                         
  -1  -9  16         39.61         46.95         0.59 o                         
  -1  -9  15         78.45         76.15         0.72 o                         
  -1  -9  14        638.79        641.10         2.02 o                         
  -1  -9  13        139.28        125.14         0.90 o                         
  -1  -9  12        252.93        245.55         1.25 o                         
  -1  -9  11         95.87         91.25         0.84 o                         
  -1  -9  10        155.06        163.33         1.28 o                         
  -1  -9   9        204.69        171.79         2.41 o                         
  -1  -9   8        192.78        218.10         2.98 o                         
  -1  -9   7        202.37        190.08         2.67 o                         
  -1  -9   6        151.30        167.00         2.41 o                         
  -1  -9   5        174.28        199.59         2.50 o                         
  -1  -9   4        339.66        294.53         2.62 o                         
  -1  -9   3        350.16        394.45         8.51 o                         
  -1  -9   2       1241.81       1277.95        15.16 o                         
  -1  -9   1        267.54        239.42         2.84 o                         
  -1  -9   0        247.78        252.33         2.98 o                         
  -1  -9  -1        790.22        753.69         5.20 o                         
  -1  -9  -2       1359.55       1388.67         7.12 o                         
  -1  -9  -3          1.58          4.76         0.78 o                         
  -1  -9  -4          7.51          5.88         0.82 o                         
  -1  -9  -5        134.03        132.86         1.79 o                         
  -1  -9  -6         38.81         33.22         1.60 o                         
  -1  -9  -7         43.59         36.84         1.09 o                         
  -1  -9  -8        154.66        172.39         2.98 o                         
  -1  -9  -9          0.95          2.28         0.62 o                         
  -1  -9 -10          4.00          6.97         0.64 o                         
  -1  -9 -11         45.80         50.52         0.98 o                         
  -1  -9 -12         44.82         41.01         0.62 o                         
  -1  -9 -13         11.28          8.94         0.44 o                         
  -1 -10  19        125.31        102.78         0.80 o                         
  -1 -10  18         96.82         92.30         0.73 o                         
  -1 -10  17         39.70         46.10         0.63 o                         
  -1 -10  16         65.47         71.23         0.82 o                         
  -1 -10  15         11.01         13.26         0.43 o                         
  -1 -10  14        345.54        346.15         1.61 o                         
  -1 -10  13        184.76        201.19         1.45 o                         
  -1 -10  12        219.47        219.65         1.55 o                         
  -1 -10  11        265.03        260.98         1.22 o                         
  -1 -10  10         43.14         34.54         0.48 o                         
  -1 -10   9         33.09         31.37         0.44 o                         
  -1 -10   8        254.23        229.62         1.50 o                         
  -1 -10   7        732.08        677.06         5.07 o                         
  -1 -10   6        331.25        333.58         3.44 o                         
  -1 -10   4        104.76        124.65         5.17 o                         
  -1 -10   3          3.05          1.97         1.37 o                         
  -1 -10   2         33.43         39.72         3.22 o                         
  -1 -10   1        125.92        119.60         5.23 o                         
  -1 -10   0         62.30         56.13         1.56 o                         
  -1 -10  -1        159.33        169.24         1.90 o                         
  -1 -10  -2         80.07         79.53         0.77 o                         
  -1 -10  -3        556.15        530.03         2.18 o                         
  -1 -10  -4         49.07         49.71         0.82 o                         
  -1 -10  -5        254.82        239.79         2.43 o                         
  -1 -10  -6         42.59         42.09         0.92 o                         
  -1 -10  -7         39.28         35.61         0.84 o                         
  -1 -10  -8         20.19         17.94         0.80 o                         
  -1 -10  -9         37.25         39.56         1.00 o                         
  -1 -10 -10         54.25         56.42         0.83 o                         
  -1 -10 -11          1.65          1.34         0.37 o                         
  -1 -10 -12         19.98         20.72         0.73 o                         
  -1 -11  18         85.11         82.98         0.59 o                         
  -1 -11  17        104.37        109.47         0.92 o                         
  -1 -11  16         44.16         41.76         0.57 o                         
  -1 -11  15        208.29        214.86         1.24 o                         
  -1 -11  14         10.97         11.42         0.47 o                         
  -1 -11  13        128.36        119.69         1.12 o                         
  -1 -11  12         46.36         46.34         0.63 o                         
  -1 -11  11        170.70        165.77         1.05 o                         
  -1 -11  10        410.97        396.01         1.68 o                         
  -1 -11   9        102.12         98.63         0.76 o                         
  -1 -11   8         25.80         24.03         0.35 o                         
  -1 -11   7         64.80         67.08         0.48 o                         
  -1 -11   6         70.84         70.70         0.47 o                         
  -1 -11   5        553.66        583.34         1.33 o                         
  -1 -11   4        409.70        412.03         1.13 o                         
  -1 -11   3        238.87        242.45         0.88 o                         
  -1 -11   2         96.82         93.85         0.67 o                         
  -1 -11   1        250.55        250.00         1.32 o                         
  -1 -11   0        205.38        205.03         1.31 o                         
  -1 -11  -1         21.04         24.44         0.50 o                         
  -1 -11  -2        615.51        604.38         2.13 o                         
  -1 -11  -3         88.10         97.17         0.96 o                         
  -1 -11  -4        170.36        185.47         1.25 o                         
  -1 -11  -5         24.96         21.04         0.58 o                         
  -1 -11  -6        238.94        241.89         1.65 o                         
  -1 -11  -7         21.90         18.65         0.57 o                         
  -1 -11  -8         13.29         13.95         0.59 o                         
  -1 -11  -9         26.26         22.75         0.73 o                         
  -1 -11 -10          1.09          1.32         0.41 o                         
  -1 -11 -11         61.04         61.55         0.95 o                         
  -1 -12  18         21.87         22.37         0.40 o                         
  -1 -12  17         12.23         12.58         0.38 o                         
  -1 -12  16         79.39         92.43         0.93 o                         
  -1 -12  15          6.84          9.24         0.43 o                         
  -1 -12  14         60.06         73.27         0.80 o                         
  -1 -12  13        129.35        125.57         1.21 o                         
  -1 -12  12         63.10         56.99         0.79 o                         
  -1 -12  11         14.13         11.85         0.55 o                         
  -1 -12  10         12.69         12.81         0.46 o                         
  -1 -12   9        341.80        335.34         1.31 o                         
  -1 -12   8        209.87        204.75         0.93 o                         
  -1 -12   7        368.76        367.76         1.02 o                         
  -1 -12   6         80.07         83.39         0.54 o                         
  -1 -12   5        326.61        308.69         1.06 o                         
  -1 -12   4        204.92        211.84         0.78 o                         
  -1 -12   3        380.52        382.79         1.33 o                         
  -1 -12   2         90.83         83.94         0.73 o                         
  -1 -12   1         98.94         86.52         0.85 o                         
  -1 -12   0        109.05         99.65         0.96 o                         
  -1 -12  -1        300.83        284.49         1.51 o                         
  -1 -12  -2         83.14         75.18         0.88 o                         
  -1 -12  -3         23.85         25.95         0.62 o                         
  -1 -12  -4         30.33         33.77         0.64 o                         
  -1 -12  -5          5.49          8.90         0.50 o                         
  -1 -12  -6          3.20          3.77         0.47 o                         
  -1 -12  -7         22.02         20.86         0.57 o                         
  -1 -12  -8          1.39          1.48         0.46 o                         
  -1 -12  -9          1.59          2.02         0.37 o                         
  -1 -13  17         11.77         14.70         0.37 o                         
  -1 -13  16          7.03          9.11         0.32 o                         
  -1 -13  15        205.67        216.48         1.20 o                         
  -1 -13  14         68.66         68.51         0.69 o                         
  -1 -13  13        184.65        195.23         1.22 o                         
  -1 -13  12         19.70         23.02         0.55 o                         
  -1 -13  11         23.66         22.08         0.50 o                         
  -1 -13  10         13.62         12.43         0.41 o                         
  -1 -13   9         82.75         69.15         0.75 o                         
  -1 -13   8        305.21        321.28         1.29 o                         
  -1 -13   7        107.32        119.19         0.73 o                         
  -1 -13   6        253.20        246.22         0.97 o                         
  -1 -13   5         20.23         19.24         0.40 o                         
  -1 -13   4         44.95         46.17         0.53 o                         
  -1 -13   3         47.28         47.93         0.54 o                         
  -1 -13   2        137.18        133.50         0.88 o                         
  -1 -13   1        125.40        119.79         0.96 o                         
  -1 -13   0        121.31        129.99         1.15 o                         
  -1 -13  -1        140.16        140.50         1.13 o                         
  -1 -13  -2         51.98         54.20         0.98 o                         
  -1 -13  -3         71.69         70.80         0.91 o                         
  -1 -13  -4        112.97        123.91         1.32 o                         
  -1 -13  -5         27.26         29.37         0.68 o                         
  -1 -13  -6         20.58         25.47         0.56 o                         
  -1 -13  -7          6.27          8.75         0.47 o                         
  -1 -13  -8         15.80         18.69         0.44 o                         
  -1 -14  16         34.42         35.04         0.74 o                         
  -1 -14  15         25.99         28.30         0.60 o                         
  -1 -14  14         50.00         54.41         0.71 o                         
  -1 -14  13          3.27          5.11         0.36 o                         
  -1 -14  12        160.04        175.18         1.12 o                         
  -1 -14  11         16.23         17.84         0.43 o                         
  -1 -14  10        284.55        311.09         1.47 o                         
  -1 -14   9        298.44        302.03         1.57 o                         
  -1 -14   8        306.02        287.22         1.71 o                         
  -1 -14   7         83.45         91.36         0.98 o                         
  -1 -14   6          3.42          4.41         0.57 o                         
  -1 -14   5         53.44         52.83         0.94 o                         
  -1 -14   4         39.39         32.24         0.62 o                         
  -1 -14   3        199.67        188.56         1.21 o                         
  -1 -14   2        131.28        144.40         1.07 o                         
  -1 -14   1         19.24         17.48         0.51 o                         
  -1 -14   0         77.24         74.54         0.75 o                         
  -1 -14  -1         22.75         18.43         0.55 o                         
  -1 -14  -2          9.39          7.37         0.41 o                         
  -1 -14  -3          3.27          2.83         0.36 o                         
  -1 -14  -4         23.58         30.78         0.53 o                         
  -1 -14  -5         49.03         55.56         0.65 o                         
  -1 -14  -6         77.84         80.88         0.80 o                         
  -1 -15  13         72.50         69.78         1.29 o                         
  -1 -15  12         16.49         17.40         0.86 o                         
  -1 -15  11        413.99        423.05         3.42 o                         
  -1 -15   4        126.07        119.92         1.50 o                         
  -1 -15   3         55.92         51.45         1.05 o                         
  -1 -15   2         31.29         32.24         0.88 o                         
  -1 -15   1        195.81        182.03         2.52 o                         
  -1 -15   0          5.42          8.32         0.48 o                         
  -1 -15  -1         12.83         14.08         0.51 o                         
  -1 -15  -2         11.07         11.32         0.77 o                         
  -1 -15  -3         43.16         45.21         0.74 o                         
  -1 -15  -4         27.07         35.29         0.78 o                         
  -1 -16   2          8.02          7.54         0.65 o                         
  -1 -16   1         54.30         50.82         1.09 o                         
  -1 -16   0        117.82        114.60         1.44 o                         
  -1 -16  -1        171.17        181.25         1.56 o                         
   2 -16   0        108.47        109.86         0.65 o                         
   2 -16   1         20.32         21.64         0.42 o                         
   2 -16   2          1.34          2.90         0.52 o                         
   2 -16   3        120.42        113.85         1.57 o                         
   2 -16   4        117.05        118.89         1.21 o                         
   2 -16   5         40.68         40.60         1.10 o                         
   2 -16   6          5.28          3.96         0.56 o                         
   2 -16   7         73.82         77.24         1.32 o                         
   2 -15  -4         10.29         10.79         0.42 o                         
   2 -15  -3         45.30         44.86         0.85 o                         
   2 -15  -2         70.01         65.40         0.62 o                         
   2 -15  -1         38.47         44.11         0.62 o                         
   2 -15   0         51.76         50.89         0.73 o                         
   2 -15   1         85.75         93.92         1.22 o                         
   2 -15   2        131.67        131.22         1.50 o                         
   2 -15   3         29.06         27.77         0.57 o                         
   2 -15   4        128.04        123.69         1.03 o                         
   2 -15   5         26.29         25.44         0.57 o                         
   2 -15   6         41.13         44.05         0.79 o                         
   2 -15   7         27.80         26.65         0.74 o                         
   2 -15   8         51.01         43.52         0.89 o                         
   2 -15   9        115.40        114.48         1.32 o                         
   2 -15  10         53.84         60.55         0.95 o                         
   2 -15  11         14.46         20.06         0.80 o                         
   2 -15  12         20.08         19.72         0.52 o                         
   2 -15  13         21.34         26.45         0.72 o                         
   2 -15  14        126.58        134.61         1.14 o                         
   2 -14  -6          5.18          5.52         0.41 o                         
   2 -14  -5        138.07        123.71         0.89 o                         
   2 -14  -4         92.46         95.38         0.77 o                         
   2 -14  -3         67.68         70.69         0.59 o                         
   2 -14  -2        172.26        180.59         0.97 o                         
   2 -14  -1        165.48        162.26         1.03 o                         
   2 -14   0        201.44        211.56         1.25 o                         
   2 -14   1         49.69         52.50         0.70 o                         
   2 -14   2         98.19        100.51         0.93 o                         
   2 -14   3        257.45        272.78         1.53 o                         
   2 -14   4         23.75         22.28         0.56 o                         
   2 -14   5        164.64        163.42         1.31 o                         
   2 -14   6         70.64         63.18         0.76 o                         
   2 -14   7         35.37         32.68         0.78 o                         
   2 -14   8         53.64         51.72         0.68 o                         
   2 -14   9         82.79         84.96         0.92 o                         
   2 -14  10         22.00         23.27         0.55 o                         
   2 -14  11         46.70         46.35         0.75 o                         
   2 -14  12         28.43         34.65         0.55 o                         
   2 -14  13          8.85          7.35         0.39 o                         
   2 -14  14         34.54         37.30         0.95 o                         
   2 -14  15         60.17         60.02         0.65 o                         
   2 -14  16         89.32         79.31         0.72 o                         
   2 -13  -8          8.10          6.21         0.32 o                         
   2 -13  -7         28.34         27.42         0.52 o                         
   2 -13  -6         31.66         32.05         0.64 o                         
   2 -13  -5         42.53         45.92         0.62 o                         
   2 -13  -4        108.31        116.67         0.88 o                         
   2 -13  -3          8.03          7.93         0.44 o                         
   2 -13  -2         45.85         47.39         0.74 o                         
   2 -13  -1         18.84         20.21         0.48 o                         
   2 -13   0         91.89         89.85         0.86 o                         
   2 -13   1        183.56        171.76         1.15 o                         
   2 -13   2         72.44         69.65         0.75 o                         
   2 -13   3         28.44         28.50         0.53 o                         
   2 -13   4         57.38         60.65         0.74 o                         
   2 -13   5         50.82         51.97         0.71 o                         
   2 -13   6        561.53        567.91         1.98 o                         
   2 -13   7        130.19        112.25         0.92 o                         
   2 -13   8         59.63         55.20         0.61 o                         
   2 -13   9        188.57        185.45         1.07 o                         
   2 -13  10        242.60        248.23         1.27 o                         
   2 -13  11         42.98         42.92         0.54 o                         
   2 -13  12         92.23         95.07         0.73 o                         
   2 -13  13         55.62         60.87         0.65 o                         
   2 -13  14          0.93          1.23         0.27 o                         
   2 -13  15         40.30         42.91         0.50 o                         
   2 -13  16         45.85         44.21         0.48 o                         
   2 -12  -9         38.23         40.48         0.72 o                         
   2 -12  -8         51.22         50.55         0.70 o                         
   2 -12  -7        116.80        128.45         0.96 o                         
   2 -12  -6         10.96         12.82         0.39 o                         
   2 -12  -5         16.94         15.34         0.51 o                         
   2 -12  -4        162.75        170.50         1.22 o                         
   2 -12  -3          3.26          5.02         0.55 o                         
   2 -12  -2         99.89         96.71         1.04 o                         
   2 -12  -1       1132.93       1102.65         3.38 o                         
   2 -12   0         91.00         92.08         0.91 o                         
   2 -12   1         21.54         22.44         0.57 o                         
   2 -12   2        481.19        488.25         2.04 o                         
   2 -12   3        109.09        112.78         0.94 o                         
   2 -12   4        362.60        358.61         1.71 o                         
   2 -12   5        823.85        797.15         2.76 o                         
   2 -12   6        163.62        153.53         1.04 o                         
   2 -12   7         53.51         59.34         0.75 o                         
   2 -12   8        326.86        306.35         1.35 o                         
   2 -12   9          0.55          0.79         0.27 o                         
   2 -12  10        299.74        288.56         1.20 o                         
   2 -12  11        248.00        256.24         1.16 o                         
   2 -12  12         18.66         15.61         0.42 o                         
   2 -12  13         30.21         32.55         0.48 o                         
   2 -12  14         12.54         15.36         0.41 o                         
   2 -12  15         64.23         80.62         0.81 o                         
   2 -12  16         14.96         22.28         0.55 o                         
   2 -12  17          0.40          1.29         0.43 o                         
   2 -11 -10        119.89        115.06         0.86 o                         
   2 -11  -9         16.62         21.28         0.53 o                         
   2 -11  -8         28.26         26.64         0.64 o                         
   2 -11  -7        139.88        149.82         1.49 o                         
   2 -11  -6         69.68         78.01         0.83 o                         
   2 -11  -5        138.05        132.14         1.11 o                         
   2 -11  -4         96.77        103.74         1.09 o                         
   2 -11  -3        259.48        248.35         1.88 o                         
   2 -11  -2        258.02        253.31         1.96 o                         
   2 -11  -1        296.65        298.07         1.67 o                         
   2 -11   0        665.88        638.97         2.20 o                         
   2 -11   1         36.96         38.39         0.80 o                         
   2 -11   2        100.86         91.74         0.99 o                         
   2 -11   3          2.47          0.84         0.38 o                         
   2 -11   4        509.64        448.03         1.71 o                         
   2 -11   5         22.59         27.49         0.53 o                         
   2 -11   6        263.64        252.61         1.31 o                         
   2 -11   7         81.67         79.44         0.75 o                         
   2 -11   8        117.98        116.00         0.81 o                         
   2 -11   9        274.25        258.79         1.11 o                         
   2 -11  10         17.81         18.82         0.42 o                         
   2 -11  11        138.93        125.39         0.84 o                         
   2 -11  12          2.85          4.15         0.31 o                         
   2 -11  13        199.29        193.49         1.02 o                         
   2 -11  14        205.50        209.86         0.97 o                         
   2 -11  15         31.21         30.70         0.47 o                         
   2 -11  16         48.57         46.98         0.63 o                         
   2 -11  17          3.18          6.40         0.36 o                         
   2 -11  18         51.23         54.20         0.59 o                         
   2 -10 -12          1.02          3.43         0.35 o                         
   2 -10 -11          7.71          6.96         0.56 o                         
   2 -10 -11          9.75         13.33         0.80 o                         
  -2  10  10         25.14         28.39         0.49 o                         
   2 -10  -9         20.35         24.71         0.53 o                         
   2 -10  -8          6.12          5.91         0.42 o                         
  -2  10   7          5.38          5.71         0.45 o                         
   2 -10  -6         17.86         17.55         0.56 o                         
   2 -10  -5        517.93        490.28         2.09 o                         
   2 -10  -4          0.58          3.19         0.71 o                         
   2 -10  -3        152.04        149.73         1.23 o                         
   2 -10  -2         51.01         49.05         0.80 o                         
   2 -10  -1         50.86         48.34         0.83 o                         
   2 -10   0        433.00        393.34         2.30 o                         
   2 -10   1        181.50        162.21         5.66 o                         
   2 -10   2         72.57         78.02         4.23 o                         
   2 -10   3         92.96         77.79         4.23 o                         
   2 -10   4        863.74        836.73        12.64 o                         
   2 -10   5        314.32        274.84         3.78 o                         
   2 -10   6        258.87        221.48         3.48 o                         
   2 -10   7         56.68         48.69         0.77 o                         
   2 -10   8        139.09        140.42         0.99 o                         
   2 -10   9        237.51        227.90         1.32 o                         
   2 -10  10         85.10         81.65         0.94 o                         
   2 -10  11         91.54         90.14         0.79 o                         
   2 -10  12        403.64        393.40         1.47 o                         
   2 -10  13         14.32         15.46         0.45 o                         
   2 -10  14         21.62         19.42         0.49 o                         
   2 -10  15         11.56         12.84         0.39 o                         
   2 -10  16         14.45         13.72         0.42 o                         
   2 -10  17         26.29         29.63         0.40 o                         
   2 -10  18         51.55         59.88         0.58 o                         
   2 -10  19        104.63         95.49         0.86 o                         
   2  -9 -13         20.51         18.31         0.39 o                         
  -2   9  12         10.90         10.40         0.32 o                         
   2  -9 -12         35.28         37.69         1.03 o                         
   2  -9 -11         25.79         24.36         0.47 o                         
   2  -9 -10         40.82         42.60         0.61 o                         
   2  -9  -9        130.51        144.33         1.21 o                         
   2  -9  -8         83.05         86.69         1.02 o                         
   2  -9  -7        104.38         96.67         1.43 o                         
   2  -9  -6         34.93         35.34         1.09 o                         
   2  -9  -5        240.31        222.24         1.59 o                         
   2  -9  -4        294.42        287.44         1.52 o                         
   2  -9  -3        925.73        846.33         5.18 o                         
   2  -9  -2        178.48        160.14         5.21 o                         
   2  -9  -1         49.33         45.06         3.14 o                         
   2  -9   0        278.52        279.65         6.92 o                         
   2  -9   1        148.85        154.86         5.37 o                         
   2  -9   2        531.71        539.31         9.69 o                         
   2  -9   3        215.92        193.03         5.84 o                         
   2  -9   4        334.56        310.96         3.35 o                         
   2  -9   5         90.10         89.18         2.13 o                         
   2  -9   6         45.08         42.73         1.55 o                         
   2  -9   7        246.37        241.16         3.06 o                         
   2  -9   8        255.68        232.44         3.05 o                         
   2  -9   9        496.87        476.47         2.16 o                         
   2  -9  10        101.00         94.27         0.95 o                         
   2  -9  11        638.80        614.30         1.96 o                         
   2  -9  12         44.71         45.56         0.65 o                         
   2  -9  13        318.87        313.73         1.50 o                         
   2  -9  14        162.53        166.43         1.04 o                         
   2  -9  15         25.81         25.45         0.56 o                         
   2  -9  16         20.15         23.60         0.46 o                         
   2  -9  17         81.04         77.45         0.59 o                         
   2  -9  18         14.53         15.45         0.36 o                         
   2  -9  19         15.63         15.30         0.28 o                         
   2  -8 -14         22.21         12.55         0.27 o                         
  -2   8  13        233.24        258.27         1.13 o                         
   2  -8 -12        124.99        118.17         1.66 o                         
  -2   8  12        223.13        199.49         1.38 o                         
  -2   8  11         23.63         23.41         0.63 o                         
   2  -8 -10        217.63        226.56         1.81 o                         
   2  -8  -9        456.73        462.65         2.05 o                         
   2  -8  -8          6.92          5.76         0.84 o                         
   2  -8  -7        183.79        176.62         1.81 o                         
   2  -8  -6         78.60         57.00         1.11 o                         
   2  -8  -5        128.11        121.67         1.43 o                         
   2  -8  -4         33.81         30.68         1.78 o                         
   2  -8  -3        463.51        412.40         7.62 o                         
   2  -8  -2        412.92        420.55         7.79 o                         
   2  -8  -1        183.94        175.51         3.38 o                         
   2  -8   0       1066.64       1049.25        12.14 o                         
   2  -8   1         68.20         64.70         3.32 o                         
   2  -8   2        550.93        585.99         9.23 o                         
   2  -8   3        913.86        948.84         6.76 o                         
   2  -8   4        238.65        256.28         6.02 o                         
   2  -8   5        489.58        535.82         8.95 o                         
   2  -8   6        104.03        102.92         1.91 o                         
   2  -8   7         93.08         95.90         1.87 o                         
   2  -8   8         85.84         93.10         1.89 o                         
   2  -8   9        122.86        112.49         4.39 o                         
   2  -8  10        520.20        464.75         8.41 o                         
   2  -8  11         87.21         95.68         0.98 o                         
   2  -8  12        633.93        616.83         2.53 o                         
   2  -8  13         57.16         59.77         0.91 o                         
   2  -8  14         96.74        100.30         1.11 o                         
   2  -8  15        226.76        220.39         1.44 o                         
   2  -8  16          6.48          8.28         0.52 o                         
   2  -8  17         36.24         39.98         0.69 o                         
   2  -8  18         91.14         88.09         1.26 o                         
   2  -8  18         94.47         94.39         0.78 o                         
   2  -8  19          2.20          2.18         0.26 o                         
   2  -8  19          4.02          5.57         0.57 o                         
   2  -7 -15          2.37          3.61         0.19 o                         
  -2   7  14        451.64        506.86         1.58 o                         
   2  -7 -13        239.35        234.60         2.23 o                         
  -2   7  13        362.37        364.35         1.88 o                         
  -2   7  12         86.30         79.66         0.91 o                         
  -2   7  11        165.77        168.90         1.63 o                         
  -2   7  10        149.83        163.56         1.30 o                         
   2  -7  -9        312.68        313.55         2.16 o                         
   2  -7  -8        102.50        111.02         1.77 o                         
   2  -7  -7        348.98        358.75         2.85 o                         
   2  -7  -6        278.54        275.91         4.26 o                         
   2  -7  -5        115.53        114.75         2.66 o                         
   2  -7  -4        256.96        226.24         2.94 o                         
   2  -7  -3        187.92        162.71         2.53 o                         
   2  -7  -2       1082.12       1097.78         6.35 o                         
   2  -7  -1        528.10        574.18         5.65 o                         
   2  -7   0        305.59        312.29         3.05 o                         
   2  -7   1       1964.11       2056.99         7.75 o                         
   2  -7   2        308.72        286.18         2.31 o                         
   2  -7   3        174.49        203.35         2.64 o                         
   2  -7   4        567.10        558.37         4.33 o                         
   2  -7   5        154.52        157.48         2.95 o                         
   2  -7   6        746.62        662.23         9.33 o                         
   2  -7   7         26.44         20.82         1.18 o                         
   2  -7   8        218.40        245.26         3.52 o                         
   2  -7   9        339.54        315.10         4.14 o                         
   2  -7  10         85.61         86.86         2.23 o                         
   2  -7  11        297.72        255.22         3.84 o                         
   2  -7  12        473.77        467.78         2.39 o                         
   2  -7  13         43.04         45.29         1.04 o                         
   2  -7  14        333.09        344.58         2.28 o                         
   2  -7  15        419.03        418.73         1.89 o                         
   2  -7  16        105.43        104.27         1.91 o                         
   2  -7  17        137.41        152.43         1.37 o                         
   2  -7  18          5.57          4.70         0.50 o                         
   2  -7  19          9.52          8.05         0.31 o                         
  -2   6  16         22.96         20.43         0.34 o                         
  -2   6  15          0.61          2.00         0.28 o                         
   2  -6 -14         10.45         11.28         0.41 o                         
  -2   6  13         60.59         55.69         0.80 o                         
   2  -6 -12         15.76         13.51         0.77 o                         
  -2   6  11         39.19         40.58         0.81 o                         
  -2   6  10        808.78        835.92         3.54 o                         
   2  -6  -9        350.77        340.54         3.00 o                         
   2  -6  -8        196.73        174.73         2.22 o                         
   2  -6  -7        581.19        600.95         6.07 o                         
   2  -6  -6        456.05        478.12         5.31 o                         
   2  -6  -5        599.98        605.18         4.55 o                         
   2  -6  -4        277.50        297.58         3.17 o                         
   2  -6  -3        270.97        246.20         3.53 o                         
   2  -6  -2        221.36        226.04         2.70 o                         
   2  -6  -1        182.21        195.45         2.14 o                         
   2  -6   0        368.05        396.96         3.39 o                         
   2  -6   1        244.29        229.97         2.52 o                         
   2  -6   2        796.13        814.45         4.79 o                         
   2  -6   3        667.35        663.98         4.39 o                         
   2  -6   4       2373.35       2544.93         6.40 o                         
   2  -6   5        223.55        227.88         2.39 o                         
   2  -6   6        123.64        123.32         1.89 o                         
   2  -6   7        163.72        150.95         2.67 o                         
   2  -6   8        176.13        214.77         3.25 o                         
   2  -6   9         92.67         83.24         1.22 o                         
   2  -6  10         70.28         71.11         1.16 o                         
   2  -6  11        168.65        161.37         1.73 o                         
   2  -6  12        343.54        325.51         1.88 o                         
   2  -6  13        124.91        129.42         1.25 o                         
   2  -6  14        462.26        458.73         1.76 o                         
   2  -6  15        397.62        387.37         1.56 o                         
   2  -6  16        367.05        383.65         2.26 o                         
   2  -6  17         93.77         94.05         1.50 o                         
   2  -6  18         73.78         69.10         1.12 o                         
   2  -6  19         23.82         25.38         0.74 o                         
   2  -6  20         19.56         14.66         0.39 o                         
   2  -5 -16          3.79          3.32         0.34 o                         
   2  -5 -15          0.77          0.43         0.30 o                         
   2  -5 -14          2.85          4.90         0.68 o                         
  -2   5  14          4.64          7.42         0.62 o                         
  -2   5  13         19.70         17.54         0.78 o                         
   2  -5 -12         31.62         41.43         1.00 o                         
  -2   5  11         54.38         61.63         1.18 o                         
   2  -5 -10       2300.93       2253.86         6.67 o                         
   2  -5  -9         95.55         93.60         1.58 o                         
   2  -5  -8         21.22         20.68         1.21 o                         
   2  -5  -7        630.21        633.60         8.33 o                         
   2  -5  -6         67.99         77.03         3.16 o                         
   2  -5  -5         43.45         28.27         2.04 o                         
   2  -5  -4        363.32        371.50         5.77 o                         
   2  -5  -3        111.33         96.88         1.78 o                         
   2  -5  -2       1682.48       1815.45         8.56 o                         
   2  -5  -1        362.70        376.91         3.09 o                         
   2  -5   0         15.19          8.43         0.69 o                         
   2  -5   1       1116.60       1133.47         5.10 o                         
   2  -5   2        330.55        349.10         2.84 o                         
   2  -5   3       1749.01       1973.32         7.95 o                         
   2  -5   4        124.84        130.93         2.31 o                         
   2  -5   5       2113.69       2258.51         7.11 o                         
   2  -5   6         39.19         46.06         1.18 o                         
   2  -5   7        198.93        208.93         2.90 o                         
   2  -5   8         28.96         30.12         1.12 o                         
   2  -5   9        169.61        149.86         1.33 o                         
   2  -5  10        202.14        195.81         1.59 o                         
   2  -5  11         85.85         67.13         1.01 o                         
   2  -5  12        102.23         79.88         1.12 o                         
   2  -5  13         27.27         20.59         0.60 o                         
   2  -5  14        256.48        271.51         1.96 o                         
   2  -5  15        368.16        332.17         1.69 o                         
   2  -5  16        148.60        147.46         1.13 o                         
   2  -5  17        197.08        186.94         0.98 o                         
   2  -5  18        132.32        118.87         1.30 o                         
   2  -5  19          5.03          4.36         0.49 o                         
   2  -4 -17         10.29          5.90         0.39 o                         
  -2   4  16          0.56          0.72         0.34 o                         
   2  -4 -15         55.54         64.06         0.93 o                         
   2  -4 -14         11.89         10.01         0.73 o                         
   2  -4 -13         15.32         16.27         1.18 o                         
   2  -4 -12         89.55         90.97         1.90 o                         
  -2   4  11        299.29        282.74         2.11 o                         
   2  -4 -10        122.05        116.88         1.65 o                         
  -2   4   9        334.38        318.24         4.16 o                         
   2  -4  -8        137.27        117.04         2.49 o                         
   2  -4  -7         92.07         88.22         2.06 o                         
  -2   4   6        197.96        189.31         2.70 o                         
   2  -4  -5         48.64         65.43         1.53 o                         
  -2   4   4        419.16        388.41         3.20 o                         
   2  -4  -3       1507.08       1572.31        11.38 o                         
   2  -4  -2       1196.71       1179.29         9.79 o                         
   2  -4  -1       2832.06       2945.81        10.50 o                         
   2  -4   0         52.64         60.72         1.45 o                         
   2  -4   1        921.85        889.33         3.54 o                         
   2  -4   2        252.93        232.83         1.83 o                         
   2  -4   3       1579.45       1745.21         6.67 o                         
   2  -4   4        864.97        972.47         7.83 o                         
   2  -4   5        960.85        973.80         7.88 o                         
   2  -4   6       3492.86       3405.87        11.02 o                         
   2  -4   7         98.79        109.06         1.69 o                         
   2  -4   8        162.79        159.41         2.12 o                         
   2  -4   9         60.21         55.03         0.91 o                         
   2  -4  10        138.19        142.94         1.46 o                         
   2  -4  11        421.64        423.54         2.35 o                         
   2  -4  12        422.51        420.47         2.41 o                         
   2  -4  13        598.84        592.50         2.36 o                         
   2  -4  14        334.68        339.21         2.21 o                         
   2  -4  15        519.56        496.86         2.10 o                         
  -2   4 -16         78.17         78.45         0.91 o                         
   2  -4  17        199.74        218.23         1.27 o                         
   2  -4  18         34.23         37.36         1.02 o                         
   2  -4  20         10.98         12.08         0.43 o                         
  -2   3  18         27.62         19.96         0.32 o                         
  -2   3  17          7.05          6.10         0.30 o                         
   2  -3 -16          5.15          4.71         0.41 o                         
   2  -3 -15         55.17         62.14         1.31 o                         
  -2   3  15         96.05        108.03         1.74 o                         
  -2   3  14         45.37         49.12         1.02 o                         
   2  -3 -13        154.00        150.72         1.58 o                         
  -2   3  12         75.94         78.54         1.76 o                         
   2  -3 -11        150.63        136.45         2.44 o                         
   2  -3 -10        496.47        438.83         3.97 o                         
   2  -3  -9        116.65        108.09         2.01 o                         
   2  -3  -8        178.53        180.63         2.93 o                         
  -2   3   7       1073.87       1032.48         6.25 o                         
  -2   3   6         25.33         30.99         1.24 o                         
  -2   3   5        163.59        193.31         2.49 o                         
   2  -3  -4        652.19        570.52         3.83 o                         
   2  -3  -3       1641.80       1759.17        10.50 o                         
   2  -3  -2       1084.96       1070.53         8.20 o                         
   2  -3  -1         82.01         79.07         2.33 o                         
   2  -3   0       6039.86       5920.04         8.95 o                         
   2  -3   1        836.85        926.65         4.05 o                         
   2  -3   2       5166.51       5332.07         8.22 o                         
   2  -3   3       1138.49       1120.04         5.29 o                         
   2  -3   4       2298.27       2351.32        11.35 o                         
   2  -3   5       4585.47       4599.04        17.36 o                         
   2  -3   6       1646.92       1664.24        10.70 o                         
   2  -3   7        587.00        546.58         6.35 o                         
   2  -3   8        318.21        336.41         3.46 o                         
   2  -3   9        305.70        285.58         2.01 o                         
   2  -3  10        193.64        184.83         1.73 o                         
   2  -3  11         44.23         44.82         1.00 o                         
   2  -3  12          1.72          2.92         0.59 o                         
   2  -3  13         69.79         57.60         0.88 o                         
   2  -3  14        119.03        124.30         1.42 o                         
   2  -3  15         28.90         38.93         0.75 o                         
   2  -3  16          5.52          5.70         0.51 o                         
   2  -3  17        146.36        155.85         1.13 o                         
   2  -3  18         98.71        105.84         1.04 o                         
   2  -3  19          4.48          5.92         0.53 o                         
   2  -3  20        207.73        158.49         1.10 o                         
  -2   2  18          0.07          0.05         0.25 o                         
   2  -2 -17         11.92          9.79         0.44 o                         
   2  -2 -16         18.16         18.21         0.41 o                         
   2  -2 -15          4.84          3.14         0.52 o                         
  -2   2  14         51.58         43.14         1.18 o                         
  -2   2  14        119.76        112.20         1.94 o                         
  -2   2  13          0.54          2.01         0.69 o                         
  -2   2  13        157.27        136.97         2.14 o                         
  -2   2  12        422.88        370.17         2.03 o                         
  -2   2  11        659.02        684.10         3.24 o                         
  -2   2  10          9.79          5.43         0.90 o                         
   2  -2  -9        252.45        267.76         2.92 o                         
   2  -2  -8        842.57        795.05         5.69 o                         
   2  -2  -7         13.46         14.67         1.04 o                         
  -2   2   6          3.69          3.03         0.74 o                         
   2  -2  -5        726.38        729.42         4.44 o                         
  -2   2   4       1153.16       1109.97         5.08 o                         
   2  -2  -3        322.28        284.42         2.41 o                         
   2  -2  -2        223.92        200.16         2.40 o                         
   2  -2  -1       1894.64       1828.15         9.59 o                         
   2  -2   0        354.05        403.79         1.94 o                         
   2  -2   1       2018.90       2104.99         4.25 o                         
   2  -2   2      14879.26      14233.50        16.15 o                         
   2  -2   3      26457.58      25704.06        23.10 o                         
   2  -2   4       1053.40       1065.00         4.92 o                         
   2  -2   5        410.09        409.98         3.29 o                         
   2  -2   6       1006.06       1045.39         5.37 o                         
   2  -2   7        368.31        351.08         4.81 o                         
   2  -2   8       1970.30       2084.32        12.34 o                         
   2  -2   9         30.30         33.71         0.87 o                         
   2  -2  10        120.35        105.57         1.48 o                         
   2  -2  11          3.27          3.47         0.57 o                         
   2  -2  12        265.33        273.30         2.27 o                         
   2  -2  13         93.40         85.63         1.03 o                         
   2  -2  14        152.87        154.66         1.29 o                         
   2  -2  15         40.18         41.18         0.78 o                         
   2  -2  16         40.41         41.34         0.75 o                         
   2  -2  17         62.51         67.34         0.81 o                         
   2  -2  18         94.20        102.30         1.40 o                         
   2  -2  18         96.19        108.16         1.49 o                         
   2  -2  19         63.37         65.66         1.03 o                         
  -2   1  19         18.46         13.02         0.41 o                         
  -2   1  18         50.75         45.55         0.57 o                         
   2  -1 -17         16.25         17.21         0.42 o                         
  -2   1  16         21.09         23.59         0.54 o                         
  -2   1  15         12.49         11.51         0.73 o                         
  -2   1  14        662.70        613.07         4.03 o                         
  -2   1  14        818.79        855.60         4.80 o                         
  -2   1  13         14.83         12.21         0.87 o                         
  -2   1  13         44.01         49.03         1.43 o                         
   2  -1 -12         21.88         15.04         0.62 o                         
   2  -1 -11          8.42          8.83         0.67 o                         
  -2   1  10        144.57        143.84         2.30 o                         
  -2   1   9       1197.12       1191.23         5.79 o                         
   2  -1  -8        861.10        828.35         4.49 o                         
  -2   1   7        112.07         84.12         1.77 o                         
   2  -1  -6        996.96       1091.99         5.70 o                         
   2  -1  -5       1456.86       1411.41         5.94 o                         
   2  -1  -4         23.35         23.68         0.92 o                         
   2  -1  -3         27.04         34.32         1.45 o                         
   2  -1  -2       1926.07       2138.10         6.73 o                         
   2  -1  -1         34.97         40.78         0.91 o                         
   2  -1   0        590.66        506.58         1.62 o                         
   2  -1   1       6744.24       5233.94         8.66 o                         
   2  -1   2       1729.42       1831.01         4.48 o                         
   2  -1   3        660.95        689.93         5.07 o                         
   2  -1   4        204.74        198.31         2.03 o                         
   2  -1   5        682.71        748.80         4.06 o                         
   2  -1   6       1453.73       1510.61         6.01 o                         
   2  -1   7         55.35         64.82         2.15 o                         
   2  -1   8         64.57         69.98         2.36 o                         
   2  -1   9        983.38        960.41         5.90 o                         
   2  -1  10        531.04        535.33         4.73 o                         
   2  -1  11         98.64         79.50         1.27 o                         
   2  -1  12        158.37        155.16         1.77 o                         
   2  -1  13         71.62         63.03         0.81 o                         
   2  -1  14         63.10         62.50         0.91 o                         
   2  -1  15          4.95          5.12         0.53 o                         
   2  -1  16          7.02          9.40         0.54 o                         
   2  -1  17          0.57          1.41         0.51 o                         
   2  -1  18         30.93         30.89         0.84 o                         
   2  -1  19          3.83          5.32         0.47 o                         
  -2   0  19         40.99         41.53         0.76 o                         
  -2   0  18         10.28          9.45         0.57 o                         
   2   0 -17          5.97          6.62         0.37 o                         
  -2   0  16          0.47          0.58         0.41 o                         
  -2   0  15          0.57          1.44         0.64 o                         
  -2   0  15          1.73          1.81         0.61 o                         
  -2   0  14          0.22          0.85         0.66 o                         
  -2   0  14          4.69          3.54         0.86 o                         
  -2   0  13         18.48         17.59         1.91 o                         
  -2   0  13         21.31         21.62         0.70 o                         
   2   0 -12        307.96        281.73         1.67 o                         
   2   0 -11         26.17         26.06         0.80 o                         
   2   0 -10        695.34        722.61         4.70 o                         
  -2   0   9         19.36         22.16         1.03 o                         
  -2   0   8        453.67        477.20         3.37 o                         
   2   0  -7       3406.33       3322.43        10.01 o                         
   2   0  -6         53.39         50.55         1.34 o                         
   2   0  -5         61.86         51.14         0.74 o                         
  -2   0   4       4861.80       4423.77         6.39 o                         
   2   0  -3       1167.21       1228.63         6.65 o                         
   2   0  -2       1355.62       1252.83         6.51 o                         
   2   0  -1         35.07         46.29         0.78 o                         
   2   0   0        809.69        744.57         3.89 o                         
   2   0   0       1362.30       1242.57         5.84 o                         
   2   0   1         24.04         29.03         0.72 o                         
   2   0   2       1262.18       1204.61         5.95 o                         
   2   0   3       1206.97       1269.79         6.42 o                         
   2   0   4       4819.84       4578.62         8.77 o                         
   2   0   5         90.11         84.11         1.39 o                         
   2   0   6         68.09         64.29         1.90 o                         
   2   0   7       3290.89       3135.10        12.72 o                         
   2   0   8        480.27        502.93         5.53 o                         
   2   0   9         28.32         26.04         1.20 o                         
   2   0  10        702.06        693.10         5.28 o                         
   2   0  11         18.07         19.19         1.89 o                         
  -2   0 -12        423.15        408.26         2.88 o                         
  -2   0 -13         16.77         19.00         0.98 o                         
  -2   0 -14          6.71          6.09         0.71 o                         
  -2   0 -15          2.09          1.89         0.64 o                         
  -2   0 -16          4.35          5.08         0.49 o                         
   2   0  17         35.50         32.31         0.98 o                         
   2   0  18          0.33         -0.39         0.39 o                         
   2   0  19          0.07          1.62         0.34 o                         
  -2  -1  19         24.20         23.29         0.46 o                         
  -2  -1  18          6.44          6.28         0.58 o                         
  -2  -1  17          0.84          0.87         0.40 o                         
  -2  -1  16          7.98          7.86         0.68 o                         
  -2  -1  16          9.05          9.15         0.96 o                         
  -2  -1  15          7.10          8.44         0.67 o                         
  -2  -1  14         77.05         76.16         0.96 o                         
  -2  -1  13         97.26         86.20         1.08 o                         
  -2  -1  12        142.20        134.88         1.47 o                         
   2   1 -11        121.36        116.37         1.30 o                         
  -2  -1  10        579.25        579.94         2.54 o                         
   2   1  -9       1131.17       1034.66         5.10 o                         
  -2  -1   8         45.04         49.56         1.21 o                         
   2   1  -7         69.09         74.14         1.58 o                         
   2   1  -6       1613.50       1556.27         3.96 o                         
   2   1  -5        560.36        566.08         2.45 o                         
   2   1  -4        248.99        234.03         1.76 o                         
   2   1  -3        454.65        554.66         4.08 o                         
   2   1  -2       1760.98       1855.11         6.94 o                         
   2   1  -1       4752.41       4543.53         7.41 o                         
   2   1   0        713.44        625.61         1.76 o                         
   2   1   0       1116.57       1081.72         4.88 o                         
   2   1   1         51.20         59.63         1.26 o                         
   2   1   2       1943.38       2254.33         7.82 o                         
   2   1   3         27.20         40.60         1.31 o                         
   2   1   4         22.60         26.64         0.77 o                         
   2   1   5       1392.22       1373.86         4.80 o                         
   2   1   6       1312.06       1511.04         7.70 o                         
   2   1   7         84.77         45.64         1.66 o                         
   2   1   8        672.47        579.32         2.98 o                         
   2   1   9       1289.30       1239.50         4.86 o                         
   2   1  10        164.49        185.12         4.21 o                         
   2   1  11          6.79          6.81         1.57 o                         
  -2  -1 -12         31.91         24.23         1.03 o                         
  -2  -1 -13         52.88         51.89         0.85 o                         
  -2  -1 -14        681.00        690.63         2.50 o                         
  -2  -1 -15         10.34          9.54         0.55 o                         
  -2  -1 -16          4.91          6.47         0.59 o                         
   2   1  16         19.30         25.82         1.08 o                         
   2   1  17          1.88          2.57         0.55 o                         
   2   1  18         18.72         20.23         0.64 o                         
   2   1  19          0.20          0.13         0.24 o                         
  -2  -2  20         24.14         19.09         0.42 o                         
  -2  -2  19         96.97         92.86         0.85 o                         
  -2  -2  18          2.92          4.59         0.62 o                         
  -2  -2  17         18.40         19.33         0.90 o                         
  -2  -2  16         52.90         55.67         1.38 o                         
  -2  -2  15         48.16         49.63         0.95 o                         
  -2  -2  14        158.26        149.64         1.22 o                         
  -2  -2  13         68.52         55.50         0.77 o                         
  -2  -2  12        252.30        250.24         2.01 o                         
  -2  -2  11          4.11          3.93         0.38 o                         
  -2  -2  10        133.16        128.77         0.95 o                         
   2   2  -9         21.27         24.65         1.20 o                         
   2   2  -8       1623.11       1684.29         7.17 o                         
  -2  -2   7        265.20        259.23         2.26 o                         
  -2  -2   6        841.50        856.92         3.17 o                         
   2   2  -5        287.33        308.07         2.15 o                         
   2   2  -4        808.69        822.46         3.32 o                         
  -2  -2   3      25628.69      25800.40        28.42 o                         
   2   2  -2      15135.89      15951.79        13.93 o                         
   2   2  -1       2202.18       2285.26         3.78 o                         
  -2  -2   1       2554.28       2671.39         6.48 o                         
   2   2   0        448.02        494.29         2.10 o                         
   2   2   1       1972.16       1925.70         6.64 o                         
   2   2   2        251.34        235.36         2.50 o                         
   2   2   3        256.05        273.09         2.75 o                         
   2   2   4       1041.01       1119.67         5.72 o                         
   2   2   5        655.56        593.76         3.93 o                         
   2   2   6          3.25          5.60         0.78 o                         
  -2  -2  -7         18.17         15.25         0.99 o                         
   2   2   8        828.19        756.89         4.23 o                         
   2   2   9        315.56        317.53         2.58 o                         
   2   2  10          9.47          5.39         0.74 o                         
  -2  -2 -11        499.13        552.56         3.32 o                         
  -2  -2 -12        433.28        411.60         2.25 o                         
   2   2  13        230.00        232.59         1.35 o                         
  -2  -2 -14        135.10        140.36         1.06 o                         
  -2  -2 -15          3.50          2.61         0.43 o                         
   2   2  16         22.11         24.97         0.61 o                         
   2   2  16         34.50         42.03         1.18 o                         
   2   2  17          0.22          1.06         0.32 o                         
   2   2  18          1.52          0.98         0.33 o                         
  -2  -3  20          0.24          3.61         0.25 o                         
  -2  -3  19          6.48          5.06         0.38 o                         
  -2  -3  18         86.42         95.16         1.51 o                         
  -2  -3  17        124.64        133.29         1.98 o                         
  -2  -3  16          3.77          3.00         0.64 o                         
  -2  -3  15         27.76         30.39         1.16 o                         
  -2  -3  14        165.87        177.61         2.19 o                         
  -2  -3  13         75.22         64.31         0.69 o                         
  -2  -3  12          2.51          4.28         0.65 o                         
  -2  -3  11         59.29         73.27         1.30 o                         
  -2  -3  10        225.13        249.68         2.18 o                         
  -2  -3   9        314.24        302.16         2.08 o                         
   2   3  -8        354.35        364.28         3.13 o                         
   2   3  -7        855.03        906.09         3.39 o                         
   2   3  -6       1758.16       1800.30         4.55 o                         
   2   3  -5       4456.50       4525.33         6.59 o                         
  -2  -3   4       2145.01       2324.06         6.58 o                         
  -2  -3   3       1220.20       1244.73         3.23 o                         
  -2  -3   2       5964.83       6298.31         7.79 o                         
   2   3  -1        775.56        803.55         2.04 o                         
  -2  -3   1        985.45       1135.93         2.37 o                         
  -2  -3   0       5556.45       6049.68        12.97 o                         
  -2  -3  -1         92.06         88.36         1.01 o                         
   2   3   2       1194.95       1215.05         4.22 o                         
   2   3   3       1519.47       1763.86         5.14 o                         
  -2  -3  -4        604.34        614.61         5.15 o                         
  -2  -3  -5        227.15        247.08         3.25 o                         
  -2  -3  -6         33.53         35.50         1.37 o                         
   2   3   7        995.47        906.48         4.34 o                         
   2   3   8        173.48        174.75         1.85 o                         
   2   3   9        120.53        109.00         1.59 o                         
   2   3  10        628.79        610.10         3.76 o                         
  -2  -3 -11        106.81        105.07         1.24 o                         
  -2  -3 -12        105.28        116.19         1.41 o                         
  -2  -3 -13        105.68         98.10         0.93 o                         
  -2  -3 -14         33.42         34.92         0.63 o                         
  -2  -3 -15         59.89         60.50         1.26 o                         
   2   3  15         97.55        105.64         1.21 o                         
   2   3  16          1.36          1.89         0.36 o                         
  -2  -3 -17         10.34          8.59         0.38 o                         
  -2  -3 -18         68.22         51.68         0.60 o                         
  -2  -4  20         34.78         35.28         0.45 o                         
  -2  -4  19        164.77        170.52         1.20 o                         
  -2  -4  18         30.68         32.99         0.73 o                         
  -2  -4  17        137.41        161.97         2.17 o                         
  -2  -4  16         74.74         71.25         1.11 o                         
  -2  -4  15        709.98        702.44         4.13 o                         
  -2  -4  14        351.96        358.25         2.08 o                         
  -2  -4  13        470.75        411.12         3.06 o                         
  -2  -4  12        365.60        354.46         2.60 o                         
  -2  -4  11        341.78        320.47         2.42 o                         
  -2  -4  10        112.86        100.38         1.38 o                         
  -2  -4   9         88.20         98.54         1.30 o                         
  -2  -4   8        229.68        230.21         1.85 o                         
  -2  -4   7        141.51        175.96         2.14 o                         
  -2  -4   6       3311.04       3471.56         9.11 o                         
  -2  -4   5       1022.07       1039.72         4.89 o                         
  -2  -4   4       1236.57       1386.15         5.41 o                         
  -2  -4   3       1866.58       2084.80         6.25 o                         
  -2  -4   2        207.69        200.84         1.49 o                         
  -2  -4   1        510.75        489.42         1.77 o                         
  -2  -4   1        902.00        920.32         5.86 o                         
  -2  -4   0         69.02         75.82         1.88 o                         
   2   4   1       3361.80       3355.04         5.70 o                         
  -2  -4  -2       1326.52       1282.63         8.24 o                         
  -2  -4  -3       1800.71       1883.50         9.70 o                         
  -2  -4  -4        305.36        323.01         3.92 o                         
  -2  -4  -5         34.61         51.08         1.69 o                         
  -2  -4  -6        192.35        183.83         1.63 o                         
   2   4   7         76.93         76.61         1.25 o                         
   2   4   8        143.26        119.90         1.61 o                         
   2   4   9        448.50        437.41         3.05 o                         
  -2  -4 -10         89.81         81.14         0.85 o                         
  -2  -4 -11        322.08        318.92         2.14 o                         
  -2  -4 -12        121.89        121.72         1.43 o                         
  -2  -4 -13         21.71         22.28         0.57 o                         
   2   4  14         11.22          9.70         0.54 o                         
   2   4  15         26.63         28.31         0.93 o                         
   2   4  15         64.54         72.77         1.35 o                         
  -2  -4 -16          4.37          4.97         0.31 o                         
  -2  -4 -17         15.06         18.63         0.36 o                         
  -2  -5  20         79.82         69.19         0.84 o                         
  -2  -5  19          0.73          1.05         0.34 o                         
  -2  -5  18          8.34         10.79         0.54 o                         
  -2  -5  17        277.79        278.03         2.35 o                         
  -2  -5  16        111.39        108.92         1.73 o                         
  -2  -5  15        536.20        578.35         2.61 o                         
  -2  -5  14        179.31        186.33         1.29 o                         
  -2  -5  13         20.34         15.55         0.48 o                         
  -2  -5  12        140.44        152.55         1.82 o                         
  -2  -5  11        124.37        121.21         1.61 o                         
  -2  -5  10        184.44        183.88         1.89 o                         
  -2  -5   9        234.32        261.06         2.13 o                         
  -2  -5   8         30.35         26.73         0.79 o                         
  -2  -5   7        194.67        200.39         2.48 o                         
  -2  -5   6         29.44         26.56         1.05 o                         
  -2  -5   5       2785.74       3218.57         9.17 o                         
  -2  -5   4        167.14        200.70         2.20 o                         
  -2  -5   3       1601.45       1840.84         5.08 o                         
  -2  -5   2        261.02        269.81         1.67 o                         
  -2  -5   1       1030.54       1137.94         7.98 o                         
  -2  -5   0         11.62          8.11         0.51 o                         
  -2  -5  -1        257.74        284.71         3.09 o                         
  -2  -5  -2       1454.30       1672.27         7.29 o                         
  -2  -5  -3        125.17        104.65         2.55 o                         
  -2  -5  -4        314.58        303.87         4.06 o                         
  -2  -5  -5         34.15         27.44         1.44 o                         
   2   5   6         75.20         70.51         1.37 o                         
   2   5   7        508.52        446.47         3.20 o                         
   2   5   8         14.53         15.88         0.96 o                         
  -2  -5  -9        118.41        112.73         1.09 o                         
  -2  -5 -10       1965.75       1982.43         4.75 o                         
  -2  -5 -11         37.45         38.16         0.98 o                         
  -2  -5 -12         46.27         60.26         0.88 o                         
   2   5  13         19.67         17.10         0.59 o                         
   2   5  14          2.62          4.22         0.58 o                         
  -2  -5 -14          4.57          7.27         0.61 o                         
   2   5  15          6.33          7.86         0.40 o                         
  -2  -5 -15          6.85          9.84         0.85 o                         
  -2  -5 -16          6.76         11.45         0.35 o                         
  -2  -6  20          1.45          1.63         0.32 o                         
  -2  -6  19         44.07         49.17         0.98 o                         
  -2  -6  18          3.57          5.43         0.56 o                         
  -2  -6  18         52.27         60.08         1.32 o                         
  -2  -6  17        134.66        129.71         1.70 o                         
  -2  -6  16        282.35        301.96         2.70 o                         
  -2  -6  15        413.96        410.89         1.81 o                         
  -2  -6  14        317.01        322.99         1.35 o                         
  -2  -6  13         85.91         88.43         0.77 o                         
  -2  -6  12        316.12        319.20         1.24 o                         
  -2  -6  11        153.45        156.57         1.90 o                         
  -2  -6  10         47.98         45.40         1.10 o                         
  -2  -6   9        131.68        152.94         1.74 o                         
  -2  -6   8        122.81        134.27         3.53 o                         
  -2  -6   7        126.89        103.96         2.87 o                         
  -2  -6   6        100.78        104.57         1.92 o                         
  -2  -6   5        152.73        145.87         2.13 o                         
  -2  -6   4       2020.03       2145.25         7.18 o                         
  -2  -6   3        571.48        570.00         2.89 o                         
  -2  -6   2        555.76        656.63         7.34 o                         
  -2  -6   1        169.29        184.78         3.99 o                         
  -2  -6   0        529.57        554.40         4.77 o                         
  -2  -6  -1        266.53        270.61         2.32 o                         
  -2  -6  -2        161.33        168.07         1.97 o                         
  -2  -6  -3        344.99        299.96         2.74 o                         
  -2  -6  -4        341.78        334.06         3.38 o                         
  -2  -6  -5        809.57        796.04         5.21 o                         
  -2  -6  -6        452.27        492.59         6.85 o                         
  -2  -6  -7        474.69        439.95         2.95 o                         
  -2  -6  -8        138.79        126.85         1.10 o                         
  -2  -6  -9        498.04        475.73         7.83 o                         
  -2  -6 -10        696.72        649.86         3.84 o                         
  -2  -6 -11         52.30         51.21         1.03 o                         
  -2  -6 -12         18.51         13.92         0.50 o                         
   2   6  13         65.39         56.44         0.75 o                         
   2   6  14         12.01         11.35         0.44 o                         
  -2  -6 -14         19.14         21.89         0.98 o                         
  -2  -6 -15         64.11         62.97         0.63 o                         
  -2  -7  20         44.90         39.41         0.59 o                         
  -2  -7  19          0.01          0.37         0.43 o                         
  -2  -7  18          6.61          5.66         0.40 o                         
  -2  -7  18          7.34          7.12         0.81 o                         
  -2  -7  17        192.20        202.25         1.51 o                         
  -2  -7  16        124.18        119.74         1.34 o                         
  -2  -7  15        438.98        443.40         1.70 o                         
  -2  -7  14        360.84        367.69         1.45 o                         
  -2  -7  13         52.99         49.92         0.65 o                         
  -2  -7  12        654.92        663.04         1.65 o                         
  -2  -7  11        349.21        339.26         2.81 o                         
  -2  -7  10        125.41        149.33         1.87 o                         
  -2  -7   9        267.18        244.33         4.91 o                         
  -2  -7   8        228.78        278.93         2.38 o                         
  -2  -7   7         24.15         18.83         0.76 o                         
  -2  -7   6        873.07        875.59         3.52 o                         
  -2  -7   5        122.36        104.63         1.90 o                         
  -2  -7   4        763.61        804.48         6.39 o                         
  -2  -7   3        179.00        208.61         3.20 o                         
  -2  -7   2        450.96        463.89         7.05 o                         
  -2  -7   1       2034.63       2130.82         6.25 o                         
  -2  -7   0        275.36        284.88         2.24 o                         
  -2  -7  -1        444.39        496.92         3.03 o                         
  -2  -7  -2       1133.33       1191.71         7.51 o                         
  -2  -7  -3        200.10        186.69         2.31 o                         
  -2  -7  -4        240.93        206.64         2.47 o                         
  -2  -7  -5        167.76        147.15         2.86 o                         
  -2  -7  -6        190.14        198.74         3.40 o                         
  -2  -7  -7        444.12        451.35         2.02 o                         
  -2  -7  -8        131.17        127.44         1.42 o                         
  -2  -7  -9        336.50        335.58         2.28 o                         
   2   7  10        139.50        141.28         1.46 o                         
   2   7  11        125.43        105.36         1.24 o                         
   2   7  12        103.82         95.71         0.88 o                         
   2   7  13        180.24        159.87         1.57 o                         
   2   7  13        343.60        314.71         1.62 o                         
   2   7  14        101.56         99.59         0.76 o                         
  -2  -8  19          2.68          2.41         0.43 o                         
  -2  -8  18         67.08         67.25         0.81 o                         
  -2  -8  17         50.02         47.60         0.99 o                         
  -2  -8  17         51.45         54.48         0.87 o                         
  -2  -8  16          6.23          7.87         0.65 o                         
  -2  -8  15        186.49        190.59         1.15 o                         
  -2  -8  14        115.18        121.91         0.88 o                         
  -2  -8  13         68.95         75.19         0.64 o                         
  -2  -8  12        456.05        473.29         1.41 o                         
  -2  -8  11         64.26         73.13         0.63 o                         
  -2  -8  10        479.89        432.51         6.75 o                         
  -2  -8   9         90.53         78.27         1.46 o                         
  -2  -8   8         74.71         70.22         1.36 o                         
  -2  -8   7         70.04         55.70         1.17 o                         
  -2  -8   6         71.05         62.54         1.36 o                         
  -2  -8   5        359.35        333.59         2.57 o                         
  -2  -8   4        264.31        267.78         2.08 o                         
  -2  -8   3        810.81        840.96         4.55 o                         
  -2  -8   2        746.75        780.13         3.15 o                         
  -2  -8   1         72.94         75.20         1.43 o                         
  -2  -8   0        764.91        752.83         4.10 o                         
  -2  -8  -1        225.72        238.30         2.37 o                         
  -2  -8  -2        586.57        591.87         3.70 o                         
  -2  -8  -3        345.78        309.78         2.61 o                         
  -2  -8  -4         48.65         44.25         2.84 o                         
  -2  -8  -5         87.61         95.13         3.94 o                         
  -2  -8  -6         55.64         44.93         0.96 o                         
  -2  -8  -7        146.72        141.94         1.55 o                         
  -2  -8  -8          7.61          8.31         0.76 o                         
  -2  -8  -9        489.41        510.90         2.67 o                         
  -2  -8 -10        257.29        272.33         2.66 o                         
  -2  -8 -11         24.98         26.18         0.70 o                         
   2   8  12        143.79        118.87         1.27 o                         
  -2  -8 -12        229.10        213.45         1.46 o                         
  -2  -8 -13        262.22        248.48         1.62 o                         
  -2  -9  19         10.21         11.27         0.48 o                         
  -2  -9  18         21.16         23.12         0.86 o                         
  -2  -9  17        117.00        106.19         1.38 o                         
  -2  -9  17        117.81        112.67         1.12 o                         
  -2  -9  16         28.01         31.97         0.62 o                         
  -2  -9  15         36.91         34.95         0.90 o                         
  -2  -9  14        154.16        153.50         0.90 o                         
  -2  -9  13        218.21        220.64         1.05 o                         
  -2  -9  12         36.79         36.70         0.49 o                         
  -2  -9  11        770.40        745.57         1.87 o                         
  -2  -9  10         98.66         90.60         0.78 o                         
  -2  -9   9        589.09        584.90         2.20 o                         
  -2  -9   8        242.07        209.01         2.64 o                         
  -2  -9   7        187.61        162.97         2.32 o                         
  -2  -9   6         32.32         27.12         1.04 o                         
  -2  -9   5         67.44         52.84         1.26 o                         
  -2  -9   4        436.57        470.55         3.03 o                         
  -2  -9   3        156.24        145.27         5.10 o                         
  -2  -9   2        599.73        617.88         6.71 o                         
  -2  -9   1        201.33        215.44         2.47 o                         
  -2  -9   0        265.71        276.62         2.70 o                         
  -2  -9  -1         67.36         67.31         1.64 o                         
  -2  -9  -2        126.07        128.71         2.12 o                         
  -2  -9  -3        682.91        713.09         2.46 o                         
  -2  -9  -4        205.60        193.01         1.42 o                         
  -2  -9  -5        287.97        266.74         1.68 o                         
  -2  -9  -6         47.78         48.10         0.74 o                         
  -2  -9  -7         88.89         74.56         1.00 o                         
  -2  -9  -8         68.73         62.94         1.13 o                         
  -2  -9  -9        127.41        126.45         1.38 o                         
  -2  -9 -10         35.51         36.24         0.82 o                         
  -2  -9 -11         31.22         32.04         0.71 o                         
  -2  -9 -12         35.73         36.63         0.76 o                         
  -2 -10  19         11.11         13.88         0.42 o                         
  -2 -10  18         73.83         64.24         0.79 o                         
  -2 -10  18         74.63         76.89         1.11 o                         
  -2 -10  17          0.42          0.45         0.42 o                         
  -2 -10  17         18.17         24.04         0.93 o                         
  -2 -10  16         21.07         24.46         0.65 o                         
  -2 -10  15         14.80         15.15         0.47 o                         
  -2 -10  14         15.44         11.58         0.44 o                         
  -2 -10  13         18.34         20.87         0.53 o                         
  -2 -10  12        509.75        492.89         1.74 o                         
  -2 -10  11         80.45         79.84         0.70 o                         
  -2 -10  10         74.16         73.08         0.59 o                         
  -2 -10   9        284.39        277.17         1.02 o                         
  -2 -10   8        159.32        161.28         0.90 o                         
  -2 -10   7         42.02         42.84         0.51 o                         
  -2 -10   6        358.21        384.16         3.35 o                         
  -2 -10   5        404.28        410.46         3.25 o                         
  -2 -10   3         75.87         72.04         4.14 o                         
  -2 -10   2         49.99         58.83         3.83 o                         
  -2 -10   1        123.95        130.26         5.11 o                         
  -2 -10   0        378.12        382.89         1.57 o                         
  -2 -10  -1         69.66         67.91         0.74 o                         
  -2 -10  -2         39.20         35.61         0.55 o                         
  -2 -10  -3        210.25        203.88         1.24 o                         
  -2 -10  -4          0.82          0.62         0.50 o                         
  -2 -10  -5        579.02        537.69         2.54 o                         
  -2 -10  -6         25.64         22.56         0.59 o                         
  -2 -10  -7          6.76          4.86         0.44 o                         
  -2 -10  -8          8.70          7.69         0.48 o                         
  -2 -10  -9         20.39         24.29         0.71 o                         
  -2 -10 -10         33.00         37.02         0.72 o                         
  -2 -10 -11          2.99          4.16         0.45 o                         
  -2 -11  18         68.71         56.87         0.65 o                         
  -2 -11  18         71.67         73.03         0.93 o                         
  -2 -11  17          4.66          7.89         0.47 o                         
  -2 -11  16         61.33         66.11         0.66 o                         
  -2 -11  15         21.31         23.28         0.56 o                         
  -2 -11  14        142.21        161.80         1.13 o                         
  -2 -11  13        151.35        160.88         1.24 o                         
  -2 -11  12          2.93          4.42         0.35 o                         
  -2 -11  11        159.85        151.01         0.98 o                         
  -2 -11  10         16.22         16.52         0.35 o                         
  -2 -11   9        194.59        189.59         0.98 o                         
  -2 -11   8        160.19        164.09         0.88 o                         
  -2 -11   7         56.11         59.11         0.52 o                         
  -2 -11   6        317.17        307.21         1.08 o                         
  -2 -11   5         25.58         30.41         0.39 o                         
  -2 -11   4        347.95        363.07         1.19 o                         
  -2 -11   3          2.11          1.90         0.25 o                         
  -2 -11   2         79.43         76.42         0.66 o                         
  -2 -11   1         53.91         54.05         0.64 o                         
  -2 -11   0        901.86        870.92         2.24 o                         
  -2 -11  -1        310.39        315.57         1.50 o                         
  -2 -11  -2        179.99        179.69         1.07 o                         
  -2 -11  -3        276.21        274.81         1.62 o                         
  -2 -11  -4        141.04        161.11         1.46 o                         
  -2 -11  -5        128.64        117.36         1.18 o                         
  -2 -11  -6         68.13         69.34         0.91 o                         
  -2 -11  -7        117.95        128.11         0.94 o                         
  -2 -11  -8         28.67         28.85         0.74 o                         
  -2 -11  -9         22.20         26.24         0.62 o                         
  -2 -11 -10         40.53         45.63         0.79 o                         
  -2 -12  18         70.20         57.42         0.60 o                         
  -2 -12  17          0.28          1.48         0.33 o                         
  -2 -12  16         10.78         16.56         0.42 o                         
  -2 -12  15         46.44         62.34         0.70 o                         
  -2 -12  14         10.64         11.76         0.50 o                         
  -2 -12  13         40.33         43.07         0.69 o                         
  -2 -12  12         21.21         17.11         0.47 o                         
  -2 -12  11        174.69        192.02         1.19 o                         
  -2 -12  10        233.38        233.65         1.18 o                         
  -2 -12   9          0.67          1.57         0.27 o                         
  -2 -12   8        443.59        417.48         1.31 o                         
  -2 -12   7         64.50         72.73         0.61 o                         
  -2 -12   6        137.86        142.23         0.77 o                         
  -2 -12   5        830.13        833.82         1.96 o                         
  -2 -12   4        522.92        512.38         1.72 o                         
  -2 -12   3        112.59        113.02         0.81 o                         
  -2 -12   2        551.10        559.69         1.69 o                         
  -2 -12   1         21.99         22.70         0.53 o                         
  -2 -12   0        132.46        139.44         0.94 o                         
  -2 -12  -1        880.59        910.18         2.65 o                         
  -2 -12  -2         96.87         91.57         0.86 o                         
  -2 -12  -3          3.16          4.93         0.39 o                         
  -2 -12  -4        152.62        168.38         1.35 o                         
  -2 -12  -5         16.27         17.09         0.48 o                         
  -2 -12  -6          7.61         10.62         0.49 o                         
  -2 -12  -7         79.72         97.03         0.80 o                         
  -2 -12  -8         71.72         86.67         1.22 o                         
  -2 -12  -9         15.06         14.91         0.51 o                         
  -2 -13  17          6.28          7.74         0.32 o                         
  -2 -13  17         39.32         40.48         0.58 o                         
  -2 -13  16         34.13         33.67         0.45 o                         
  -2 -13  15         35.32         39.18         0.54 o                         
  -2 -13  14          0.91          1.95         0.31 o                         
  -2 -13  13         80.66         87.95         0.84 o                         
  -2 -13  12         91.30         96.32         0.94 o                         
  -2 -13  11         45.27         43.93         0.67 o                         
  -2 -13  10        350.45        362.52         1.73 o                         
  -2 -13   9        273.98        269.30         1.19 o                         
  -2 -13   8         65.37         64.42         0.60 o                         
  -2 -13   7        178.48        166.40         0.93 o                         
  -2 -13   6        429.67        451.69         1.57 o                         
  -2 -13   5         70.82         77.57         0.79 o                         
  -2 -13   4         41.80         46.38         0.65 o                         
  -2 -13   3         40.18         40.43         0.59 o                         
  -2 -13   2         52.69         53.74         0.64 o                         
  -2 -13   1        125.83        131.52         0.91 o                         
  -2 -13   0         98.09         93.27         0.82 o                         
  -2 -13  -1         13.40         15.12         0.42 o                         
  -2 -13  -2         46.26         51.07         0.65 o                         
  -2 -13  -3          7.81          8.82         0.43 o                         
  -2 -13  -4        140.33        152.21         1.11 o                         
  -2 -13  -5         58.27         66.77         0.75 o                         
  -2 -13  -6         22.81         22.00         0.46 o                         
  -2 -13  -7         40.65         47.80         0.86 o                         
  -2 -13  -8        113.91         91.73         0.77 o                         
  -2 -14  15         48.17         57.19         0.63 o                         
  -2 -14  14         32.64         36.19         0.51 o                         
  -2 -14  13          7.18          6.77         0.46 o                         
  -2 -14  12         20.08         25.40         0.71 o                         
  -2 -14  11         66.17         63.96         0.75 o                         
  -2 -14  10         32.23         33.01         0.63 o                         
  -2 -14   9         71.34         78.91         1.06 o                         
  -2 -14   8         41.41         44.68         0.63 o                         
  -2 -14   7         28.96         29.08         0.55 o                         
  -2 -14   6         71.06         63.76         0.73 o                         
  -2 -14   5        239.24        235.85         1.71 o                         
  -2 -14   4         19.57         20.15         0.49 o                         
  -2 -14   3        237.52        252.07         1.27 o                         
  -2 -14   2         81.84         83.64         0.83 o                         
  -2 -14   1         47.23         52.52         0.69 o                         
  -2 -14   0        266.70        272.66         1.50 o                         
  -2 -14  -1        228.54        226.77         1.33 o                         
  -2 -14  -2        130.89        139.07         0.95 o                         
  -2 -14  -3         79.27         80.85         0.68 o                         
  -2 -14  -4        108.58        111.75         0.98 o                         
  -2 -14  -6          5.74          5.37         0.33 o                         
  -2 -15  12         14.00         14.76         0.67 o                         
  -2 -15   5         37.71         35.79         1.10 o                         
  -2 -15   4         89.47         85.30         1.61 o                         
  -2 -15   3         42.49         40.08         0.88 o                         
  -2 -15   2        120.27        109.36         1.03 o                         
  -2 -15   1        120.70        134.09         1.10 o                         
  -2 -15   0         73.68         74.37         0.97 o                         
  -2 -15  -1         28.40         31.11         0.66 o                         
  -2 -15  -2         51.02         50.36         0.69 o                         
  -2 -15  -3         30.92         30.87         0.70 o                         
   3 -16   0          6.52          6.52         0.26 o                         
   3 -16   1         13.15         10.75         0.44 o                         
   3 -16   2          4.93          7.61         0.52 o                         
   3 -16   3        122.81        110.82         1.30 o                         
   3 -16   4         24.91         25.10         0.78 o                         
   3 -16   5         38.24         42.41         0.84 o                         
   3 -16   6         16.79         22.73         0.71 o                         
   3 -16   7         14.72         13.52         0.63 o                         
   3 -15  -3          3.94          2.76         0.26 o                         
   3 -15  -2         18.34         18.86         0.33 o                         
   3 -15  -1          1.18          2.82         0.30 o                         
   3 -15   0         35.31         39.91         0.92 o                         
   3 -15   1         29.65         32.22         0.69 o                         
   3 -15   2         85.79         93.25         1.10 o                         
   3 -15   3         15.95         17.83         0.61 o                         
   3 -15   4         21.36         24.04         0.49 o                         
   3 -15   5         11.39         13.50         0.43 o                         
   3 -15   6         17.97         18.21         0.46 o                         
   3 -15   7         21.57         20.75         0.82 o                         
   3 -15   8         10.94         12.72         0.72 o                         
   3 -15   9         40.27         44.45         0.64 o                         
   3 -15  10         25.74         25.48         0.59 o                         
   3 -15  11          0.07          1.28         0.45 o                         
   3 -15  12         43.45         51.86         0.86 o                         
   3 -15  13         31.83         29.05         0.50 o                         
   3 -14  -5         29.84         27.21         0.36 o                         
   3 -14  -4         28.51         29.51         0.48 o                         
   3 -14  -4         53.40         55.00         0.85 o                         
   3 -14  -3         51.66         52.70         0.58 o                         
   3 -14  -2        275.44        304.75         1.63 o                         
   3 -14  -1          4.24          4.16         0.72 o                         
   3 -14   0        136.80        150.31         2.01 o                         
   3 -14   1        122.50        124.32         1.13 o                         
   3 -14   2         36.53         45.98         0.70 o                         
   3 -14   3         13.22         10.60         0.43 o                         
   3 -14   4         55.81         50.47         0.69 o                         
   3 -14   5        169.47        153.31         0.95 o                         
   3 -14   6         15.91         14.91         0.44 o                         
   3 -14   7         15.33         13.68         0.48 o                         
   3 -14   8          6.18          6.62         0.41 o                         
   3 -14   9         78.71         87.48         1.01 o                         
   3 -14  10         46.51         47.98         0.71 o                         
   3 -14  11         54.41         60.13         0.71 o                         
   3 -14  12         49.37         62.13         0.64 o                         
   3 -14  13         12.25         15.26         0.45 o                         
   3 -13  -7          5.45          4.19         0.34 o                         
   3 -13  -6          0.42          0.72         0.20 o                         
   3 -13  -5         26.13         26.55         0.43 o                         
   3 -13  -5         39.27         42.68         0.94 o                         
   3 -13  -4         24.10         23.82         0.45 o                         
   3 -13  -3        140.59        136.32         1.01 o                         
   3 -13  -2        312.48        321.06         1.92 o                         
   3 -13  -1         27.51         30.20         0.66 o                         
   3 -13   0        146.85        153.59         1.13 o                         
   3 -13   1         24.24         27.16         0.51 o                         
   3 -13   2         30.33         32.87         0.63 o                         
   3 -13   3         57.20         56.05         0.69 o                         
   3 -13   4          9.97          9.54         0.43 o                         
   3 -13   5         18.65         20.04         0.55 o                         
   3 -13   6         20.22         24.27         0.74 o                         
   3 -13   7         13.45         12.32         0.41 o                         
   3 -13   8         10.57         11.23         0.37 o                         
   3 -13   9         29.41         28.32         0.49 o                         
   3 -13  10          1.79          2.95         0.31 o                         
   3 -13  11         37.94         39.11         0.49 o                         
   3 -13  12          4.05          6.34         0.32 o                         
   3 -13  13         61.56         74.49         0.60 o                         
   3 -13  14         16.37         20.63         0.51 o                         
   3 -13  15         35.53         35.36         0.53 o                         
   3 -13  16        157.99        138.37         0.96 o                         
   3 -12  -9          9.56          7.76         0.31 o                         
   3 -12  -8         31.32         26.90         0.43 o                         
   3 -12  -7         37.03         36.98         0.42 o                         
   3 -12  -6         13.55         15.72         0.51 o                         
   3 -12  -5         13.23         10.77         0.79 o                         
   3 -12  -4          4.34          5.77         0.42 o                         
   3 -12  -3        103.63        103.86         0.78 o                         
   3 -12  -2        438.05        433.84         1.73 o                         
   3 -12  -1        329.60        334.84         1.37 o                         
   3 -12   0        128.15        129.49         0.76 o                         
   3 -12   1        315.69        313.14         1.25 o                         
   3 -12   2        539.65        531.40         1.95 o                         
   3 -12   3         34.41         30.91         0.62 o                         
   3 -12   4        272.76        264.51         1.60 o                         
   3 -12   5        722.55        687.40         2.83 o                         
   3 -12   6        380.45        367.53         1.49 o                         
   3 -12   7        386.19        347.53         1.41 o                         
   3 -12   8        265.86        258.51         1.21 o                         
   3 -12   9         50.98         55.06         0.72 o                         
   3 -12  10         38.81         38.31         0.50 o                         
   3 -12  11         24.12         23.29         0.39 o                         
   3 -12  12         12.73         10.75         0.32 o                         
   3 -12  13          8.64          7.10         0.32 o                         
   3 -12  14         84.48         88.83         0.55 o                         
   3 -12  15          0.03          1.45         0.37 o                         
   3 -12  15          0.17          2.95         0.29 o                         
   3 -12  16         23.59         24.08         0.42 o                         
   3 -12  16         79.92         84.69         1.07 o                         
   3 -12  17         20.08         15.32         0.39 o                         
   3 -11 -10         34.77         36.14         0.66 o                         
   3 -11  -9          4.69          5.83         0.29 o                         
   3 -11  -8          1.32          1.16         0.37 o                         
   3 -11  -7         10.75          9.40         0.65 o                         
   3 -11  -7         10.82         10.17         0.98 o                         
  -3  11   6          1.34          1.22         0.49 o                         
   3 -11  -6          9.70          8.47         0.65 o                         
   3 -11  -5         21.69         18.90         0.80 o                         
   3 -11  -4         53.63         67.47         0.79 o                         
   3 -11  -3        142.25        146.37         1.12 o                         
   3 -11  -2        171.42        175.56         1.42 o                         
   3 -11  -1         93.11         89.20         0.88 o                         
   3 -11   0        595.46        585.50         1.93 o                         
   3 -11   1         99.27         92.18         0.83 o                         
   3 -11   2         42.54         41.04         0.64 o                         
   3 -11   3        476.42        456.34         2.36 o                         
   3 -11   4        140.14        134.42         1.32 o                         
   3 -11   5        294.97        277.24         1.45 o                         
   3 -11   6        275.45        267.27         1.43 o                         
   3 -11   7         96.37         85.97         0.92 o                         
   3 -11   8        128.05        121.68         1.12 o                         
   3 -11   9         64.55         59.36         0.77 o                         
   3 -11  10         33.50         36.36         0.65 o                         
   3 -11  11        330.77        301.88         1.38 o                         
   3 -11  12        103.02         98.16         0.70 o                         
   3 -11  13         36.17         34.58         0.44 o                         
   3 -11  14          6.84          9.95         0.31 o                         
   3 -11  15         30.76         27.16         0.69 o                         
   3 -11  15         39.85         36.88         0.45 o                         
   3 -11  16          7.40         10.33         0.32 o                         
   3 -11  16          9.04         12.91         0.74 o                         
   3 -11  17         16.78         17.71         0.37 o                         
   3 -10 -11          0.47          0.87         0.41 o                         
   3 -10 -10         20.79         24.75         0.45 o                         
   3 -10  -9         10.38          9.56         0.34 o                         
  -3  10   8         29.70         30.45         0.50 o                         
   3 -10  -8         44.43         46.30         1.29 o                         
   3 -10  -7          3.05          4.65         0.79 o                         
   3 -10  -7         33.31         33.73         0.68 o                         
   3 -10  -6         31.55         33.81         0.79 o                         
   3 -10  -5        163.21        154.27         1.33 o                         
   3 -10  -4        371.38        347.91         1.69 o                         
   3 -10  -3       1075.46        987.03         2.71 o                         
   3 -10  -2          4.48          1.99         0.44 o                         
   3 -10  -1         73.97         66.22         0.80 o                         
   3 -10   0        474.52        454.15         2.13 o                         
   3 -10   1        135.32        114.66         1.07 o                         
   3 -10   2         67.12         64.20         0.80 o                         
   3 -10   3       1266.29       1211.11         2.95 o                         
   3 -10   4         53.87         52.89         1.09 o                         
   3 -10   5       3035.12       2919.08         4.96 o                         
   3 -10   6         17.50         19.94         0.58 o                         
   3 -10   7         14.18         17.32         0.69 o                         
   3 -10   8        536.31        528.09         2.59 o                         
   3 -10   9        381.40        350.25         1.64 o                         
   3 -10  10        233.67        226.39         1.38 o                         
   3 -10  11         19.02         18.70         0.57 o                         
   3 -10  12        195.53        193.16         0.91 o                         
   3 -10  13         33.85         29.49         0.48 o                         
   3 -10  14         17.61         18.93         0.39 o                         
   3 -10  15          0.43          2.26         0.58 o                         
   3 -10  15         68.99         65.22         0.66 o                         
   3 -10  16          3.81          4.75         0.29 o                         
   3 -10  16         29.15         34.51         1.04 o                         
   3 -10  17         57.03         59.51         0.47 o                         
   3 -10  18         31.65         27.88         0.56 o                         
   3  -9 -12          3.72          2.56         0.27 o                         
   3  -9 -11          5.83          5.66         0.29 o                         
   3  -9 -10         69.69         71.82         0.56 o                         
   3  -9  -9          0.17          0.24         0.30 o                         
   3  -9  -8         10.18         12.38         0.92 o                         
   3  -9  -8         10.25         14.83         1.16 o                         
   3  -9  -7        122.76        125.34         1.48 o                         
   3  -9  -6         57.94         49.38         1.14 o                         
   3  -9  -5         77.07         63.06         0.99 o                         
   3  -9  -4          2.64          4.68         0.64 o                         
   3  -9  -3         66.49         61.72         0.97 o                         
   3  -9  -2        186.49        166.91         1.32 o                         
   3  -9  -1         93.38         94.38         1.16 o                         
   3  -9   0        127.20        107.80         3.86 o                         
   3  -9   1         88.61         75.01         3.50 o                         
   3  -9   2        418.96        370.02         7.06 o                         
   3  -9   3         37.72         28.28         2.53 o                         
   3  -9   4        424.70        455.39         4.60 o                         
   3  -9   5        286.64        254.44         3.41 o                         
   3  -9   6        172.12        154.81         2.79 o                         
   3  -9   7        257.94        237.38         3.01 o                         
   3  -9   8        295.70        282.76         1.55 o                         
   3  -9   9        224.15        210.82         1.21 o                         
   3  -9  10        121.68        113.83         1.02 o                         
   3  -9  11        301.82        310.28         1.52 o                         
   3  -9  12         82.03         77.44         0.75 o                         
   3  -9  13        107.70        102.21         0.89 o                         
   3  -9  14          9.97          7.56         0.59 o                         
   3  -9  14         23.03         20.40         0.48 o                         
   3  -9  15          0.06          0.73         0.37 o                         
   3  -9  15         10.28         11.74         0.53 o                         
   3  -9  16          0.23          0.31         0.22 o                         
   3  -9  17          0.02          0.42         0.20 o                         
   3  -9  18          5.64          6.37         0.43 o                         
   3  -8 -13         16.35         11.13         0.24 o                         
   3  -8 -12          5.12          5.37         0.23 o                         
   3  -8 -11        109.18        117.59         0.80 o                         
   3  -8 -10         19.47         21.37         0.47 o                         
   3  -8  -9         21.09         19.64         0.57 o                         
   3  -8  -8        373.57        394.75         2.35 o                         
   3  -8  -7        103.67        113.48         1.46 o                         
   3  -8  -6         93.04         84.04         1.89 o                         
   3  -8  -5        207.69        184.26         2.24 o                         
   3  -8  -4        409.38        388.71         3.10 o                         
   3  -8  -3        182.13        145.69         2.91 o                         
   3  -8  -2         33.09         24.61         1.48 o                         
   3  -8  -1         34.14         32.30         1.61 o                         
   3  -8   0        347.29        299.61         4.07 o                         
   3  -8   1         85.55         72.08         3.11 o                         
   3  -8   2         23.63         18.76         1.31 o                         
   3  -8   3        299.68        284.60         2.48 o                         
   3  -8   4       1276.20       1274.01         5.81 o                         
   3  -8   5         38.27         37.14         1.08 o                         
   3  -8   6        677.39        654.94         4.54 o                         
   3  -8   7        237.02        185.75         2.38 o                         
   3  -8   8         89.83         71.24         1.60 o                         
   3  -8   9       1340.23       1307.61         4.30 o                         
   3  -8  10        149.75        129.85         1.14 o                         
   3  -8  11        189.52        180.24         1.66 o                         
   3  -8  12        648.81        686.90         2.97 o                         
   3  -8  13        117.54        120.13         1.38 o                         
   3  -8  14         15.20         13.36         0.84 o                         
   3  -8  14         67.97         68.30         1.57 o                         
   3  -8  15          8.43         10.01         0.50 o                         
   3  -8  15         21.71         20.50         1.08 o                         
   3  -8  16          0.30          0.23         0.36 o                         
   3  -8  17          1.04          0.86         0.22 o                         
   3  -8  18          2.60          2.60         0.23 o                         
   3  -8  19         19.54         16.52         0.46 o                         
   3  -7 -14         73.89         70.07         0.44 o                         
   3  -7 -13          0.23          0.25         0.24 o                         
  -3   7  12          1.01          1.90         0.34 o                         
   3  -7 -11         28.19         32.00         0.53 o                         
   3  -7 -10          0.17          2.36         0.37 o                         
   3  -7  -9         43.36         45.36         0.95 o                         
  -3   7   8         40.64         39.59         1.25 o                         
   3  -7  -8        128.05        130.03         2.18 o                         
   3  -7  -7         21.67         14.54         1.85 o                         
   3  -7  -7         67.11         55.14         1.07 o                         
   3  -7  -6        404.03        370.06         2.50 o                         
   3  -7  -5         20.20         17.25         1.13 o                         
   3  -7  -4        171.95        151.71         2.40 o                         
   3  -7  -3        195.58        170.59         2.95 o                         
   3  -7  -2          9.97          6.07         1.07 o                         
   3  -7  -1         22.57         21.37         1.06 o                         
   3  -7   0         20.29         20.87         1.05 o                         
   3  -7   1       1067.66        968.92         3.84 o                         
   3  -7   2         36.53         33.94         0.73 o                         
   3  -7   3         48.62         38.47         0.75 o                         
   3  -7   4        157.99        106.29         1.14 o                         
   3  -7   5        686.76        694.74         3.80 o                         
   3  -7   6        404.42        359.26         2.74 o                         
   3  -7   7        126.89        142.28         2.02 o                         
   3  -7   8        121.50        121.98         4.11 o                         
   3  -7   9        164.04        136.13         2.60 o                         
   3  -7  10        424.30        371.55         4.26 o                         
   3  -7  11        126.87        111.90         1.18 o                         
   3  -7  12        219.57        193.54         2.42 o                         
   3  -7  13        528.77        493.97         2.54 o                         
   3  -7  14         85.21         86.79         1.54 o                         
   3  -7  14        103.76        113.86         1.93 o                         
   3  -7  15        365.17        332.16         2.62 o                         
   3  -7  15        365.62        346.94         3.01 o                         
   3  -7  16          8.86          7.14         0.45 o                         
   3  -7  17         13.41         15.93         0.76 o                         
   3  -7  18          2.44          1.91         0.22 o                         
   3  -7  19          3.28          1.91         0.23 o                         
  -3   6  15          0.30          0.43         0.20 o                         
  -3   6  14          0.04          0.30         0.28 o                         
  -3   6  13         32.74         36.51         0.60 o                         
   3  -6 -12          6.03          6.92         0.38 o                         
  -3   6  11         89.27         82.98         0.95 o                         
   3  -6 -10        105.56         98.95         1.30 o                         
   3  -6  -9         43.90         39.35         0.91 o                         
   3  -6  -8          0.90          1.31         0.93 o                         
   3  -6  -8         74.47         64.88         1.68 o                         
   3  -6  -7        123.30        130.23         4.46 o                         
   3  -6  -7        464.71        460.42         3.17 o                         
   3  -6  -6        380.56        400.14         4.75 o                         
   3  -6  -5         51.36         47.75         1.90 o                         
   3  -6  -4        184.00        177.83         2.44 o                         
   3  -6  -3       1614.45       1686.68         7.00 o                         
   3  -6  -2        134.33        125.45         1.45 o                         
   3  -6  -1        247.78        236.96         2.59 o                         
   3  -6   0       1486.90       1562.79         6.66 o                         
   3  -6   1        193.89        233.05         1.43 o                         
   3  -6   2         10.07          5.74         0.45 o                         
   3  -6   3        248.44        256.96         2.30 o                         
   3  -6   4        240.42        280.77         2.42 o                         
   3  -6   5         97.70        107.78         1.32 o                         
   3  -6   6       1327.29       1461.01         6.83 o                         
   3  -6   7        332.57        333.74         3.01 o                         
   3  -6   8        513.91        518.20         4.68 o                         
   3  -6   9         30.29         22.61         1.26 o                         
   3  -6  10        650.60        592.90         5.30 o                         
   3  -6  11         14.30         12.83         0.75 o                         
   3  -6  12         22.75         30.92         2.23 o                         
   3  -6  12         47.06         47.42         1.24 o                         
   3  -6  13        252.60        233.90         2.43 o                         
   3  -6  13        701.50        698.95         4.39 o                         
   3  -6  14         36.66         37.83         1.10 o                         
   3  -6  14        134.77        144.60         2.15 o                         
   3  -6  15         24.85         22.42         1.03 o                         
  -3   6 -15         34.03         30.39         1.12 o                         
   3  -6  16         42.46         60.11         0.88 o                         
   3  -6  17          8.06         10.59         0.45 o                         
   3  -6  18          7.09          6.77         0.38 o                         
   3  -6  19          3.65          3.96         0.29 o                         
  -3   5  16          2.03          1.43         0.25 o                         
   3  -5 -15          3.82          2.29         0.36 o                         
   3  -5 -14         80.61         92.57         1.02 o                         
   3  -5 -13          7.57          6.71         0.53 o                         
   3  -5 -12         40.71         47.45         0.94 o                         
   3  -5 -11         10.36          9.48         0.50 o                         
  -3   5  10          2.93          1.84         0.53 o                         
   3  -5  -9        108.28         98.54         2.21 o                         
   3  -5  -9        116.28        109.55         1.95 o                         
   3  -5  -8         69.83         65.15         2.32 o                         
   3  -5  -8         75.87         75.38         1.65 o                         
   3  -5  -7         13.68         18.16         2.15 o                         
   3  -5  -6        356.54        350.28         6.36 o                         
   3  -5  -5         38.79         28.08         1.52 o                         
   3  -5  -4         19.52         26.31         0.81 o                         
   3  -5  -3       1221.58       1214.86         3.58 o                         
   3  -5  -2        124.07        103.68         1.12 o                         
   3  -5  -1         24.83         16.76         1.04 o                         
   3  -5   0         25.64         22.83         0.95 o                         
   3  -5   1        308.13        299.19         2.34 o                         
   3  -5   2        116.13        137.70         1.69 o                         
   3  -5   3        130.11        131.28         2.45 o                         
   3  -5   4         94.43         97.82         2.09 o                         
   3  -5   5       1087.89       1131.89         9.27 o                         
   3  -5   6       1073.87       1139.37         9.10 o                         
   3  -5   7       1182.93       1187.66         9.46 o                         
   3  -5   8       1129.91        963.79         3.90 o                         
   3  -5   9          4.55          4.32         0.53 o                         
   3  -5  10        189.86        193.19         1.82 o                         
   3  -5  11        169.46        177.52         1.81 o                         
   3  -5  12         11.26         13.83         1.15 o                         
   3  -5  12         13.01         13.87         0.95 o                         
   3  -5  13        187.00        174.45         2.02 o                         
   3  -5  13        235.48        233.82         2.61 o                         
   3  -5  14         59.25         54.96         0.92 o                         
   3  -5  15          2.52          2.85         0.36 o                         
  -3   5 -16         15.12         18.55         0.63 o                         
   3  -5  17        407.92        425.02         1.98 o                         
  -3   5 -18        123.41        123.94         0.74 o                         
   3  -5  19         18.65         18.13         0.40 o                         
  -3   4  17          1.35          1.04         0.27 o                         
  -3   4  16          0.32          0.67         0.32 o                         
   3  -4 -15          9.96         10.13         0.38 o                         
   3  -4 -14         23.37         23.48         0.54 o                         
  -3   4  13          9.24         10.25         0.48 o                         
  -3   4  12          0.14          0.77         0.40 o                         
   3  -4 -11        135.09        128.93         1.46 o                         
   3  -4 -10         60.43         45.86         1.98 o                         
   3  -4 -10        106.71         89.67         1.79 o                         
   3  -4  -9         91.14         82.65         2.41 o                         
   3  -4  -9        205.51        196.33         2.34 o                         
   3  -4  -8         18.60         13.66         1.75 o                         
   3  -4  -7        360.31        351.07         6.25 o                         
   3  -4  -6         80.03         71.95         2.97 o                         
   3  -4  -5        167.01        134.52         1.56 o                         
   3  -4  -4         48.53         44.62         1.03 o                         
   3  -4  -3       1072.48       1189.14         9.35 o                         
   3  -4  -2       1539.59       1477.41         6.43 o                         
   3  -4  -1        209.96        209.42         2.53 o                         
   3  -4   0        363.01        381.55         3.12 o                         
   3  -4   1       1862.81       1992.93         5.41 o                         
   3  -4   2        198.62        188.16         2.68 o                         
   3  -4   3        588.40        680.85         4.85 o                         
   3  -4   4       5734.26       6321.38        14.81 o                         
   3  -4   5       2840.06       2893.00        14.34 o                         
   3  -4   6       1900.35       1896.87        11.83 o                         
   3  -4   7       1944.83       2060.57         5.58 o                         
   3  -4   8        549.42        544.06         3.34 o                         
   3  -4   9        704.16        585.52         3.17 o                         
   3  -4  10        173.17        188.81         1.96 o                         
   3  -4  11        182.61        194.40         1.94 o                         
   3  -4  12         72.79         74.62         1.30 o                         
   3  -4  12        213.09        208.77         1.96 o                         
   3  -4  13         13.71         13.06         0.85 o                         
   3  -4  13         14.70         12.38         0.90 o                         
   3  -4  14          8.08          7.20         0.51 o                         
   3  -4  15          7.92          8.55         0.43 o                         
   3  -4  16         16.03         16.01         0.47 o                         
   3  -4  17         29.28         29.31         0.52 o                         
   3  -4  18          5.22          7.30         0.41 o                         
   3  -4  19          4.98          4.84         0.42 o                         
  -3   3  17          8.28         10.86         0.50 o                         
  -3   3  16          6.67          7.95         0.56 o                         
  -3   3  15         47.75         48.39         0.75 o                         
  -3   3  14        108.07        120.39         1.04 o                         
  -3   3  13         50.02         54.76         0.80 o                         
   3  -3 -12         25.98         27.11         0.65 o                         
   3  -3 -11         83.25         70.53         1.01 o                         
   3  -3 -10        198.22        199.89         3.00 o                         
   3  -3  -9        287.11        271.05         3.30 o                         
   3  -3  -8         28.84         26.25         1.46 o                         
   3  -3  -7        267.30        272.86         3.78 o                         
   3  -3  -6         26.64         26.32         0.74 o                         
   3  -3  -5        704.24        786.31         5.60 o                         
   3  -3  -4       2975.75       3034.64        14.97 o                         
   3  -3  -3        444.59        473.74         5.88 o                         
   3  -3  -2        273.34        231.94         4.05 o                         
   3  -3  -1          9.13          8.51         0.67 o                         
   3  -3   0       1916.16       1834.87         5.41 o                         
   3  -3   1       2695.76       2676.87         6.27 o                         
   3  -3   2        443.08        488.25         3.74 o                         
   3  -3   3        320.09        267.43         3.99 o                         
   3  -3   4         70.95         63.34         2.07 o                         
   3  -3   5        231.57        250.63         2.87 o                         
   3  -3   6        447.46        477.55         3.98 o                         
   3  -3   7        415.12        408.40         2.24 o                         
   3  -3   8         91.86         84.70         1.26 o                         
   3  -3   9        221.00        246.04         5.13 o                         
   3  -3   9        280.55        273.43         2.22 o                         
   3  -3  10        390.89        359.94         5.81 o                         
   3  -3  10        435.14        434.92         3.29 o                         
   3  -3  11        112.45        107.45         1.62 o                         
   3  -3  12        153.66        162.13         1.43 o                         
   3  -3  13        227.48        218.04         1.78 o                         
   3  -3  14         11.71          9.47         0.55 o                         
   3  -3  15          9.18         10.02         0.45 o                         
   3  -3  16         88.80         98.91         0.93 o                         
   3  -3  17          2.86          4.12         0.33 o                         
   3  -3  18         25.03         26.41         0.44 o                         
   3  -3  19         40.68         42.20         0.74 o                         
  -3   2  18          1.69          1.73         0.17 o                         
  -3   2  17         11.84         11.90         0.43 o                         
  -3   2  16         15.65         13.73         0.51 o                         
  -3   2  15          3.18          4.44         0.63 o                         
  -3   2  14         15.16         14.25         0.85 o                         
  -3   2  13        199.28        199.06         2.43 o                         
  -3   2  12          7.06          9.87         0.81 o                         
   3  -2 -11         11.50         11.18         0.66 o                         
   3  -2 -10          2.30          2.58         0.84 o                         
   3  -2  -9        209.26        206.00         3.35 o                         
   3  -2  -8         29.09         29.08         2.20 o                         
   3  -2  -7         77.18         69.44         2.76 o                         
   3  -2  -6        264.84        261.07         3.30 o                         
   3  -2  -5        105.75        105.92         2.09 o                         
   3  -2  -4        264.04        313.01         4.73 o                         
   3  -2  -3        399.63        415.86         5.10 o                         
   3  -2  -2        102.23        112.92         2.87 o                         
   3  -2  -1        256.57        264.45         1.73 o                         
   3  -2   0        481.89        420.39         2.13 o                         
   3  -2   0        577.40        621.10         3.86 o                         
   3  -2   1         69.10         64.00         1.39 o                         
   3  -2   2       8149.02       8181.73        11.77 o                         
   3  -2   3        120.55        100.23         1.71 o                         
   3  -2   4       1621.80       1834.84         7.00 o                         
   3  -2   5         13.53         13.71         0.90 o                         
   3  -2   6        492.72        491.34         3.96 o                         
   3  -2   7        172.49        192.72         2.65 o                         
   3  -2   8        149.37        148.86         3.74 o                         
   3  -2   9          5.25          4.77         1.11 o                         
   3  -2  10        304.66        349.67         6.41 o                         
   3  -2  11         33.10         35.86         1.03 o                         
  -3   2 -12          7.75         12.69         0.49 o                         
  -3   2 -13          0.07          1.63         0.37 o                         
  -3   2 -14         29.93         32.65         0.64 o                         
  -3   2 -15          2.13          2.56         0.31 o                         
   3  -2  16         42.65         47.75         0.69 o                         
   3  -2  17          0.07          1.25         0.30 o                         
   3  -2  18         29.85         33.73         0.59 o                         
   3  -2  19         34.98         34.77         0.65 o                         
  -3   1  18          1.25          1.02         0.36 o                         
  -3   1  17          0.83          2.05         0.37 o                         
  -3   1  16         55.74         59.55         0.68 o                         
  -3   1  15         74.73         88.17         0.89 o                         
  -3   1  14        141.82        149.38         1.21 o                         
  -3   1  13         98.97        101.54         1.31 o                         
   3  -1 -12        391.92        410.89         2.34 o                         
   3  -1 -11          3.63          2.95         0.89 o                         
   3  -1 -10         37.21         33.07         1.54 o                         
   3  -1  -9          1.57          2.46         0.77 o                         
   3  -1  -8        933.23        976.99         8.97 o                         
   3  -1  -7       1064.17       1043.51         8.80 o                         
   3  -1  -6        472.47        518.65         5.90 o                         
   3  -1  -5         37.33         28.68         1.21 o                         
   3  -1  -4        467.84        490.92         5.48 o                         
   3  -1  -3          6.01          6.04         1.15 o                         
   3  -1  -2         48.19         44.10         1.76 o                         
   3  -1  -1         31.02         29.80         1.12 o                         
   3  -1  -1         33.50         28.77         1.50 o                         
   3  -1   0        720.03        669.68         3.71 o                         
   3  -1   1         59.72         71.15         1.34 o                         
   3  -1   2         23.02         23.37         0.76 o                         
   3  -1   3       7422.42       7422.19        13.02 o                         
   3  -1   4        290.52        264.02         2.64 o                         
   3  -1   5        266.57        259.38         2.71 o                         
   3  -1   6        536.44        570.35         5.63 o                         
   3  -1   7         24.81         21.44         0.71 o                         
   3  -1   8        940.36        989.36         4.47 o                         
   3  -1   9        193.98        170.84         2.05 o                         
   3  -1  10         35.95         40.14         1.03 o                         
   3  -1  11         65.23         62.23         2.84 o                         
  -3   1 -12         20.83         22.40         0.86 o                         
  -3   1 -13         45.14         39.11         0.83 o                         
  -3   1 -14        209.19        206.94         1.65 o                         
  -3   1 -15         56.59         58.29         0.76 o                         
  -3   1 -16          1.80          1.22         0.27 o                         
   3  -1  17          3.39          2.80         0.31 o                         
   3  -1  18          9.65          8.57         0.36 o                         
  -3   0  19          1.27          1.60         0.27 o                         
  -3   0  18         35.72         28.72         0.57 o                         
  -3   0  17          7.27          7.29         0.33 o                         
  -3   0  16         12.96         13.71         0.44 o                         
  -3   0  15        186.99        187.13         1.29 o                         
  -3   0  14         22.95         21.23         0.57 o                         
  -3   0  13        157.16        170.00         1.61 o                         
  -3   0  12          2.84          2.46         0.45 o                         
   3   0 -11         37.99         29.43         0.92 o                         
   3   0 -10        864.23        838.04         6.43 o                         
   3   0  -9         56.79         51.88         1.65 o                         
   3   0  -8          1.04          2.95         1.22 o                         
   3   0  -7          9.01         12.76         1.39 o                         
   3   0  -6        685.67        646.95         6.08 o                         
  -3   0   5       1000.68        949.41         5.25 o                         
   3   0  -5       1279.20       1302.74         8.04 o                         
   3   0  -4        141.65        137.97         2.85 o                         
   3   0  -3         53.99         52.53         1.80 o                         
   3   0  -2        372.64        331.39         3.93 o                         
   3   0  -1        130.17        109.36         1.79 o                         
   3   0  -1        221.91        177.89         2.95 o                         
   3   0   0         26.51         26.50         0.99 o                         
   3   0   0         44.60         40.96         1.59 o                         
   3   0   1        134.42        118.56         2.02 o                         
   3   0   1        223.27        198.60         2.98 o                         
   3   0   2        321.98        298.16         2.47 o                         
   3   0   3         39.87         41.43         1.10 o                         
   3   0   4        129.35        149.42         2.74 o                         
   3   0   5       1091.06       1239.00         7.66 o                         
   3   0   6        602.46        615.28         5.69 o                         
   3   0   7          6.57          8.29         0.64 o                         
   3   0   8          1.44          6.28         0.58 o                         
   3   0   9         72.90         65.96         1.38 o                         
   3   0  10         73.17         85.51         1.45 o                         
  -3   0 -11        105.45         95.74         1.14 o                         
  -3   0 -12          0.47          0.39         0.39 o                         
  -3   0 -13         86.64         86.31         0.98 o                         
  -3   0 -14          0.43          1.06         0.36 o                         
  -3   0 -15         10.65         13.17         0.48 o                         
  -3   0 -16         43.32         42.05         0.60 o                         
  -3   0 -17          3.55          4.15         0.29 o                         
   3   0  18          4.13          4.75         0.43 o                         
  -3  -1  19         32.12         33.79         0.66 o                         
  -3  -1  18          9.01         10.95         0.43 o                         
  -3  -1  17          5.92          5.63         0.42 o                         
  -3  -1  16          2.48          3.83         0.45 o                         
  -3  -1  15          2.80          4.77         0.39 o                         
  -3  -1  14         48.57         50.87         0.77 o                         
  -3  -1  13          0.61          0.60         0.43 o                         
  -3  -1  12         60.43         58.04         0.91 o                         
  -3  -1  11          0.43          1.30         0.46 o                         
   3   1 -10         38.64         32.16         1.88 o                         
   3   1  -9        197.83        172.15         3.71 o                         
   3   1  -8        860.56        928.36         7.64 o                         
   3   1  -7         31.82         28.29         1.60 o                         
  -3  -1   6        204.57        194.05         2.44 o                         
   3   1  -6        475.41        518.48         5.04 o                         
  -3  -1   5        327.86        311.00         3.24 o                         
   3   1  -5        357.08        336.11         4.18 o                         
   3   1  -4        201.23        196.02         2.03 o                         
   3   1  -3       7045.27       7403.33        17.66 o                         
   3   1  -2         22.28         25.18         1.29 o                         
   3   1  -1         14.29         15.20         0.67 o                         
   3   1  -1         48.39         64.23         1.84 o                         
   3   1   0        273.08        277.17         2.70 o                         
   3   1   0        637.30        651.26         5.05 o                         
   3   1   1         24.81         19.78         0.73 o                         
   3   1   2         34.78         33.28         0.94 o                         
   3   1   3          8.79          9.62         1.09 o                         
   3   1   4        591.30        593.52         5.06 o                         
   3   1   5         26.53         23.09         1.36 o                         
   3   1   6        474.28        534.07         5.17 o                         
   3   1   7       1086.49        984.60         4.29 o                         
   3   1   8        421.62        474.45         3.32 o                         
   3   1   9         19.77         23.01         0.93 o                         
   3   1  10         67.66         57.76         1.23 o                         
   3   1  11         22.80         24.99         0.68 o                         
  -3  -1 -12        575.51        611.75         3.02 o                         
  -3  -1 -13         50.45         43.44         0.75 o                         
  -3  -1 -14         46.79         53.06         0.78 o                         
  -3  -1 -15         42.67         52.35         0.88 o                         
  -3  -1 -16        125.84        141.03         1.20 o                         
   3   1  17         61.72         81.72         1.23 o                         
  -3  -1 -18          0.04          0.63         0.34 o                         
  -3  -2  19         10.44          8.88         0.52 o                         
  -3  -2  18          1.62          1.40         0.36 o                         
  -3  -2  17         57.97         52.28         1.16 o                         
  -3  -2  16         40.38         41.79         0.82 o                         
  -3  -2  15          0.86          0.77         0.44 o                         
  -3  -2  14        152.04        138.05         1.14 o                         
  -3  -2  13        140.39        132.17         1.13 o                         
  -3  -2  12        388.29        369.90         1.69 o                         
  -3  -2  11         16.36         18.72         0.76 o                         
  -3  -2  11         38.95         34.54         1.01 o                         
  -3  -2  10        208.31        229.93         4.87 o                         
  -3  -2   9         14.29         13.37         1.40 o                         
  -3  -2   8        173.61        184.94         3.81 o                         
   3   2  -7        249.03        270.46         2.71 o                         
  -3  -2   6        370.82        359.40         3.68 o                         
  -3  -2   5          9.91         14.24         0.86 o                         
   3   2  -5         14.52         12.99         1.17 o                         
  -3  -2   4       1619.79       1830.13         5.94 o                         
   3   2  -3        142.93        141.67         1.69 o                         
   3   2  -1          0.16          1.63         0.32 o                         
   3   2  -1         47.24         41.23         1.52 o                         
   3   2   0        139.94        154.40         1.84 o                         
   3   2   0        468.83        569.64         4.37 o                         
   3   2   1         78.90        103.52         1.80 o                         
  -3  -2  -1        217.25        243.42         1.93 o                         
   3   2   2        107.82        110.55         1.30 o                         
   3   2   3        320.48        373.76         3.80 o                         
   3   2   4        372.34        395.28         3.97 o                         
   3   2   5        154.91        144.00         2.60 o                         
   3   2   7          6.80          6.38         0.56 o                         
   3   2   8         39.01         42.43         1.11 o                         
   3   2   9        115.28        120.73         1.65 o                         
  -3  -2 -10          2.59          2.73         0.41 o                         
  -3  -2 -11         11.59         14.16         0.59 o                         
  -3  -2 -12          5.34          6.10         0.54 o                         
  -3  -2 -13          0.65          2.35         0.40 o                         
   3   2  14         44.29         40.73         0.69 o                         
  -3  -2 -15          1.79          1.58         0.29 o                         
  -3  -2 -16         36.31         39.30         0.48 o                         
  -3  -2 -17         27.54         24.37         0.48 o                         
   3   2  18          3.85          2.63         0.25 o                         
  -3  -3  19        145.85        152.92         1.43 o                         
  -3  -3  18          2.30          4.46         0.41 o                         
  -3  -3  17         16.22         18.84         0.62 o                         
  -3  -3  16         63.72         66.09         0.98 o                         
  -3  -3  15          1.14          0.78         0.45 o                         
  -3  -3  14          1.23          1.49         0.48 o                         
  -3  -3  13          0.34          1.31         0.36 o                         
  -3  -3  12         38.53         42.48         0.78 o                         
  -3  -3  12        143.41        147.06         2.23 o                         
  -3  -3  11        170.75        174.30         1.84 o                         
  -3  -3  10         64.83         74.06         1.21 o                         
  -3  -3   9        238.08        230.68         4.51 o                         
  -3  -3   8        109.35        113.25         3.03 o                         
  -3  -3   7        449.64        510.88         4.75 o                         
  -3  -3   7        523.51        570.05         5.96 o                         
  -3  -3   6        363.63        375.24         4.12 o                         
  -3  -3   6        499.64        522.89         5.31 o                         
   3   3  -5        158.14        188.47         1.69 o                         
   3   3  -4        103.95        117.25         1.53 o                         
  -3  -3   3        423.91        426.51         4.52 o                         
   3   3  -2        302.41        360.62         2.70 o                         
   3   3  -1       2451.81       2734.19         7.12 o                         
   3   3   0        809.23        843.75         3.97 o                         
  -3  -3   0       1740.08       1830.06         5.50 o                         
   3   3   1          6.33          8.71         0.59 o                         
   3   3   2        203.07        186.96         1.81 o                         
   3   3   3        373.87        437.93         3.81 o                         
   3   3   4       2690.47       2890.26         7.74 o                         
  -3  -3  -5        611.65        737.22         6.46 o                         
  -3  -3  -6         10.64         11.45         1.00 o                         
   3   3   6         23.87         20.44         0.81 o                         
  -3  -3  -7        224.47        199.74         3.53 o                         
   3   3   7        302.34        293.23         2.49 o                         
   3   3   8         13.11         14.43         0.77 o                         
   3   3   9        137.11        141.40         1.80 o                         
  -3  -3 -10        168.43        179.51         1.26 o                         
  -3  -3 -11         22.44         25.55         0.52 o                         
  -3  -3 -12        199.78        195.37         1.40 o                         
   3   3  13         66.78         67.27         0.85 o                         
  -3  -3 -14         81.56         94.09         0.80 o                         
   3   3  15         10.43          8.50         0.33 o                         
  -3  -3 -16          2.88          2.48         0.29 o                         
   3   3  17          2.29          3.28         0.38 o                         
  -3  -4  19         23.67         23.01         0.69 o                         
  -3  -4  18        143.08        150.21         1.23 o                         
  -3  -4  17        128.69        137.08         1.35 o                         
  -3  -4  16         10.44          9.24         0.60 o                         
  -3  -4  15         19.38         16.52         0.42 o                         
  -3  -4  14         21.14         20.43         0.54 o                         
  -3  -4  13          1.46          3.04         0.37 o                         
  -3  -4  12        205.56        224.22         1.60 o                         
  -3  -4  12        255.24        274.14         2.93 o                         
  -3  -4  11        407.57        455.04         3.00 o                         
  -3  -4  10         25.41         30.70         0.85 o                         
  -3  -4   9       1031.46       1053.06         9.52 o                         
  -3  -4   8        585.73        622.28         6.68 o                         
  -3  -4   7        345.04        434.89         4.83 o                         
  -3  -4   7       1511.68       1582.52         4.50 o                         
  -3  -4   6        371.58        506.05         5.24 o                         
  -3  -4   6       1495.50       1530.36         8.97 o                         
  -3  -4   5       2510.71       2559.17         7.75 o                         
  -3  -4   4       5983.47       6687.98        11.87 o                         
  -3  -4   3        469.63        504.03         3.14 o                         
  -3  -4   2        285.22        269.36         2.40 o                         
  -3  -4   2        287.92        287.60         4.16 o                         
  -3  -4   1       2351.71       2588.04         7.53 o                         
  -3  -4   0        256.63        328.67         3.50 o                         
  -3  -4  -1        297.61        274.43         1.95 o                         
  -3  -4  -2       1332.83       1448.00         5.98 o                         
  -3  -4  -3       1317.58       1388.96         6.08 o                         
  -3  -4  -4         63.60         57.98         2.05 o                         
  -3  -4  -5        207.02        194.54         1.64 o                         
  -3  -4  -6          0.25          1.38         0.66 o                         
   3   4   6         54.76         37.15         0.97 o                         
   3   4   7        174.26        179.43         2.06 o                         
   3   4   8         13.13         11.12         0.73 o                         
  -3  -4  -9        167.57        171.87         1.47 o                         
  -3  -4 -10         67.81         62.23         0.72 o                         
  -3  -4 -11        164.21        158.99         1.09 o                         
  -3  -4 -12         11.39         13.47         0.50 o                         
  -3  -4 -13         11.57         13.51         0.41 o                         
  -3  -4 -14          0.79          1.28         0.28 o                         
   3   4  15         11.22         12.57         0.33 o                         
   3   4  16         24.63         21.08         0.62 o                         
  -3  -5  19         41.52         40.49         0.83 o                         
  -3  -5  18         19.34         25.13         0.60 o                         
  -3  -5  17         19.82         25.42         0.72 o                         
  -3  -5  16         95.47         99.20         0.80 o                         
  -3  -5  15          7.86          7.54         0.38 o                         
  -3  -5  14         16.00         17.78         0.49 o                         
  -3  -5  13         71.04         81.98         1.55 o                         
  -3  -5  13        198.67        204.76         2.67 o                         
  -3  -5  12          2.57          2.61         0.51 o                         
  -3  -5  12         10.26          6.71         1.03 o                         
  -3  -5  11        121.66        114.79         1.60 o                         
  -3  -5  10        138.25        136.75         1.66 o                         
  -3  -5   9          4.02          4.55         0.58 o                         
  -3  -5   8        994.54        989.59         7.70 o                         
  -3  -5   8       1302.44       1239.38         9.35 o                         
  -3  -5   7         78.26         88.60         2.50 o                         
  -3  -5   7        849.17        815.16         3.41 o                         
  -3  -5   6       1195.68       1272.17         3.72 o                         
  -3  -5   5        944.86        967.16         4.93 o                         
  -3  -5   4        132.21        138.52         1.81 o                         
  -3  -5   3        187.88        199.04         2.28 o                         
  -3  -5   3        189.17        209.21         3.74 o                         
  -3  -5   2        159.14        188.79         2.30 o                         
  -3  -5   1        219.78        258.86         3.58 o                         
  -3  -5   0         27.75         29.97         1.53 o                         
  -3  -5   0         32.32         27.52         1.40 o                         
  -3  -5  -1         35.22         24.55         1.07 o                         
  -3  -5  -2        180.07        162.25         2.28 o                         
  -3  -5  -3       1090.92       1152.81         6.00 o                         
  -3  -5  -4         18.22         19.81         1.07 o                         
  -3  -5  -5          1.68          1.90         0.68 o                         
  -3  -5  -6        115.08        102.10         2.71 o                         
   3   5   7          7.46          9.78         0.66 o                         
  -3  -5  -8          8.85          9.20         0.53 o                         
  -3  -5  -8         56.51         58.21         1.48 o                         
  -3  -5  -9         11.73         11.82         0.49 o                         
  -3  -5  -9         85.63         76.32         1.54 o                         
  -3  -5 -10         38.46         37.96         0.68 o                         
  -3  -5 -11         60.55         55.03         0.78 o                         
  -3  -5 -12          3.49          5.87         0.39 o                         
  -3  -5 -13          2.46          1.25         0.28 o                         
   3   5  14        101.74        113.23         0.74 o                         
   3   5  15          4.26          6.24         0.49 o                         
   3   5  16          5.71          3.90         0.29 o                         
  -3  -6  19          1.81          0.68         0.41 o                         
  -3  -6  18          0.64          0.95         0.36 o                         
  -3  -6  17         10.51         10.95         0.55 o                         
  -3  -6  16        750.09        770.45         2.11 o                         
  -3  -6  15         13.45         14.60         0.45 o                         
  -3  -6  14        143.75        146.30         1.45 o                         
  -3  -6  14        168.77        169.42         2.48 o                         
  -3  -6  13        657.71        676.31         3.08 o                         
  -3  -6  13        830.12        855.74         5.20 o                         
  -3  -6  12         35.61         41.15         1.06 o                         
  -3  -6  12         51.14         50.15         1.08 o                         
  -3  -6  11         20.95         24.02         0.75 o                         
  -3  -6  10        680.05        651.30         3.52 o                         
  -3  -6   9         44.17         44.24         1.03 o                         
  -3  -6   8        142.95        168.55         3.52 o                         
  -3  -6   8        427.11        393.07         5.38 o                         
  -3  -6   7        297.23        293.36         1.93 o                         
  -3  -6   6       1576.00       1756.68         4.72 o                         
  -3  -6   5         70.36         97.60         2.13 o                         
  -3  -6   5        104.27        131.74         3.16 o                         
  -3  -6   4        262.78        341.02         5.01 o                         
  -3  -6   3        234.13        228.36         2.07 o                         
  -3  -6   2          6.98          6.59         0.55 o                         
  -3  -6   1        169.38        222.91         1.95 o                         
  -3  -6   0       1756.93       1875.59         4.98 o                         
  -3  -6  -1        189.31        185.24         1.66 o                         
  -3  -6  -2        119.30        121.38         2.19 o                         
  -3  -6  -3       1920.59       1993.32         4.81 o                         
  -3  -6  -4        142.45        138.34         2.40 o                         
  -3  -6  -5         46.39         44.64         1.96 o                         
  -3  -6  -5         59.84         52.74         2.49 o                         
  -3  -6  -6         84.08         70.50         3.08 o                         
  -3  -6  -7        500.23        485.35         2.45 o                         
  -3  -6  -8        107.78        103.70         1.29 o                         
  -3  -6  -9          0.14          0.20         0.35 o                         
  -3  -6 -10          0.11          0.77         0.34 o                         
   3   6  11         20.54         21.83         0.65 o                         
   3   6  12         10.14         11.46         0.50 o                         
  -3  -6 -13          5.55          4.86         0.33 o                         
   3   6  14          0.33          0.60         0.44 o                         
   3   6  15          0.00          0.25         0.30 o                         
  -3  -7  19          2.19          1.19         0.38 o                         
  -3  -7  18          3.12          2.83         0.55 o                         
  -3  -7  17          2.81          1.71         0.63 o                         
  -3  -7  16         14.87         17.90         0.48 o                         
  -3  -7  15          0.66          6.80         0.45 o                         
  -3  -7  14         27.18         32.16         0.79 o                         
  -3  -7  14         85.33        100.90         2.00 o                         
  -3  -7  13         27.91         33.74         1.15 o                         
  -3  -7  13        375.80        399.98         1.96 o                         
  -3  -7  12        150.41        152.25         1.00 o                         
  -3  -7  11        145.38        146.40         0.85 o                         
  -3  -7  10        297.13        276.65         1.39 o                         
  -3  -7   9        156.56        142.19         3.62 o                         
  -3  -7   8        118.30        112.55         1.48 o                         
  -3  -7   7        124.54        144.79         1.61 o                         
  -3  -7   6        363.86        333.95         2.34 o                         
  -3  -7   5        476.37        455.38         2.11 o                         
  -3  -7   4        209.75        189.48         1.40 o                         
  -3  -7   3         68.87         75.29         1.43 o                         
  -3  -7   2         26.22         22.44         0.90 o                         
  -3  -7   1        976.52        912.35         3.87 o                         
  -3  -7   0         20.47         22.52         0.78 o                         
  -3  -7  -1         15.69         21.95         0.72 o                         
  -3  -7  -2          7.75          4.70         0.92 o                         
  -3  -7  -3        140.58        132.38         2.48 o                         
  -3  -7  -4         14.70         12.39         1.29 o                         
  -3  -7  -4        125.21        121.05         3.59 o                         
  -3  -7  -5         18.39         13.22         1.75 o                         
  -3  -7  -6        320.94        219.45         5.47 o                         
  -3  -7  -6        447.19        454.34         2.40 o                         
  -3  -7  -7         66.57         63.52         1.52 o                         
  -3  -7  -7         81.36         76.94         1.64 o                         
  -3  -7  -8        128.07        127.72         1.42 o                         
  -3  -7  -9          9.23         11.57         0.84 o                         
  -3  -7  -9         38.83         44.27         1.32 o                         
  -3  -7 -10          6.62          5.65         0.49 o                         
  -3  -7 -11         26.59         29.20         1.02 o                         
  -3  -7 -12          0.13          0.24         0.35 o                         
  -3  -7 -13          0.00          0.61         0.31 o                         
  -3  -7 -14         74.19         71.01         0.52 o                         
  -3  -8  19          6.25          4.90         0.39 o                         
  -3  -8  18          0.16         -0.22         0.44 o                         
  -3  -8  17          5.04          4.06         0.62 o                         
  -3  -8  16          0.47          0.70         0.38 o                         
  -3  -8  15         19.45         15.91         0.41 o                         
  -3  -8  15         25.21         19.87         1.22 o                         
  -3  -8  14         77.31         77.19         1.07 o                         
  -3  -8  14         87.69         88.95         1.04 o                         
  -3  -8  13         98.23        109.07         1.85 o                         
  -3  -8  13        132.70        139.44         1.09 o                         
  -3  -8  12        907.06        936.50         2.33 o                         
  -3  -8  11        157.79        158.93         1.03 o                         
  -3  -8  10        102.77        106.28         0.99 o                         
  -3  -8   9       1421.74       1423.76         3.22 o                         
  -3  -8   8        120.04        123.02         1.80 o                         
  -3  -8   7        337.18        365.08         2.88 o                         
  -3  -8   6        657.24        618.67         3.29 o                         
  -3  -8   5         26.72         24.50         0.66 o                         
  -3  -8   4       1286.93       1289.65         3.67 o                         
  -3  -8   3        405.69        427.01         3.43 o                         
  -3  -8   2         20.62         20.00         0.93 o                         
  -3  -8   1         79.98         84.51         1.07 o                         
  -3  -8   0        239.42        229.22         1.57 o                         
  -3  -8  -1         36.79         36.53         0.99 o                         
  -3  -8  -2         30.90         29.28         0.93 o                         
  -3  -8  -3        136.51        120.30         1.61 o                         
  -3  -8  -4        582.38        598.48         1.90 o                         
  -3  -8  -5        294.50        270.00         1.85 o                         
  -3  -8  -6        104.46         95.13         1.31 o                         
  -3  -8  -7          3.33          3.71         0.77 o                         
  -3  -8  -7         72.53         82.56         1.18 o                         
  -3  -8  -8        447.28        432.84         1.99 o                         
  -3  -8  -9         42.96         48.51         0.94 o                         
  -3  -8 -10         41.75         45.15         0.86 o                         
  -3  -8 -11         46.88         50.06         0.78 o                         
  -3  -8 -12          0.31          2.67         0.34 o                         
  -3  -8 -13         53.66         52.02         0.74 o                         
  -3  -9  19         21.93         16.95         0.38 o                         
  -3  -9  18         41.29         40.50         0.84 o                         
  -3  -9  17          5.62          4.51         0.37 o                         
  -3  -9  16         14.78         15.21         0.41 o                         
  -3  -9  15         14.98         14.64         0.44 o                         
  -3  -9  15         15.02         16.47         1.04 o                         
  -3  -9  14         19.13         22.81         0.92 o                         
  -3  -9  14         25.94         24.68         0.65 o                         
  -3  -9  13        157.29        147.48         0.92 o                         
  -3  -9  12         55.99         59.37         0.68 o                         
  -3  -9  11        295.83        306.87         1.58 o                         
  -3  -9  10        114.01        125.66         0.96 o                         
  -3  -9   9        153.19        157.33         1.04 o                         
  -3  -9   8        302.86        311.74         1.16 o                         
  -3  -9   7        263.82        268.88         1.53 o                         
  -3  -9   6        184.56        188.73         2.12 o                         
  -3  -9   5        388.33        387.14         2.56 o                         
  -3  -9   4        296.38        292.98         2.17 o                         
  -3  -9   3         35.43         33.51         1.35 o                         
  -3  -9   2        316.17        299.95         2.54 o                         
  -3  -9   1         93.32         93.34         1.18 o                         
  -3  -9   0         90.23         77.27         1.39 o                         
  -3  -9  -1         85.68         94.33         0.70 o                         
  -3  -9  -2        223.00        216.92         0.92 o                         
  -3  -9  -3         80.39         82.61         0.68 o                         
  -3  -9  -4          3.66          6.88         0.37 o                         
  -3  -9  -5        102.42         92.23         0.90 o                         
  -3  -9  -6         81.49         70.08         0.80 o                         
  -3  -9  -7          0.54          1.65         0.46 o                         
  -3  -9  -7         84.07         84.96         1.14 o                         
  -3  -9  -8          0.11          0.51         0.41 o                         
  -3  -9  -8          7.06          8.35         0.89 o                         
  -3  -9  -9          0.90          1.79         0.58 o                         
  -3  -9 -10         36.07         37.00         0.67 o                         
  -3  -9 -11          2.50          1.05         0.29 o                         
  -3  -9 -12          9.27          9.24         0.46 o                         
  -3 -10  18         54.64         61.49         0.60 o                         
  -3 -10  17          1.03          3.26         0.32 o                         
  -3 -10  16         37.13         35.63         0.61 o                         
  -3 -10  16         39.73         40.74         1.11 o                         
  -3 -10  15        100.44        102.63         1.07 o                         
  -3 -10  15        100.74         98.70         1.14 o                         
  -3 -10  14         23.63         26.62         0.92 o                         
  -3 -10  14         24.64         27.19         0.64 o                         
  -3 -10  13         41.75         38.40         0.55 o                         
  -3 -10  12        139.76        150.56         0.93 o                         
  -3 -10  11         15.14         15.85         0.39 o                         
  -3 -10  10        294.36        286.56         0.95 o                         
  -3 -10   9        269.15        279.19         0.97 o                         
  -3 -10   8        651.94        640.78         1.36 o                         
  -3 -10   7         14.56         21.11         0.34 o                         
  -3 -10   6         23.53         29.90         0.38 o                         
  -3 -10   5       3080.19       3081.63         3.14 o                         
  -3 -10   4         61.67         67.52         0.62 o                         
  -3 -10   3       1287.78       1342.45         2.39 o                         
  -3 -10   2         76.61         85.71         0.59 o                         
  -3 -10   1        105.22        100.28         0.69 o                         
  -3 -10   0        533.07        568.99         1.53 o                         
  -3 -10  -1         59.99         60.22         0.62 o                         
  -3 -10  -2          3.06          2.88         0.35 o                         
  -3 -10  -3        952.86        960.76         2.31 o                         
  -3 -10  -4        326.00        308.21         1.48 o                         
  -3 -10  -5        113.29        112.37         1.12 o                         
  -3 -10  -6         33.48         39.49         0.73 o                         
  -3 -10  -7         44.34         43.42         0.80 o                         
  -3 -10  -7         46.42         45.90         1.23 o                         
  -3 -10  -8         21.59         18.09         0.55 o                         
  -3 -10  -9         14.68         16.68         0.76 o                         
  -3 -10 -10         13.49         11.23         0.60 o                         
  -3 -10 -11         26.31         28.40         0.61 o                         
  -3 -11  18          1.09          1.72         0.18 o                         
  -3 -11  17          2.75          3.25         0.23 o                         
  -3 -11  16          2.41          4.49         0.33 o                         
  -3 -11  16          7.46         13.54         0.76 o                         
  -3 -11  15         13.33         11.44         0.63 o                         
  -3 -11  15         34.32         31.12         0.70 o                         
  -3 -11  14          8.65         11.55         0.50 o                         
  -3 -11  13         35.19         33.83         0.49 o                         
  -3 -11  12        147.33        145.55         0.90 o                         
  -3 -11  11        390.13        370.40         1.32 o                         
  -3 -11  10         23.32         27.61         0.42 o                         
  -3 -11   9         86.24         83.48         0.53 o                         
  -3 -11   8        187.59        175.95         0.76 o                         
  -3 -11   7         67.33         72.02         0.57 o                         
  -3 -11   6        366.02        343.31         1.12 o                         
  -3 -11   5        288.86        305.63         1.21 o                         
  -3 -11   4        124.93        144.75         1.05 o                         
  -3 -11   3        415.95        446.21         1.53 o                         
  -3 -11   2         29.40         33.40         0.47 o                         
  -3 -11   1         97.60        103.73         0.70 o                         
  -3 -11   0        407.23        462.47         1.57 o                         
  -3 -11  -1         70.76         79.02         0.76 o                         
  -3 -11  -2        220.88        245.45         1.10 o                         
  -3 -11  -3        169.56        180.15         1.16 o                         
  -3 -11  -4         74.67         88.45         0.98 o                         
  -3 -11  -5         30.36         27.69         0.63 o                         
  -3 -11  -6         12.26         10.40         0.63 o                         
  -3 -11  -6         13.17         13.37         0.92 o                         
  -3 -11  -7          0.10          0.77         0.34 o                         
  -3 -11  -8          0.03          0.06         0.24 o                         
  -3 -11  -9          3.37          3.89         0.45 o                         
  -3 -11 -10         27.23         27.65         0.55 o                         
  -3 -12  17         91.76         92.09         0.64 o                         
  -3 -12  16         82.52         79.90         0.71 o                         
  -3 -12  16         98.63        101.06         1.20 o                         
  -3 -12  15          0.23          3.63         0.26 o                         
  -3 -12  14         60.57         68.05         0.64 o                         
  -3 -12  13         12.65         12.51         0.44 o                         
  -3 -12  12         13.44         11.39         0.39 o                         
  -3 -12  11         17.94         17.86         0.37 o                         
  -3 -12  10         49.15         49.00         0.44 o                         
  -3 -12   9         63.27         70.82         0.54 o                         
  -3 -12   8        181.78        189.45         0.90 o                         
  -3 -12   7        271.16        285.61         1.13 o                         
  -3 -12   6        272.60        299.07         1.12 o                         
  -3 -12   5        636.87        646.96         1.76 o                         
  -3 -12   4        307.13        305.71         1.49 o                         
  -3 -12   3         23.96         25.10         0.48 o                         
  -3 -12   2        699.22        711.74         1.85 o                         
  -3 -12   1        247.01        258.39         1.21 o                         
  -3 -12   0         90.68        106.41         0.79 o                         
  -3 -12  -1        377.96        378.42         1.33 o                         
  -3 -12  -2        537.73        556.94         1.64 o                         
  -3 -12  -3        138.58        141.64         0.94 o                         
  -3 -12  -4          6.36          9.11         0.48 o                         
  -3 -12  -5         19.05         20.74         0.51 o                         
  -3 -12  -6          7.89          6.24         0.35 o                         
  -3 -12  -7          4.97          6.57         0.47 o                         
  -3 -12  -8          3.80          3.86         0.40 o                         
  -3 -13  16          1.43          6.90         0.21 o                         
  -3 -13  15         50.28         47.91         0.49 o                         
  -3 -13  14         22.27         26.48         0.59 o                         
  -3 -13  13         79.71         99.73         0.85 o                         
  -3 -13  12          4.22          7.70         0.45 o                         
  -3 -13  11         26.99         31.50         0.56 o                         
  -3 -13  10          2.51          3.97         0.27 o                         
  -3 -13   9         31.30         31.15         0.44 o                         
  -3 -13   8         14.91         16.55         0.37 o                         
  -3 -13   7         19.50         19.43         0.40 o                         
  -3 -13   6         25.48         29.91         0.48 o                         
  -3 -13   5         14.09         18.08         0.51 o                         
  -3 -13   4         14.41         14.20         0.57 o                         
  -3 -13   3         42.16         45.54         0.68 o                         
  -3 -13   2         28.82         33.15         0.54 o                         
  -3 -13   1         22.70         29.09         0.47 o                         
  -3 -13   0        125.58        141.14         0.89 o                         
  -3 -13  -1         26.26         31.33         0.48 o                         
  -3 -13  -2        335.22        370.81         1.39 o                         
  -3 -13  -3          5.53          7.85         0.52 o                         
  -3 -13  -3         98.91        109.62         0.91 o                         
  -3 -13  -4         27.13         29.42         0.52 o                         
  -3 -13  -5         19.26         19.79         0.36 o                         
  -3 -13  -6         25.96         28.16         0.59 o                         
  -3 -14  14         15.41         26.16         0.62 o                         
  -3 -14  13         10.34         14.32         0.71 o                         
  -3 -14  12         65.40         84.16         0.93 o                         
  -3 -14  11         49.86         51.72         0.72 o                         
  -3 -14  10         34.93         39.14         0.69 o                         
  -3 -14   9         53.80         63.41         0.63 o                         
  -3 -14   8          6.87          7.07         0.31 o                         
  -3 -14   7         22.34         21.55         0.44 o                         
  -3 -14   6         16.63         15.93         0.47 o                         
  -3 -14   5        200.29        194.27         1.40 o                         
  -3 -14   4         49.88         45.82         0.58 o                         
  -3 -14   3         13.97         11.92         0.50 o                         
  -3 -14   2         25.59         35.16         0.57 o                         
  -3 -14   1        177.44        182.16         0.93 o                         
  -3 -14   0         97.40        101.25         0.87 o                         
  -3 -14  -1          5.05          4.85         0.37 o                         
  -3 -14  -2        242.89        265.76         1.18 o                         
  -3 -14  -3         38.25         41.42         0.51 o                         
  -3 -14  -4         36.47         38.05         0.51 o                         
  -3 -14  -5         79.37         72.60         0.75 o                         
  -3 -15   7         30.48         30.26         0.90 o                         
  -3 -15   6         21.98         20.78         0.83 o                         
  -3 -15   5         10.37         15.56         0.79 o                         
  -3 -15   4         18.65         18.92         0.85 o                         
  -3 -15   3         15.56         18.41         0.56 o                         
  -3 -15   2        122.35        126.39         0.92 o                         
  -3 -15   1         39.77         40.53         0.68 o                         
  -3 -15   0         41.59         45.37         0.90 o                         
  -3 -15  -1          1.03          1.97         0.45 o                         
  -3 -15  -2          0.06          0.55         0.31 o                         
   4 -16   6          9.87          9.70         0.37 o                         
   4 -15  -1         97.65         84.38         0.57 o                         
   4 -15   0         12.78          9.08         0.43 o                         
   4 -15   0         37.45         32.22         0.67 o                         
   4 -15   1         41.62         35.96         0.54 o                         
   4 -15   2          8.69          9.18         0.33 o                         
   4 -15   3         29.68         35.10         0.49 o                         
   4 -15   4         38.12         42.83         0.55 o                         
   4 -15   5         17.12         16.43         0.41 o                         
   4 -15   6         19.17         21.33         0.77 o                         
   4 -15   7         25.33         22.05         0.56 o                         
   4 -15   8         70.74         66.79         0.76 o                         
   4 -15   9        107.36        113.68         0.75 o                         
   4 -15  10         25.84         27.82         0.68 o                         
   4 -14  -4         74.49         60.55         0.48 o                         
   4 -14  -3          2.95          1.46         0.36 o                         
   4 -14  -2          0.88          2.22         0.27 o                         
   4 -14  -1        167.64        165.87         0.88 o                         
   4 -14   0         63.11         77.33         0.60 o                         
   4 -14   1        122.55        124.97         0.80 o                         
   4 -14   2         93.20         86.18         0.86 o                         
   4 -14   3         50.21         49.91         0.62 o                         
   4 -14   4         17.16         17.62         0.52 o                         
   4 -14   5          8.70          7.08         0.33 o                         
   4 -14   6         95.39         94.45         0.67 o                         
   4 -14   7          1.13          3.24         0.33 o                         
   4 -14   8        115.34        117.79         0.88 o                         
   4 -14   9          6.26          7.89         0.50 o                         
   4 -14  10         12.06         10.63         0.49 o                         
   4 -14  11          8.23          9.63         0.42 o                         
   4 -14  12         23.17         30.43         0.38 o                         
   4 -14  13          1.03          1.15         0.26 o                         
   4 -14  13          7.43          8.41         0.40 o                         
   4 -13  -6         36.86         26.86         0.36 o                         
   4 -13  -5          3.86          3.89         0.30 o                         
   4 -13  -4          3.68          4.65         0.28 o                         
   4 -13  -3          0.42          0.51         0.32 o                         
   4 -13  -2         31.29         36.41         0.50 o                         
   4 -13  -1        129.86        137.84         0.86 o                         
   4 -13   0        289.30        279.66         1.28 o                         
   4 -13   1         51.51         54.86         0.71 o                         
   4 -13   2        181.06        170.01         1.02 o                         
   4 -13   3         17.39         16.87         0.46 o                         
   4 -13   4         32.24         33.36         0.73 o                         
   4 -13   5         39.12         39.94         0.69 o                         
   4 -13   6         57.71         55.26         0.76 o                         
   4 -13   7         11.80         10.93         0.46 o                         
   4 -13   8        108.05        114.41         1.10 o                         
   4 -13   9         16.29         18.10         0.46 o                         
   4 -13  10         40.86         38.88         0.48 o                         
   4 -13  11          1.65          1.36         0.27 o                         
   4 -13  12         18.31         15.49         0.35 o                         
   4 -13  13         37.42         34.50         0.70 o                         
   4 -13  13         40.37         38.09         0.43 o                         
   4 -13  14          0.01          1.23         0.27 o                         
   4 -13  15          2.20          1.02         0.21 o                         
   4 -12  -7          1.61          2.38         0.24 o                         
   4 -12  -6          0.00          0.35         0.35 o                         
   4 -12  -5         35.22         37.49         0.52 o                         
   4 -12  -4          3.49          4.27         0.41 o                         
   4 -12  -4         25.98         30.51         1.14 o                         
   4 -12  -3        230.94        245.55         2.21 o                         
   4 -12  -3        469.80        498.21         1.85 o                         
   4 -12  -2         69.60         71.54         0.68 o                         
   4 -12  -1        204.43        212.53         1.07 o                         
   4 -12   0          6.76          6.26         0.41 o                         
   4 -12   1        157.01        163.99         1.20 o                         
   4 -12   2          9.33          9.48         0.53 o                         
   4 -12   3        240.19        228.14         1.51 o                         
   4 -12   4         99.97        101.82         0.89 o                         
   4 -12   5        127.83        121.74         0.99 o                         
   4 -12   6         64.36         63.27         0.67 o                         
   4 -12   7         32.34         36.82         0.61 o                         
   4 -12   8         73.75         70.15         0.81 o                         
   4 -12   9         13.54         11.97         0.53 o                         
   4 -12  10         65.14         61.71         0.69 o                         
   4 -12  11          9.49         11.54         0.34 o                         
   4 -12  12         48.30         45.13         0.60 o                         
   4 -12  13         21.96         18.64         0.65 o                         
   4 -12  13         30.96         24.81         0.70 o                         
   4 -12  14          1.29          1.65         0.23 o                         
   4 -12  15         20.00         19.91         0.56 o                         
   4 -12  16          0.87          0.19         0.21 o                         
   4 -11  -9         30.00         29.52         0.64 o                         
   4 -11  -8          5.05          4.52         0.51 o                         
   4 -11  -7          0.94          1.37         0.27 o                         
   4 -11  -6         59.38         57.59         0.51 o                         
   4 -11  -5          3.71          2.70         0.37 o                         
   4 -11  -4          4.02          2.89         0.59 o                         
   4 -11  -4         31.32         28.21         0.89 o                         
   4 -11  -3         40.07         40.83         0.77 o                         
   4 -11  -2         50.75         53.37         0.68 o                         
   4 -11  -1        134.97        139.13         0.98 o                         
   4 -11   0        105.92        107.43         0.95 o                         
   4 -11   1         86.06         83.52         0.89 o                         
   4 -11   2        274.62        253.70         1.68 o                         
   4 -11   3        196.78        189.50         1.50 o                         
   4 -11   4         22.10         23.80         0.61 o                         
   4 -11   5         12.12         17.94         0.62 o                         
   4 -11   6        676.77        645.41         2.45 o                         
   4 -11   7        183.13        186.91         1.91 o                         
   4 -11   8         77.53         79.75         1.28 o                         
   4 -11   9        115.50        122.31         1.25 o                         
   4 -11  10          1.36          2.51         0.36 o                         
   4 -11  11          2.36          2.71         0.38 o                         
   4 -11  12          5.04          3.22         0.35 o                         
   4 -11  13          4.54          4.14         0.38 o                         
   4 -11  13        158.48        152.18         1.25 o                         
   4 -11  14         31.72         30.62         0.40 o                         
   4 -11  15          8.74          7.91         0.29 o                         
   4 -11  16         49.71         48.14         0.51 o                         
   4 -10 -10          0.68          1.40         0.41 o                         
   4 -10  -9          9.97          8.16         0.41 o                         
   4 -10  -8         66.04         73.10         0.73 o                         
   4 -10  -7         32.34         34.21         0.78 o                         
   4 -10  -6          5.45          7.90         0.62 o                         
   4 -10  -5         59.23         59.88         1.63 o                         
   4 -10  -4         48.20         47.59         1.05 o                         
   4 -10  -3         28.51         20.43         0.76 o                         
   4 -10  -2         91.96         85.04         0.91 o                         
   4 -10  -1        334.81        328.48         1.62 o                         
   4 -10   0        177.89        172.99         1.18 o                         
   4 -10   1        610.51        616.67         2.18 o                         
   4 -10   2        137.61        123.68         1.10 o                         
   4 -10   3         88.23         82.46         1.07 o                         
   4 -10   4       1278.60       1189.92         4.09 o                         
   4 -10   5         65.60         59.13         0.88 o                         
   4 -10   6        200.40        189.11         1.67 o                         
   4 -10   7       1057.13       1049.12         3.21 o                         
   4 -10   8        202.06        195.62         1.33 o                         
   4 -10   9        121.97        100.23         0.94 o                         
   4 -10  10        207.77        220.37         1.28 o                         
   4 -10  11        116.19        111.99         0.90 o                         
   4 -10  12         45.06         43.50         0.63 o                         
   4 -10  13         34.86         27.70         0.53 o                         
   4 -10  13         36.15         27.60         1.04 o                         
   4 -10  14         51.14         50.73         0.47 o                         
   4 -10  15         46.72         47.93         0.48 o                         
   4 -10  16         16.47         14.48         0.39 o                         
   4 -10  17         32.57         24.92         0.33 o                         
   4  -9 -12        124.19        113.74         0.65 o                         
   4  -9 -11         55.91         70.79         1.04 o                         
   4  -9 -10          2.07          3.98         0.39 o                         
   4  -9  -9         84.21         86.97         0.98 o                         
   4  -9  -8          0.18          1.05         0.48 o                         
   4  -9  -7         14.86         13.99         0.67 o                         
   4  -9  -6        180.59        203.87         1.34 o                         
   4  -9  -5         16.22         11.19         0.96 o                         
   4  -9  -5         34.05         20.32         1.28 o                         
   4  -9  -4        211.17        194.34         1.74 o                         
   4  -9  -3        174.67        159.45         1.62 o                         
   4  -9  -2         76.63         75.62         1.05 o                         
   4  -9  -1        109.31        101.08         1.19 o                         
   4  -9   0        313.42        289.40         1.62 o                         
   4  -9   1        535.19        508.76         1.95 o                         
   4  -9   2        338.90        321.46         1.83 o                         
   4  -9   3       1252.52       1153.89         3.73 o                         
   4  -9   4        132.72        114.97         1.62 o                         
   4  -9   5        180.56        165.44         1.53 o                         
   4  -9   6        649.35        604.90         2.36 o                         
   4  -9   7        241.23        212.26         1.37 o                         
   4  -9   8        531.29        494.86         1.94 o                         
   4  -9   9        236.07        222.97         1.30 o                         
   4  -9  10        251.96        214.17         1.24 o                         
   4  -9  11        299.51        290.70         1.66 o                         
   4  -9  12          2.13          4.58         0.70 o                         
   4  -9  12         21.08         21.00         0.78 o                         
   4  -9  13         79.95         78.74         0.83 o                         
   4  -9  13         81.64         71.96         1.53 o                         
   4  -9  14          2.90          3.54         0.34 o                         
   4  -9  15         19.16         23.72         0.41 o                         
   4  -9  16          6.43          9.21         0.28 o                         
   4  -9  17         29.43         25.17         0.33 o                         
   4  -9  18         46.86         38.24         0.50 o                         
   4  -8 -13          9.66          7.49         0.38 o                         
   4  -8 -12         25.20         26.43         0.47 o                         
  -4   8  11          4.17          5.10         0.30 o                         
   4  -8 -10          5.70          5.26         0.28 o                         
   4  -8  -9         45.09         45.71         0.68 o                         
   4  -8  -8         39.96         36.56         0.67 o                         
   4  -8  -7         37.13         33.02         0.57 o                         
   4  -8  -6         61.90         49.08         0.96 o                         
   4  -8  -5        176.53        163.75         1.61 o                         
   4  -8  -4        265.38        243.41         1.79 o                         
   4  -8  -3         59.54         46.41         1.01 o                         
   4  -8  -2        268.16        249.93         1.83 o                         
   4  -8  -1        420.41        378.22         2.27 o                         
   4  -8   0        226.73        210.07         5.17 o                         
   4  -8   2        440.30        404.37         6.64 o                         
   4  -8   3         68.17         54.80         2.85 o                         
   4  -8   4        218.31        207.97         2.48 o                         
   4  -8   5        419.58        357.78         3.17 o                         
   4  -8   6        120.98        111.46         1.42 o                         
   4  -8   7        660.67        589.00         2.46 o                         
   4  -8   8        397.40        403.81         2.36 o                         
   4  -8   9        252.01        224.92         1.50 o                         
   4  -8  10        468.93        457.57         2.57 o                         
   4  -8  11        841.68        792.95         3.27 o                         
   4  -8  12         89.43        100.56         1.23 o                         
   4  -8  12        108.05         98.42         1.64 o                         
   4  -8  13          0.96          2.62         0.37 o                         
   4  -8  14         27.67         28.00         0.70 o                         
   4  -8  15          0.20          1.37         0.31 o                         
   4  -8  16          1.69          3.10         0.28 o                         
   4  -8  17         59.48         55.14         0.43 o                         
   4  -8  18          5.93          4.01         0.24 o                         
   4  -7 -13         21.05         15.23         0.34 o                         
  -4   7  12          0.29          0.67         0.24 o                         
   4  -7 -11         18.07         23.02         0.39 o                         
   4  -7 -10          0.01          0.83         0.32 o                         
  -4   7   9         37.18         36.35         0.57 o                         
  -4   7   8        130.29        123.52         0.94 o                         
  -4   7   7        604.85        575.23         2.24 o                         
  -4   7   6        352.58        300.24         1.64 o                         
   4  -7  -5        186.53        177.09         4.81 o                         
   4  -7  -5        267.59        255.16         1.91 o                         
   4  -7  -4        247.25        233.38         1.72 o                         
   4  -7  -3         24.41         19.88         2.18 o                         
   4  -7  -2        428.61        419.10         4.49 o                         
   4  -7  -1         30.65         32.00         1.57 o                         
   4  -7   0          7.44          5.81         1.09 o                         
   4  -7   1         20.74         20.89         0.87 o                         
   4  -7   2        124.30        127.01         1.88 o                         
   4  -7   3        134.43        122.42         1.36 o                         
   4  -7   4        203.63        173.16         1.46 o                         
   4  -7   5         72.17         62.54         0.93 o                         
   4  -7   6         12.70          9.38         0.78 o                         
   4  -7   7        360.65        323.50         2.81 o                         
   4  -7   8         83.23         84.81         1.78 o                         
   4  -7   9       1438.95       1454.31         4.16 o                         
   4  -7  10        474.85        460.01         3.33 o                         
   4  -7  11         20.01         16.26         0.90 o                         
   4  -7  12         16.49         29.02         0.77 o                         
   4  -7  13          1.71          2.28         0.46 o                         
   4  -7  14          5.78          5.18         0.49 o                         
   4  -7  15         11.99         14.34         0.37 o                         
   4  -7  16          8.59          7.82         0.41 o                         
   4  -7  17          0.53          0.44         0.29 o                         
   4  -7  18          3.83          2.72         0.26 o                         
  -4   6  14          8.30          6.68         0.34 o                         
  -4   6  13          5.76          6.41         0.42 o                         
   4  -6 -12         10.61         12.06         0.37 o                         
  -4   6  11          3.71          5.62         0.35 o                         
   4  -6 -10         27.16         29.68         0.78 o                         
   4  -6  -9         13.61         13.40         0.66 o                         
   4  -6  -8        219.52        211.21         1.76 o                         
   4  -6  -7          0.79          2.25         0.47 o                         
   4  -6  -6         11.82         10.66         1.25 o                         
   4  -6  -6         12.48         14.83         1.15 o                         
   4  -6  -5        354.92        354.63         4.78 o                         
   4  -6  -4        644.60        648.25         8.42 o                         
   4  -6  -3         71.62         61.25         1.26 o                         
   4  -6  -2          8.17          6.48         0.68 o                         
   4  -6  -1        107.05         97.72         2.37 o                         
   4  -6   0        124.10        125.03         2.76 o                         
   4  -6   1         18.35         17.97         0.81 o                         
   4  -6   2       1071.45       1054.69         3.52 o                         
   4  -6   3        195.58        230.18         1.60 o                         
   4  -6   4        122.82        120.48         1.17 o                         
   4  -6   5        592.41        586.93         2.44 o                         
   4  -6   6        221.73        195.72         1.89 o                         
   4  -6   7         22.33         19.44         1.00 o                         
   4  -6   8         34.08         34.51         1.46 o                         
   4  -6   9        174.86        175.99         3.92 o                         
   4  -6  10         91.16         75.08         2.83 o                         
   4  -6  10        271.98        270.75         2.50 o                         
   4  -6  11        202.83        170.76         4.23 o                         
   4  -6  12        144.87        136.93         1.92 o                         
   4  -6  13        605.88        512.59         2.48 o                         
   4  -6  14         68.66         57.50         0.88 o                         
   4  -6  15        292.83        252.73         2.35 o                         
   4  -6  16        126.01        125.80         1.05 o                         
   4  -6  17          5.17          6.34         0.35 o                         
   4  -6  18          0.07          0.39         0.30 o                         
  -4   5  15          0.54          0.45         0.27 o                         
  -4   5  14          3.41          4.60         0.32 o                         
  -4   5  13         55.85         59.48         0.72 o                         
  -4   5  12         63.02         73.61         1.05 o                         
   4  -5 -11         30.32         27.86         0.77 o                         
   4  -5 -10         74.31         64.96         1.05 o                         
  -4   5   9         78.06         81.86         1.72 o                         
  -4   5   8         24.83         26.15         1.01 o                         
   4  -5  -7          8.60          8.57         0.73 o                         
   4  -5  -6        277.59        272.99         5.80 o                         
   4  -5  -5         80.00         64.94         1.28 o                         
   4  -5  -5         82.96         67.42         3.15 o                         
   4  -5  -4         18.73         17.26         0.86 o                         
   4  -5  -3        362.43        420.87         2.66 o                         
   4  -5  -2       1058.98       1014.37         4.09 o                         
   4  -5  -1        436.74        517.86         7.36 o                         
   4  -5   0        770.64        824.52         6.37 o                         
   4  -5   1         98.58         70.70         0.88 o                         
   4  -5   2         70.49         70.26         0.85 o                         
   4  -5   3        185.27        193.45         1.36 o                         
   4  -5   4       1269.32       1148.12         3.10 o                         
   4  -5   5       2402.48       2243.20         4.19 o                         
   4  -5   6        506.83        535.34         4.95 o                         
   4  -5   7        800.35        823.69         9.36 o                         
   4  -5   8        147.72        137.18         4.08 o                         
   4  -5   9         68.36         64.23         1.94 o                         
   4  -5  10         74.68         64.57         2.70 o                         
  -4   5 -11        367.36        335.40         2.50 o                         
   4  -5  12         11.88         12.25         0.85 o                         
   4  -5  13        138.34        112.26         1.22 o                         
   4  -5  14         21.98         17.74         0.91 o                         
   4  -5  15         86.97         83.12         1.48 o                         
   4  -5  16          0.03          5.39         0.45 o                         
  -4   5 -17          2.70          5.38         0.51 o                         
   4  -5  18         51.08         42.72         0.58 o                         
  -4   4  16         36.34         33.44         0.45 o                         
  -4   4  15          0.02          0.69         0.26 o                         
  -4   4  14         15.29         18.40         0.47 o                         
  -4   4  13         23.18         22.76         0.67 o                         
  -4   4  12          0.18          0.94         0.46 o                         
  -4   4  11        235.70        227.45         2.74 o                         
  -4   4  10        200.66        195.40         2.59 o                         
   4  -4  -9        397.25        368.47         2.86 o                         
   4  -4  -8        105.94        106.90         1.58 o                         
   4  -4  -7          3.45          4.20         1.47 o                         
   4  -4  -6          1.23          1.15         0.42 o                         
   4  -4  -5         11.96         11.43         0.67 o                         
   4  -4  -5         12.55         10.62         1.31 o                         
   4  -4  -4       2309.67       2354.44         5.50 o                         
   4  -4  -3         11.15         17.50         0.74 o                         
   4  -4  -2       1771.05       1740.18         5.43 o                         
   4  -4   1        117.03        126.44         2.42 o                         
   4  -4   2         37.40         29.14         1.36 o                         
   4  -4   3       1052.93       1162.13         6.92 o                         
   4  -4   4       2006.68       2024.46        12.89 o                         
   4  -4   5        806.62        787.31         8.33 o                         
   4  -4   6       1456.69       1399.44        11.29 o                         
   4  -4   7        145.80        130.23         2.56 o                         
   4  -4   8          0.04          1.18         0.70 o                         
   4  -4   9         30.06         31.60         0.86 o                         
  -4   4 -10          0.04          1.40         0.36 o                         
  -4   4 -11        442.08        406.79         2.11 o                         
  -4   4 -12        275.32        280.66         1.97 o                         
  -4   4 -13         37.35         36.94         0.80 o                         
  -4   4 -14         32.42         31.54         0.68 o                         
   4  -4  15         17.08         16.47         0.85 o                         
   4  -4  16          7.85          8.29         0.47 o                         
   4  -4  17        136.38        124.31         0.99 o                         
  -4   4 -18         67.96         67.66         0.85 o                         
  -4   3  17          8.87          5.59         0.27 o                         
  -4   3  15          3.01          2.93         0.38 o                         
  -4   3  14         15.24         16.99         0.59 o                         
  -4   3  13         74.21         87.07         1.15 o                         
  -4   3  12          5.12          6.37         0.56 o                         
  -4   3  11         15.03         21.22         1.13 o                         
  -4   3  10         55.76         59.53         1.58 o                         
   4  -3  -9         94.09         96.22         1.68 o                         
   4  -3  -8         22.88         20.86         2.11 o                         
   4  -3  -7          0.02          1.39         0.45 o                         
   4  -3  -6        614.95        615.66         3.10 o                         
   4  -3  -5         51.51         46.83         1.00 o                         
   4  -3  -5         58.18         57.91         2.80 o                         
   4  -3  -4         43.43         47.64         0.97 o                         
   4  -3  -4         68.96         73.40         2.95 o                         
   4  -3  -3        514.57        521.22         2.64 o                         
   4  -3  -2        116.79        108.23         3.24 o                         
   4  -3  -1        313.42        345.88         5.47 o                         
   4  -3   0        178.52        171.09         4.01 o                         
   4  -3   1       1357.34       1458.68         7.31 o                         
   4  -3   2        305.32        305.48         3.37 o                         
   4  -3   3        514.91        537.13         6.23 o                         
   4  -3   4        316.09        289.60         3.34 o                         
   4  -3   5        679.84        738.28         5.28 o                         
   4  -3   6         46.87         63.31         1.77 o                         
   4  -3   7         32.44         30.55         1.34 o                         
   4  -3   8        351.58        332.93         4.09 o                         
   4  -3   9         83.87         91.10         3.42 o                         
  -4   3 -10         19.34         17.68         0.71 o                         
  -4   3 -11        384.90        361.51         2.52 o                         
  -4   3 -12         14.88         15.61         0.50 o                         
  -4   3 -13          1.16          1.89         0.36 o                         
  -4   3 -14          0.54          2.08         0.34 o                         
  -4   3 -15        220.33        211.49         1.23 o                         
   4  -3  16         19.99         20.64         0.59 o                         
   4  -3  17         26.42         27.33         0.55 o                         
  -4   3 -18          9.25          9.43         0.46 o                         
  -4   2  17          5.81          2.99         0.22 o                         
  -4   2  16         84.47         97.00         1.29 o                         
  -4   2  15          5.62          7.41         0.45 o                         
  -4   2  14         88.66         93.27         1.52 o                         
  -4   2  13         37.20         43.24         1.19 o                         
  -4   2  12        219.48        213.91         1.82 o                         
  -4   2  11         62.64         62.72         1.61 o                         
   4  -2 -10          7.95          7.92         0.70 o                         
   4  -2  -9        309.71        304.15         2.78 o                         
   4  -2  -8         16.06         16.27         1.88 o                         
   4  -2  -7          0.44          0.49         0.40 o                         
   4  -2  -6         29.25         36.99         0.83 o                         
   4  -2  -5        657.73        612.53         3.09 o                         
   4  -2  -5       1459.10       1510.47        11.65 o                         
   4  -2  -4        123.31        127.44         3.50 o                         
   4  -2  -3        269.92        280.28         3.39 o                         
   4  -2  -2        226.98        228.86         4.29 o                         
   4  -2  -1        252.13        263.71         4.66 o                         
   4  -2   0        512.51        566.68         4.32 o                         
   4  -2   1        441.23        456.73         3.87 o                         
   4  -2   2        492.95        476.12         3.24 o                         
   4  -2   3        430.73        531.43         4.21 o                         
   4  -2   4        183.22        168.77         2.48 o                         
   4  -2   5         91.75        117.59         2.17 o                         
   4  -2   6         66.92         74.43         2.66 o                         
   4  -2   6         66.94         79.28         1.23 o                         
   4  -2   7          3.11          5.16         0.74 o                         
   4  -2   7         16.03         16.40         0.83 o                         
   4  -2   8         29.52         30.57         0.82 o                         
   4  -2   9         45.86         39.11         1.05 o                         
  -4   2 -10        654.22        649.30         2.66 o                         
  -4   2 -11        311.30        295.51         2.53 o                         
  -4   2 -12         84.35         94.24         1.16 o                         
  -4   2 -13         57.08         53.66         0.90 o                         
  -4   2 -14         24.31         23.50         0.65 o                         
  -4   2 -15          3.33          3.18         0.34 o                         
  -4   2 -16          0.72          1.72         0.29 o                         
   4  -2  17          4.32          7.34         0.41 o                         
  -4   1  17         54.57         59.62         0.65 o                         
  -4   1  16         86.29         92.67         0.97 o                         
  -4   1  15          0.54          1.24         0.34 o                         
  -4   1  14         91.33         90.75         1.14 o                         
  -4   1  13          0.63          1.18         0.59 o                         
  -4   1  12         11.29         10.20         0.76 o                         
   4  -1 -11        291.46        254.96         6.13 o                         
   4  -1 -10         18.21         14.14         1.25 o                         
   4  -1  -9          0.76          0.59         1.21 o                         
   4  -1  -8        535.28        557.69         7.95 o                         
   4  -1  -7        173.39        161.49         4.21 o                         
   4  -1  -6          3.70          3.83         0.45 o                         
   4  -1  -6         15.17         14.62         1.74 o                         
   4  -1  -5        278.25        283.70         4.95 o                         
   4  -1  -4        814.13        806.05         7.76 o                         
   4  -1  -3         55.46         47.76         1.54 o                         
   4  -1  -2          6.33          5.52         1.26 o                         
   4  -1  -1        410.78        435.38         5.48 o                         
   4  -1   0        597.80        599.57         5.43 o                         
   4  -1   0        779.46        794.76         7.33 o                         
   4  -1   1        270.44        300.36         4.01 o                         
   4  -1   1        531.08        602.07         6.42 o                         
   4  -1   2        110.58        111.68         1.60 o                         
   4  -1   3        398.96        370.04         3.38 o                         
   4  -1   4        587.56        628.68         6.54 o                         
   4  -1   4        813.04        884.84         7.57 o                         
   4  -1   5        162.07        178.31         3.75 o                         
   4  -1   5        577.73        544.40         2.79 o                         
   4  -1   6          3.58          3.36         0.68 o                         
   4  -1   6         74.75         57.59         1.20 o                         
   4  -1   7        797.43        881.15         3.68 o                         
   4  -1   8          0.81          2.14         0.46 o                         
   4  -1   9        185.42        185.87         2.10 o                         
   4  -1  10         54.36         54.60         0.90 o                         
  -4   1 -11        180.12        169.91         1.45 o                         
  -4   1 -12        278.18        279.87         2.05 o                         
  -4   1 -13         26.59         27.89         0.61 o                         
   4  -1  14        194.87        205.23         1.35 o                         
  -4   1 -15         27.91         32.18         0.50 o                         
  -4   1 -16          0.02          0.88         0.29 o                         
  -4   1 -17         23.95         32.20         0.54 o                         
  -4   0  18          0.17          0.22         0.34 o                         
  -4   0  17         89.15        102.63         0.91 o                         
  -4   0  16         14.90         15.36         0.54 o                         
  -4   0  15        188.37        186.12         1.20 o                         
  -4   0  14        134.16        131.82         1.07 o                         
  -4   0  13          7.98          8.31         0.44 o                         
  -4   0  12          0.11          0.41         0.43 o                         
   4   0 -11         12.83         15.39         0.80 o                         
   4   0 -10         45.41         42.42         1.17 o                         
   4   0  -9          1.77          2.95         1.26 o                         
   4   0  -8        226.24        216.53         4.81 o                         
   4   0  -7         89.89         92.15         3.08 o                         
   4   0  -6         89.61        112.28         3.26 o                         
  -4   0   5        514.72        431.01         4.42 o                         
   4   0  -5        692.25        655.34         6.94 o                         
   4   0  -4        496.77        497.81         5.82 o                         
   4   0  -3        330.93        336.51         3.39 o                         
   4   0  -2         28.19         32.91         1.86 o                         
   4   0  -1       1023.82       1126.84         8.40 o                         
   4   0   0        107.51        120.49         2.29 o                         
   4   0   0        180.89        200.59         3.71 o                         
   4   0   1        515.81        601.22         5.30 o                         
   4   0   1        974.30       1081.66         7.88 o                         
   4   0   2         33.50         33.19         1.39 o                         
   4   0   2         37.14         38.49         1.87 o                         
   4   0   3        234.25        244.74         3.77 o                         
   4   0   3        350.99        358.30         4.72 o                         
   4   0   4        249.57        247.13         4.08 o                         
   4   0   4        472.37        491.22         5.53 o                         
   4   0   5        260.12        259.97         3.06 o                         
   4   0   5        611.42        514.59         3.04 o                         
   4   0   6        126.31        147.00         1.46 o                         
   4   0   7          0.16          1.11         0.40 o                         
   4   0   8          9.80         11.49         0.65 o                         
   4   0   9         89.18         96.78         1.56 o                         
   4   0  10         42.55         41.86         0.78 o                         
  -4   0 -11          0.99          1.20         0.43 o                         
  -4   0 -12         56.17         60.20         1.04 o                         
  -4   0 -13          9.71         10.82         0.47 o                         
  -4   0 -14         38.68         46.10         0.70 o                         
  -4   0 -15         18.05         17.37         0.47 o                         
  -4   0 -16         70.66         81.62         0.71 o                         
  -4   0 -17          9.83         10.42         0.33 o                         
  -4  -1  18         23.54         20.74         0.62 o                         
  -4  -1  17          1.56          1.29         0.36 o                         
  -4  -1  16         33.37         30.40         0.52 o                         
  -4  -1  15         20.22         20.54         0.52 o                         
  -4  -1  14         71.24         69.86         0.71 o                         
  -4  -1  13          1.99          2.40         0.36 o                         
  -4  -1  12        117.03        115.76         1.06 o                         
   4   1 -11        601.78        561.68         2.56 o                         
   4   1 -10         13.38         11.34         0.69 o                         
   4   1  -9          0.23          0.71         0.74 o                         
   4   1  -8         20.82         22.75         1.22 o                         
   4   1  -7        752.24        747.97         7.91 o                         
   4   1  -6        106.72        104.50         2.96 o                         
  -4  -1   5        609.01        596.18         5.44 o                         
   4   1  -5        719.63        755.83         6.97 o                         
  -4  -1   4        330.38        347.19         4.32 o                         
   4   1  -4        731.39        806.90         6.90 o                         
   4   1  -3        376.73        351.14         4.74 o                         
   4   1  -2        152.52        155.59         3.17 o                         
   4   1  -1        381.88        408.55         3.58 o                         
   4   1  -1        566.46        634.23         6.02 o                         
   4   1   0        266.16        267.12         3.07 o                         
   4   1   0        674.17        718.23         6.38 o                         
   4   1   1        112.54        123.47         2.31 o                         
   4   1   1        340.48        375.24         4.41 o                         
   4   1   2          0.06          0.83         0.53 o                         
   4   1   2          4.35          8.30         1.25 o                         
   4   1   3         24.94         24.85         1.29 o                         
   4   1   3         51.18         53.34         2.06 o                         
   4   1   4        403.70        407.69         3.61 o                         
   4   1   5        241.79        247.32         2.95 o                         
   4   1   5        319.07        309.92         2.39 o                         
   4   1   6         16.80         14.03         0.56 o                         
   4   1   7        583.57        588.78         3.76 o                         
   4   1   8        675.60        717.94         4.38 o                         
  -4  -1  -9        292.93        296.18         2.03 o                         
  -4  -1 -10         15.82         14.63         0.49 o                         
  -4  -1 -11        115.33        119.83         1.09 o                         
  -4  -1 -12          4.44          4.76         0.51 o                         
  -4  -1 -13         41.55         40.10         0.86 o                         
  -4  -1 -14          6.99          6.31         0.35 o                         
  -4  -1 -15        175.11        184.28         0.99 o                         
  -4  -1 -16          3.55          3.57         0.25 o                         
   4   1  17        133.69        132.84         1.21 o                         
  -4  -2  18         17.25         19.64         0.65 o                         
  -4  -2  17        174.65        189.77         1.93 o                         
  -4  -2  16          2.32          2.37         0.40 o                         
  -4  -2  15         63.78         61.80         0.76 o                         
  -4  -2  14         16.08         19.27         0.55 o                         
  -4  -2  13         46.63         48.64         0.64 o                         
  -4  -2  12        432.69        432.70         1.73 o                         
  -4  -2  11        139.55        144.62         1.14 o                         
   4   2 -10        357.04        347.47         4.33 o                         
   4   2  -9          0.11          1.02         0.70 o                         
   4   2  -8          3.45          3.76         0.74 o                         
  -4  -2   7         18.92         21.50         0.66 o                         
   4   2  -7         21.05         20.92         1.68 o                         
  -4  -2   6          0.02          0.66         0.31 o                         
   4   2  -6         45.70         61.52         2.27 o                         
  -4  -2   5         28.40         38.41         1.54 o                         
   4   2  -5         77.79        105.24         2.66 o                         
  -4  -2   4        219.76        214.80         3.53 o                         
   4   2  -3        469.09        589.50         4.07 o                         
   4   2  -2        343.94        394.91         4.73 o                         
   4   2  -1        414.25        462.89         4.90 o                         
   4   2   0        603.16        714.98         5.72 o                         
   4   2   1        152.34        147.81         2.32 o                         
   4   2   1        253.46        269.99         3.93 o                         
   4   2   2         78.97         83.94         1.99 o                         
   4   2   2        197.10        221.11         3.55 o                         
   4   2   3        212.90        218.39         3.48 o                         
   4   2   3        297.95        306.79         4.14 o                         
   4   2   4        126.31        133.33         2.06 o                         
   4   2   5       1174.15       1180.63         4.11 o                         
   4   2   6        308.47        345.04         2.76 o                         
   4   2   7         72.04         72.97         1.41 o                         
   4   2   8         11.67         11.27         0.63 o                         
  -4  -2  -9        188.90        182.25         1.32 o                         
  -4  -2 -10         86.29         85.21         0.92 o                         
  -4  -2 -11          0.00          0.78         0.35 o                         
  -4  -2 -12         86.63         86.11         0.93 o                         
  -4  -2 -13          0.97          1.34         0.36 o                         
  -4  -2 -14        151.89        164.64         1.14 o                         
  -4  -2 -15         89.03         97.52         0.81 o                         
  -4  -2 -16         54.17         56.02         0.66 o                         
  -4  -3  19         87.44         72.50         0.70 o                         
  -4  -3  18          8.99          9.18         0.56 o                         
  -4  -3  17          6.40          3.88         0.40 o                         
  -4  -3  16         22.95         23.82         0.52 o                         
  -4  -3  15         24.78         27.07         0.72 o                         
  -4  -3  14          5.77          6.53         0.35 o                         
  -4  -3  13         70.45         76.72         0.77 o                         
  -4  -3  12         83.70         73.41         0.77 o                         
  -4  -3  11        146.86        143.77         0.99 o                         
  -4  -3  10         55.13         53.23         2.64 o                         
  -4  -3   9        241.89        250.75         4.97 o                         
  -4  -3   8         23.54         21.96         0.70 o                         
  -4  -3   7        109.91        108.41         1.32 o                         
  -4  -3   6          1.81          5.86         0.39 o                         
  -4  -3   5        394.85        445.51         5.20 o                         
  -4  -3   5        674.91        763.75         3.60 o                         
  -4  -3   4        127.44        129.29         2.91 o                         
  -4  -3   4        283.81        270.55         2.19 o                         
  -4  -3   3        542.82        569.24         3.97 o                         
   4   3  -2        210.86        221.35         2.52 o                         
   4   3  -1       1512.91       1692.44         6.51 o                         
  -4  -3   0        160.38        165.98         3.48 o                         
   4   3   1        268.23        288.35         3.91 o                         
   4   3   2        108.37        108.17         2.54 o                         
   4   3   3        297.91        325.08         4.23 o                         
   4   3   3        510.34        529.50         5.06 o                         
  -4  -3  -4         37.40         34.94         1.81 o                         
  -4  -3  -5          9.77         15.14         0.61 o                         
  -4  -3  -6        349.45        358.70         2.51 o                         
  -4  -3  -7        150.32        151.77         1.73 o                         
  -4  -3  -8          1.45          0.99         0.33 o                         
  -4  -3  -9        164.89        176.68         1.61 o                         
  -4  -3 -10        205.06        213.88         1.45 o                         
  -4  -3 -11          7.43          6.56         0.43 o                         
  -4  -3 -12          7.52          7.71         0.37 o                         
  -4  -3 -13         23.05         22.64         0.54 o                         
  -4  -3 -14         42.36         44.08         0.61 o                         
  -4  -3 -15         69.01         72.56         0.64 o                         
  -4  -4  19         64.27         59.48         0.69 o                         
  -4  -4  18         13.37         13.10         0.62 o                         
  -4  -4  17          0.10          1.57         0.58 o                         
  -4  -4  16         29.13         28.25         0.56 o                         
  -4  -4  15          4.17          4.33         0.29 o                         
  -4  -4  14        361.13        340.25         1.53 o                         
  -4  -4  13         53.38         46.78         0.74 o                         
  -4  -4  12         81.38         83.16         0.95 o                         
  -4  -4  11        536.53        536.75         2.15 o                         
  -4  -4  10         20.18         19.86         0.84 o                         
  -4  -4   9          2.95          3.28         1.06 o                         
  -4  -4   8        233.90        237.45         2.06 o                         
  -4  -4   7         34.48         26.51         0.68 o                         
  -4  -4   6        531.91        542.82         2.60 o                         
  -4  -4   5        352.18        362.57         3.34 o                         
  -4  -4   5        738.65        732.90         3.70 o                         
  -4  -4   4       1773.59       1815.15         9.07 o                         
  -4  -4   4       2317.00       2573.10         5.98 o                         
  -4  -4   3        997.36       1039.25         6.12 o                         
  -4  -4   3       1251.41       1401.96         4.51 o                         
  -4  -4   2         40.37         39.97         1.89 o                         
  -4  -4   1        137.16        138.18         3.30 o                         
  -4  -4   0        472.90        510.38         3.31 o                         
   4   4   0        985.20       1022.32         3.80 o                         
  -4  -4  -1        676.40        718.82         7.43 o                         
  -4  -4  -1        839.53        903.38         3.01 o                         
  -4  -4  -2       1507.30       1446.73         3.56 o                         
  -4  -4  -3         16.24         22.66         1.53 o                         
  -4  -4  -3         16.28         27.08         1.03 o                         
  -4  -4  -4       1727.83       1829.47        12.28 o                         
  -4  -4  -4       2499.34       2735.81         7.29 o                         
  -4  -4  -5          0.86          3.90         0.90 o                         
  -4  -4  -5          9.02          9.28         0.89 o                         
  -4  -4  -6          9.84          9.28         0.42 o                         
  -4  -4  -7         21.97         21.43         0.45 o                         
  -4  -4  -8         11.18         10.70         0.38 o                         
  -4  -4  -9        198.89        196.46         1.39 o                         
  -4  -4 -10        219.64        215.17         1.76 o                         
  -4  -4 -11        156.60        150.34         1.16 o                         
  -4  -4 -12         13.77         13.99         0.40 o                         
  -4  -4 -13         25.67         29.64         0.54 o                         
  -4  -4 -14          3.81          4.14         0.31 o                         
   4   4  15          3.46          3.62         0.31 o                         
   4   4  16         15.76         11.43         0.37 o                         
  -4  -5  19         60.83         53.71         0.67 o                         
  -4  -5  18          0.07          2.11         0.47 o                         
  -4  -5  17         37.35         38.86         1.01 o                         
  -4  -5  16        378.98        376.94         1.40 o                         
  -4  -5  15        101.26        107.64         0.86 o                         
  -4  -5  14         12.91         14.43         0.39 o                         
  -4  -5  13        330.33        327.09         1.53 o                         
  -4  -5  12         72.71         72.95         0.79 o                         
  -4  -5  11         34.01         31.77         0.56 o                         
  -4  -5  10         18.26         25.66         0.86 o                         
  -4  -5  10         69.23         69.23         1.18 o                         
  -4  -5   9          2.60          1.42         0.93 o                         
  -4  -5   8          1.32          1.98         0.89 o                         
  -4  -5   7         62.52         76.58         1.10 o                         
  -4  -5   6        546.33        583.05         4.44 o                         
  -4  -5   6        637.76        692.23         3.77 o                         
  -4  -5   5       2473.64       2459.86        11.01 o                         
  -4  -5   5       2961.09       3128.05         7.02 o                         
  -4  -5   4       1593.38       1743.60         5.30 o                         
  -4  -5   3        155.06        172.65         3.68 o                         
  -4  -5   2         37.89         37.26         1.11 o                         
  -4  -5   2         68.35         75.10         2.56 o                         
  -4  -5   1         21.53         19.52         0.81 o                         
  -4  -5   1         78.78         63.11         1.18 o                         
  -4  -5   0        399.39        456.10         3.34 o                         
  -4  -5   0        739.32        782.58         4.22 o                         
  -4  -5  -1        485.18        562.94         2.38 o                         
  -4  -5  -2        375.34        383.07         5.72 o                         
  -4  -5  -2        923.26        886.55         3.12 o                         
  -4  -5  -3        256.60        277.78         4.93 o                         
  -4  -5  -3        384.43        440.84         3.03 o                         
  -4  -5  -4          0.44          0.94         0.74 o                         
  -4  -5  -4         13.02         12.33         0.89 o                         
  -4  -5  -5          4.33          5.85         0.53 o                         
  -4  -5  -6         11.52         12.28         0.42 o                         
  -4  -5  -7          0.24          0.43         0.42 o                         
  -4  -5  -8         37.80         38.78         0.68 o                         
  -4  -5  -9          6.28          4.50         0.34 o                         
  -4  -5 -10        245.92        237.61         1.23 o                         
  -4  -5 -11        211.40        217.87         1.29 o                         
   4   5  12         16.01         17.09         0.76 o                         
  -4  -5 -13         52.10         55.39         0.63 o                         
  -4  -5 -14         14.71         14.05         0.36 o                         
   4   5  15          3.78          3.40         0.37 o                         
  -4  -6  19          2.90          1.83         0.28 o                         
  -4  -6  18         11.23          9.21         0.53 o                         
  -4  -6  17         58.55         64.26         1.20 o                         
  -4  -6  16          5.59          9.48         0.39 o                         
  -4  -6  15         49.49         58.93         0.67 o                         
  -4  -6  14         30.91         35.51         0.59 o                         
  -4  -6  13          9.61         13.79         0.48 o                         
  -4  -6  12          8.68         14.34         0.48 o                         
  -4  -6  11          0.06          1.04         0.38 o                         
  -4  -6  11        138.49        140.12         2.25 o                         
  -4  -6  10        264.94        268.01         2.44 o                         
  -4  -6  10        327.16        326.84         2.24 o                         
  -4  -6   9          3.08          5.63         1.12 o                         
  -4  -6   8         25.23         25.52         1.61 o                         
  -4  -6   7         21.94         21.33         1.53 o                         
  -4  -6   7         26.96         26.88         1.12 o                         
  -4  -6   6        280.42        325.60         5.32 o                         
  -4  -6   6        301.13        340.57         2.87 o                         
  -4  -6   5        471.71        460.22         2.93 o                         
  -4  -6   4        104.82        111.30         3.21 o                         
  -4  -6   3        136.56        144.74         3.64 o                         
  -4  -6   2       1123.74       1180.84         5.08 o                         
  -4  -6   1         17.86         15.82         0.68 o                         
  -4  -6   0        180.55        198.31         1.68 o                         
  -4  -6  -1         86.67         84.15         1.05 o                         
  -4  -6  -2         11.69          6.78         1.08 o                         
  -4  -6  -2         11.82         12.61         0.64 o                         
  -4  -6  -3         92.07         78.51         2.83 o                         
  -4  -6  -3         98.06         91.34         1.17 o                         
  -4  -6  -4        151.24        146.55         3.81 o                         
  -4  -6  -4        520.74        528.90         2.57 o                         
  -4  -6  -5        544.96        535.84         1.68 o                         
  -4  -6  -6          0.97          2.67         0.46 o                         
  -4  -6  -7        160.04        154.99         1.52 o                         
  -4  -6  -8         93.17         92.36         1.22 o                         
  -4  -6  -9          3.15          3.52         0.50 o                         
  -4  -6 -10         11.74         13.66         0.61 o                         
  -4  -6 -11         60.54         62.30         1.31 o                         
  -4  -6 -12          0.13         -0.17         0.51 o                         
  -4  -6 -13          5.55          5.27         0.38 o                         
   4   6  14         30.40         24.27         0.60 o                         
  -4  -7  18          6.73          7.24         0.32 o                         
  -4  -7  17          2.09          1.99         0.53 o                         
  -4  -7  16         24.46         26.71         0.50 o                         
  -4  -7  15        123.07        136.26         1.08 o                         
  -4  -7  14        222.99        220.35         1.44 o                         
  -4  -7  13         47.30         45.79         0.77 o                         
  -4  -7  12       1443.71       1419.31         3.75 o                         
  -4  -7  11         80.46         85.03         1.68 o                         
  -4  -7  11         94.12         89.49         1.90 o                         
  -4  -7  10        439.90        454.70         2.48 o                         
  -4  -7   9       1373.12       1440.96         3.56 o                         
  -4  -7   8         17.41         26.72         1.72 o                         
  -4  -7   8         66.10         73.43         1.13 o                         
  -4  -7   7        177.58        175.75         4.13 o                         
  -4  -7   7        341.01        331.29         2.05 o                         
  -4  -7   6         18.61         19.63         1.62 o                         
  -4  -7   6         18.61         18.79         0.88 o                         
  -4  -7   5         78.45         73.27         2.85 o                         
  -4  -7   4        291.05        310.27         2.81 o                         
  -4  -7   3        149.30        167.46         2.14 o                         
  -4  -7   2         85.39         78.65         1.42 o                         
  -4  -7   1         14.53         18.72         0.73 o                         
  -4  -7   0         10.76          9.89         0.59 o                         
  -4  -7  -1          0.09          1.38         0.86 o                         
  -4  -7  -1         20.97         26.26         0.78 o                         
  -4  -7  -2        292.95        304.66         5.58 o                         
  -4  -7  -2        449.02        489.52         2.53 o                         
  -4  -7  -3         31.89         27.72         0.66 o                         
  -4  -7  -3         33.70         30.16         0.84 o                         
  -4  -7  -4         64.36         65.99         0.67 o                         
  -4  -7  -4        203.13        201.33         2.70 o                         
  -4  -7  -5        118.77        123.53         0.94 o                         
  -4  -7  -6          3.99          5.83         0.53 o                         
  -4  -7  -7         47.15         48.90         0.80 o                         
  -4  -7  -8         62.23         62.72         0.86 o                         
  -4  -7  -9         22.47         22.85         0.59 o                         
  -4  -7 -10          4.75          4.62         0.46 o                         
  -4  -7 -11         43.02         43.56         0.78 o                         
  -4  -7 -12         16.38         15.32         0.39 o                         
   4   7  13          0.96          2.08         0.39 o                         
  -4  -8  18         36.90         30.33         0.33 o                         
  -4  -8  17          0.15          0.56         0.31 o                         
  -4  -8  16          3.92          5.02         0.31 o                         
  -4  -8  15         36.56         40.16         0.62 o                         
  -4  -8  14         46.95         53.07         0.75 o                         
  -4  -8  13          2.48          2.77         0.32 o                         
  -4  -8  12         27.29         25.39         0.60 o                         
  -4  -8  12         88.32         83.45         1.85 o                         
  -4  -8  11        690.19        694.37         3.07 o                         
  -4  -8  10        150.75        157.35         2.19 o                         
  -4  -8  10        400.58        407.81         2.42 o                         
  -4  -8   9        306.61        281.57         2.49 o                         
  -4  -8   9        335.78        323.66         1.54 o                         
  -4  -8   8        281.97        319.61         1.34 o                         
  -4  -8   7         86.36         95.90         3.27 o                         
  -4  -8   7        497.04        476.16         1.62 o                         
  -4  -8   6        113.67        133.82         3.81 o                         
  -4  -8   6        143.29        151.84         1.93 o                         
  -4  -8   5        541.48        547.02         2.52 o                         
  -4  -8   4        272.30        284.20         1.82 o                         
  -4  -8   3         55.44         45.41         1.24 o                         
  -4  -8   2        615.72        619.84         4.88 o                         
  -4  -8   1        164.52        152.49         1.47 o                         
  -4  -8   0        173.44        162.38         1.50 o                         
  -4  -8  -1        228.32        226.14         5.01 o                         
  -4  -8  -1        408.90        407.73         1.47 o                         
  -4  -8  -2        268.43        270.73         2.34 o                         
  -4  -8  -2        326.41        340.91         1.22 o                         
  -4  -8  -3         85.82         72.72         0.96 o                         
  -4  -8  -3         86.48         76.54         0.82 o                         
  -4  -8  -4         56.35         64.06         0.70 o                         
  -4  -8  -5        247.87        215.16         1.36 o                         
  -4  -8  -6         32.74         28.35         0.99 o                         
  -4  -8  -7          0.55          0.17         0.43 o                         
  -4  -8  -8         54.48         46.67         0.82 o                         
  -4  -8  -9         16.41         15.22         0.52 o                         
  -4  -8 -10          2.58          2.65         0.53 o                         
   4   8  11         12.14         10.27         0.57 o                         
   4   8  12          1.24          1.02         0.34 o                         
  -4  -9  18         25.91         25.10         0.35 o                         
  -4  -9  17          5.62          4.00         0.25 o                         
  -4  -9  16          5.68          5.59         0.31 o                         
  -4  -9  15         26.64         27.33         0.51 o                         
  -4  -9  14          0.61          0.67         0.26 o                         
  -4  -9  13          2.47          3.74         0.30 o                         
  -4  -9  13         57.04         60.49         1.49 o                         
  -4  -9  12         27.78         26.39         1.10 o                         
  -4  -9  12         29.23         29.98         0.85 o                         
  -4  -9  11         63.46         79.17         1.59 o                         
  -4  -9  11        238.32        267.17         1.97 o                         
  -4  -9  10        360.02        341.29         3.11 o                         
  -4  -9  10        364.28        333.22         2.23 o                         
  -4  -9   9        273.61        264.96         1.23 o                         
  -4  -9   8        672.14        627.05         1.56 o                         
  -4  -9   7        280.80        281.13         1.03 o                         
  -4  -9   6        892.50        859.43         4.34 o                         
  -4  -9   6        919.95        911.00         1.89 o                         
  -4  -9   5        140.57        130.15         0.75 o                         
  -4  -9   4        137.26        127.68         0.84 o                         
  -4  -9   3        928.60       1004.46         2.07 o                         
  -4  -9   2        432.23        447.87         1.27 o                         
  -4  -9   1        560.26        594.88         1.51 o                         
  -4  -9   0        449.22        442.53         1.28 o                         
  -4  -9  -1        118.52        124.97         3.90 o                         
  -4  -9  -1        137.92        144.48         0.77 o                         
  -4  -9  -2         97.91         98.96         1.67 o                         
  -4  -9  -2        104.60        109.36         0.92 o                         
  -4  -9  -3        203.28        196.38         1.30 o                         
  -4  -9  -3        227.80        230.49         1.80 o                         
  -4  -9  -4        230.95        210.72         1.39 o                         
  -4  -9  -5         26.12         20.44         0.53 o                         
  -4  -9  -6        278.68        263.76         1.78 o                         
  -4  -9  -7         15.82         16.03         0.55 o                         
  -4  -9  -8         10.19          7.69         0.43 o                         
  -4  -9  -9         93.63         91.77         1.56 o                         
  -4  -9 -10          0.36          0.76         0.43 o                         
   4   9  11         16.97         14.21         0.41 o                         
  -4 -10  17         27.12         23.06         0.32 o                         
  -4 -10  16          2.47          2.84         0.26 o                         
  -4 -10  15          8.88         10.50         0.36 o                         
  -4 -10  14         17.26         15.79         0.53 o                         
  -4 -10  13          1.89          3.98         0.33 o                         
  -4 -10  13         25.68         25.69         0.76 o                         
  -4 -10  12         17.18         19.49         0.47 o                         
  -4 -10  12         39.94         43.94         0.65 o                         
  -4 -10  11        112.22        119.42         1.27 o                         
  -4 -10  11        139.25        141.44         1.02 o                         
  -4 -10  10        103.46        111.77         1.20 o                         
  -4 -10  10        197.07        214.19         0.97 o                         
  -4 -10   9         82.22         84.12         1.38 o                         
  -4 -10   9        127.16        124.21         0.77 o                         
  -4 -10   8        243.54        248.83         0.92 o                         
  -4 -10   4       1816.55       1103.80         2.02 o                         
  -4 -10   3        114.14        120.09         0.70 o                         
  -4 -10   2        176.04        183.60         0.91 o                         
  -4 -10   1        567.38        642.83         1.71 o                         
  -4 -10   0        238.58        245.12         1.16 o                         
  -4 -10  -1        315.60        323.52         1.23 o                         
  -4 -10  -2         56.79         48.51         0.72 o                         
  -4 -10  -2         93.10         90.59         1.05 o                         
  -4 -10  -3          1.36          0.63         0.32 o                         
  -4 -10  -3         20.18         18.10         1.07 o                         
  -4 -10  -4         31.97         42.16         0.70 o                         
  -4 -10  -5         80.53         85.77         1.17 o                         
  -4 -10  -6         30.49         33.06         0.75 o                         
  -4 -10  -7         84.18         87.63         1.01 o                         
  -4 -10  -8         12.83         12.54         0.43 o                         
  -4 -10  -9         10.88         13.65         0.40 o                         
  -4 -10 -10        102.29        104.42         1.06 o                         
  -4 -11  17          0.09          0.18         0.12 o                         
  -4 -11  16          7.26          7.57         0.26 o                         
  -4 -11  15          3.30          2.84         0.33 o                         
  -4 -11  14         75.69         79.82         0.90 o                         
  -4 -11  14         97.34        101.68         1.47 o                         
  -4 -11  13        225.56        214.24         1.16 o                         
  -4 -11  13        228.65        215.23         1.26 o                         
  -4 -11  12          0.76          0.87         0.27 o                         
  -4 -11  12          3.84          4.86         0.39 o                         
  -4 -11  11          2.06          3.30         0.54 o                         
  -4 -11  11          2.71          4.66         0.32 o                         
  -4 -11  10          1.01          1.18         0.49 o                         
  -4 -11  10          1.47          3.31         0.30 o                         
  -4 -11   9         17.85         23.85         0.84 o                         
  -4 -11   9         88.37         98.24         0.63 o                         
  -4 -11   8         12.62         11.96         0.69 o                         
  -4 -11   8         59.66         64.04         0.52 o                         
  -4 -11   7        251.64        258.57         0.82 o                         
  -4 -11   6        978.72        957.89         1.67 o                         
  -4 -11   5         15.51         23.81         0.41 o                         
  -4 -11   4         29.73         31.27         0.44 o                         
  -4 -11   3        246.87        252.09         1.03 o                         
  -4 -11   2        402.30        393.41         1.26 o                         
  -4 -11   1         60.73         65.80         0.60 o                         
  -4 -11   0        154.33        161.13         1.06 o                         
  -4 -11  -1        113.64        131.48         0.86 o                         
  -4 -11  -2          7.36          8.36         0.41 o                         
  -4 -11  -2         38.57         45.65         1.35 o                         
  -4 -11  -3          7.67          7.02         0.49 o                         
  -4 -11  -4         40.01         37.85         0.61 o                         
  -4 -11  -5        106.19        104.02         1.13 o                         
  -4 -11  -6         17.91         18.95         0.53 o                         
  -4 -11  -7         29.74         33.27         0.45 o                         
  -4 -11  -8         15.66         16.75         0.45 o                         
  -4 -12  16          1.92          1.15         0.12 o                         
  -4 -12  15         24.43         24.81         0.35 o                         
  -4 -12  14         16.19         16.23         0.43 o                         
  -4 -12  14         17.07         16.88         0.74 o                         
  -4 -12  13         13.20         13.79         0.55 o                         
  -4 -12  13         28.18         28.73         0.45 o                         
  -4 -12  12         31.98         34.53         0.86 o                         
  -4 -12  12         50.05         52.04         0.69 o                         
  -4 -12  11         13.49         14.72         0.33 o                         
  -4 -12  10         90.94         85.71         0.56 o                         
  -4 -12   9         12.35         13.46         0.32 o                         
  -4 -12   8         87.47         89.07         0.69 o                         
  -4 -12   7         37.09         43.70         0.41 o                         
  -4 -12   6         52.32         57.65         0.49 o                         
  -4 -12   5        187.29        181.20         0.84 o                         
  -4 -12   4        110.53        122.71         0.80 o                         
  -4 -12   3        172.19        190.26         0.96 o                         
  -4 -12   2         13.67         14.47         0.38 o                         
  -4 -12   1        107.26        131.74         1.11 o                         
  -4 -12   0          5.43          6.38         0.36 o                         
  -4 -12  -1          0.29          2.62         0.41 o                         
  -4 -12  -1        139.68        155.85         1.13 o                         
  -4 -12  -2         18.28         16.92         0.52 o                         
  -4 -12  -2         57.27         65.44         0.97 o                         
  -4 -12  -3        349.97        362.64         1.83 o                         
  -4 -12  -3        507.59        542.95         3.24 o                         
  -4 -12  -4         32.95         35.49         0.65 o                         
  -4 -12  -5         17.39         19.22         0.40 o                         
  -4 -12  -6         11.66         11.39         0.29 o                         
  -4 -12  -7          1.30          1.61         0.21 o                         
  -4 -13  15          5.16          2.82         0.17 o                         
  -4 -13  14         46.95         45.05         0.37 o                         
  -4 -13  13         29.87         36.99         0.41 o                         
  -4 -13  12         11.00         10.43         0.50 o                         
  -4 -13  12         18.37         18.85         0.38 o                         
  -4 -13  11          1.16          1.45         0.26 o                         
  -4 -13  10         44.52         46.89         0.50 o                         
  -4 -13   9         21.02         24.44         0.47 o                         
  -4 -13   8         80.93         96.17         0.64 o                         
  -4 -13   7         13.62         14.80         0.34 o                         
  -4 -13   6         64.76         68.96         0.58 o                         
  -4 -13   5         28.50         35.27         0.57 o                         
  -4 -13   4         23.85         28.68         0.46 o                         
  -4 -13   3         15.11         18.39         0.42 o                         
  -4 -13   2        200.60        191.00         1.06 o                         
  -4 -13   1         45.90         48.95         0.60 o                         
  -4 -13   0        233.92        243.70         1.12 o                         
  -4 -13  -1        189.67        204.47         1.29 o                         
  -4 -13  -1        189.95        216.01         2.08 o                         
  -4 -13  -2          1.96          5.71         0.31 o                         
  -4 -13  -2         22.40         24.88         0.85 o                         
  -4 -13  -3         27.79         26.85         0.35 o                         
  -4 -13  -4        114.74        108.28         0.68 o                         
  -4 -13  -5          1.40          2.07         0.18 o                         
  -4 -14  13          9.39         10.05         0.36 o                         
  -4 -14  12         17.17         25.31         0.46 o                         
  -4 -14  11         10.09         12.74         0.44 o                         
  -4 -14  10         10.38         13.12         0.49 o                         
  -4 -14   9          9.11          9.33         0.42 o                         
  -4 -14   8        125.85        129.72         0.85 o                         
  -4 -14   7          1.62          3.92         0.35 o                         
  -4 -14   6        130.63        134.08         0.93 o                         
  -4 -14   5         12.65         10.93         0.51 o                         
  -4 -14   4         14.61         17.45         0.57 o                         
  -4 -14   3         69.79         73.78         0.56 o                         
  -4 -14   2         69.75         66.56         0.68 o                         
  -4 -14   1        106.25        115.90         0.81 o                         
  -4 -14   0         57.26         62.75         0.63 o                         
  -4 -14  -1        113.63        109.34         0.83 o                         
  -4 -14  -2         18.37         17.77         0.39 o                         
  -4 -14  -3          0.93          0.93         0.21 o                         
  -4 -15   8         57.69         63.23         0.87 o                         
  -4 -15   7         36.45         33.12         0.75 o                         
  -4 -15   6         17.87         21.94         0.69 o                         
  -4 -15   5         20.56         23.46         0.72 o                         
  -4 -15   4         28.03         30.08         0.75 o                         
  -4 -15   3         22.28         26.70         0.52 o                         
  -4 -15   2          8.30          7.81         0.54 o                         
  -4 -15   1         55.80         49.53         0.55 o                         
  -4 -15   0         36.16         35.22         0.42 o                         
   5 -15   3        135.95        114.63         0.85 o                         
   5 -15   5          3.49          4.07         0.39 o                         
   5 -15   6         23.02         19.85         0.34 o                         
   5 -15   7          9.02          4.15         0.24 o                         
   5 -14  -2         12.10          9.91         0.33 o                         
   5 -14  -1         34.55         32.02         0.41 o                         
   5 -14   0         43.41         39.68         0.40 o                         
   5 -14   1          7.74          9.10         0.49 o                         
   5 -14   1         57.29         53.71         0.61 o                         
   5 -14   2         64.14         68.44         0.70 o                         
   5 -14   3         47.68         45.87         0.63 o                         
   5 -14   4         75.93         73.59         0.56 o                         
   5 -14   5         13.24         15.63         0.42 o                         
   5 -14   6         51.14         54.24         0.53 o                         
   5 -14   7          5.46          5.22         0.33 o                         
   5 -14   8        106.05         96.47         0.86 o                         
   5 -14   9         87.80         79.27         0.72 o                         
   5 -14  10         46.04         41.01         0.73 o                         
   5 -14  11          3.78          1.76         0.32 o                         
   5 -13  -4         28.63         31.12         0.41 o                         
   5 -13  -3         12.35          8.20         0.34 o                         
   5 -13  -2          0.81          1.54         0.25 o                         
   5 -13  -1         23.53         25.44         0.44 o                         
   5 -13   0        344.35        354.91         1.36 o                         
   5 -13   1         10.03          9.63         0.53 o                         
   5 -13   2        114.19        112.55         1.09 o                         
   5 -13   3         89.66         82.79         0.63 o                         
   5 -13   4         20.14         19.16         0.45 o                         
   5 -13   5         46.29         46.23         0.59 o                         
   5 -13   6         82.00         86.74         0.91 o                         
   5 -13   7         44.78         44.04         0.82 o                         
   5 -13   8         27.85         28.45         0.93 o                         
   5 -13   9          9.00          7.64         0.47 o                         
   5 -13  10         40.70         43.30         0.45 o                         
   5 -13  11         44.91         40.57         0.46 o                         
   5 -13  12          1.84          1.27         0.14 o                         
   5 -13  13         18.61         13.19         0.35 o                         
   5 -12  -6         19.75         19.00         0.51 o                         
   5 -12  -5        102.34        107.41         1.18 o                         
   5 -12  -4         46.77         47.92         0.64 o                         
   5 -12  -3          0.58          1.43         0.35 o                         
   5 -12  -2        155.13        156.82         1.24 o                         
   5 -12  -1        128.35        124.11         0.94 o                         
   5 -12   0          4.05          6.60         0.61 o                         
   5 -12   1          9.50          7.01         0.51 o                         
   5 -12   2         30.81         32.65         0.60 o                         
   5 -12   3         64.04         67.05         0.78 o                         
   5 -12   4        252.17        235.72         1.20 o                         
   5 -12   5          6.02          7.91         0.53 o                         
   5 -12   6          2.11          3.55         0.55 o                         
   5 -12   7         34.15         33.41         0.80 o                         
   5 -12   8        148.45        145.22         1.31 o                         
   5 -12   9         15.60         17.78         0.43 o                         
   5 -12  10         23.92         24.68         0.44 o                         
   5 -12  11          0.02          0.28         0.41 o                         
   5 -12  11          7.42          7.15         0.38 o                         
   5 -12  12          9.33          9.44         0.36 o                         
   5 -12  12          9.37          9.35         0.58 o                         
   5 -12  13          0.22          1.69         0.23 o                         
   5 -11  -8         59.96         52.00         0.46 o                         
   5 -11  -7         43.93         45.12         0.48 o                         
   5 -11  -6        198.90        208.84         1.27 o                         
   5 -11  -5         59.06         67.12         0.70 o                         
   5 -11  -4         77.70         85.40         0.82 o                         
   5 -11  -3          8.96          9.50         0.44 o                         
   5 -11  -3         17.84         18.09         1.06 o                         
   5 -11  -2         30.44         31.79         0.61 o                         
   5 -11  -1         59.78         64.48         0.76 o                         
   5 -11   0         80.27         82.01         0.84 o                         
   5 -11   1        142.83        138.13         1.23 o                         
   5 -11   2         22.18         23.90         0.90 o                         
   5 -11   3        302.62        302.69         1.60 o                         
   5 -11   4         40.27         35.90         0.77 o                         
   5 -11   5        221.70        189.82         1.83 o                         
   5 -11   6         52.09         47.17         0.87 o                         
   5 -11   7         10.37          9.14         0.54 o                         
   5 -11   8         21.99         23.10         0.76 o                         
   5 -11   9         51.84         53.16         0.91 o                         
   5 -11  10         26.26         24.21         0.66 o                         
   5 -11  11         24.68         26.46         0.84 o                         
   5 -11  12          1.79          2.00         0.26 o                         
   5 -11  13          0.02          0.39         0.28 o                         
   5 -11  14          0.98          0.44         0.26 o                         
   5 -11  15          3.27          2.88         0.32 o                         
   5 -10  -9          6.58          8.58         0.28 o                         
   5 -10  -8         29.49         29.44         0.46 o                         
   5 -10  -7          6.69          4.21         0.42 o                         
   5 -10  -6          2.16          2.87         0.46 o                         
   5 -10  -5          1.45          2.01         0.33 o                         
   5 -10  -4          0.14          1.98         0.37 o                         
   5 -10  -3        252.31        259.38         2.46 o                         
   5 -10  -3        265.50        272.66         1.54 o                         
   5 -10  -2        110.67        118.73         0.97 o                         
   5 -10  -1         16.35         13.94         0.59 o                         
   5 -10   0          5.15          4.26         0.53 o                         
   5 -10   1        114.87        112.55         1.23 o                         
   5 -10   2         64.49         63.21         1.03 o                         
   5 -10   3        184.74        175.88         2.60 o                         
   5 -10   4         55.84         49.88         1.56 o                         
   5 -10   5         32.71         31.71         0.80 o                         
   5 -10   6        417.93        367.13         2.04 o                         
   5 -10   7         32.70         26.63         0.69 o                         
   5 -10   8         44.40         44.86         0.80 o                         
   5 -10   9         38.19         33.94         0.68 o                         
   5 -10  10         17.54         17.89         0.72 o                         
   5 -10  11         33.48         34.90         0.98 o                         
   5 -10  11         36.85         43.77         1.22 o                         
   5 -10  12          0.21          0.23         0.27 o                         
   5 -10  13          9.90         10.02         0.34 o                         
   5 -10  14          5.98          6.16         0.30 o                         
   5 -10  15          1.45          0.97         0.20 o                         
   5 -10  16          0.01          0.09         0.16 o                         
   5  -9 -11          3.28          3.04         0.30 o                         
   5  -9 -10          9.31         12.19         0.33 o                         
   5  -9  -9          0.04          0.38         0.30 o                         
   5  -9  -8          7.75         10.84         0.78 o                         
   5  -9  -7          5.48          5.63         0.78 o                         
   5  -9  -6          1.05          0.97         0.42 o                         
   5  -9  -5          1.87          4.14         0.47 o                         
   5  -9  -4         82.20         81.70         1.14 o                         
   5  -9  -4         97.61         93.28         1.82 o                         
   5  -9  -3        498.96        490.43         2.06 o                         
   5  -9  -2        470.89        467.85         2.04 o                         
   5  -9  -1        182.17        174.12         1.18 o                         
   5  -9   0        144.56        140.41         1.11 o                         
   5  -9   1         11.65          8.87         0.79 o                         
   5  -9   2         26.09         20.18         0.90 o                         
   5  -9   3        323.43        293.15         3.20 o                         
   5  -9   4         24.32         23.94         0.97 o                         
   5  -9   5        103.41         90.49         1.45 o                         
   5  -9   6        118.29        104.93         1.22 o                         
   5  -9   7        204.22        206.77         1.53 o                         
   5  -9   8         58.55         49.39         0.82 o                         
   5  -9   9        540.58        490.59         2.59 o                         
   5  -9  10         33.19         27.89         0.83 o                         
   5  -9  11          4.35          6.21         0.47 o                         
   5  -9  12          0.01          0.32         0.51 o                         
   5  -9  13          1.29          0.83         0.26 o                         
   5  -9  14          0.02          0.17         0.32 o                         
   5  -9  15         12.91         12.48         0.32 o                         
   5  -9  16          2.41          2.78         0.33 o                         
   5  -8 -12         17.40         14.76         0.38 o                         
   5  -8 -11         58.45         65.29         0.67 o                         
   5  -8 -10          4.47          5.75         0.29 o                         
   5  -8  -9         64.85         64.10         0.82 o                         
  -5   8   8         27.18         27.16         0.62 o                         
  -5   8   7        215.02        205.77         1.49 o                         
   5  -8  -6        117.32        103.88         0.97 o                         
   5  -8  -5          0.18          0.96         0.58 o                         
   5  -8  -4        142.80        139.09         1.47 o                         
   5  -8  -3         25.06         21.06         0.98 o                         
   5  -8  -2         17.06          9.33         0.89 o                         
   5  -8  -1        248.14        220.27         1.51 o                         
   5  -8   0          4.34          4.83         0.73 o                         
   5  -8   1        323.37        290.54         2.14 o                         
   5  -8   2        286.32        261.10         2.86 o                         
   5  -8   3        167.37        151.76         2.32 o                         
   5  -8   4        607.96        567.80         4.10 o                         
   5  -8   5         10.72          8.29         0.72 o                         
   5  -8   6        170.74        144.49         1.24 o                         
   5  -8   7          9.87          9.39         0.61 o                         
   5  -8   8        643.43        634.94         4.41 o                         
   5  -8   9        130.81        128.66         1.45 o                         
   5  -8  10        284.16        266.77         2.54 o                         
   5  -8  10        284.19        294.72         2.99 o                         
   5  -8  11          7.05          6.73         0.49 o                         
   5  -8  11          8.16          5.16         0.82 o                         
   5  -8  12         10.06         10.50         0.51 o                         
   5  -8  13         32.00         35.62         0.58 o                         
   5  -8  14         15.51         19.37         0.53 o                         
   5  -8  15          1.27          1.32         0.25 o                         
   5  -8  16          0.91          1.26         0.34 o                         
   5  -8  17         13.28          9.96         0.36 o                         
   5  -7 -12          9.25          8.43         0.24 o                         
   5  -7 -11         51.80         50.59         0.48 o                         
  -5   7  10         23.71         25.25         0.50 o                         
  -5   7   9          4.48          2.64         0.36 o                         
  -5   7   8         14.55         10.28         0.46 o                         
  -5   7   7         15.34         14.75         0.64 o                         
  -5   7   6         42.43         42.43         0.89 o                         
  -5   7   5         27.51         21.42         0.72 o                         
  -5   7   4          1.66          2.05         0.49 o                         
   5  -7  -3        171.96        156.54         2.05 o                         
   5  -7  -2         90.50         74.36         3.03 o                         
   5  -7  -2        197.22        181.35         2.19 o                         
   5  -7  -1        524.17        493.97         5.19 o                         
   5  -7   0        681.81        600.95         3.31 o                         
   5  -7   1        166.09        160.81         1.63 o                         
   5  -7   2         46.90         48.39         1.06 o                         
   5  -7   3        368.50        346.22         2.28 o                         
   5  -7   4         66.61         53.72         0.87 o                         
   5  -7   5        439.95        410.10         1.90 o                         
   5  -7   6        179.58        161.51         1.14 o                         
   5  -7   7        479.81        428.21         2.18 o                         
   5  -7   8        751.83        705.98         4.55 o                         
   5  -7   9        941.32        897.46         3.42 o                         
   5  -7  10          0.29          0.04         0.44 o                         
   5  -7  11         56.75         48.25         0.69 o                         
   5  -7  12          0.02         -0.11         0.52 o                         
   5  -7  13        112.41        116.23         1.21 o                         
   5  -7  14         29.41         32.02         0.65 o                         
   5  -7  15         11.04         14.09         0.31 o                         
   5  -7  16         20.91         21.42         0.36 o                         
   5  -7  17          3.15          3.94         0.35 o                         
  -5   6  13         36.79         36.46         0.50 o                         
   5  -6 -12          3.96          4.23         0.28 o                         
  -5   6  11         62.46         61.68         0.85 o                         
  -5   6  10         26.55         27.48         0.56 o                         
  -5   6   9         99.23        107.77         1.00 o                         
  -5   6   8          0.81          2.11         0.50 o                         
  -5   6   7        193.41        195.32         1.67 o                         
  -5   6   6         64.92         62.12         1.01 o                         
  -5   6   5        383.87        369.84         2.89 o                         
   5  -6  -4         26.42         24.04         0.63 o                         
   5  -6  -3          5.63          5.50         0.65 o                         
   5  -6  -3          6.80          3.61         0.74 o                         
   5  -6  -2        467.35        500.45         2.93 o                         
   5  -6  -1        352.94        350.00         4.51 o                         
   5  -6   0         78.14         70.81         2.31 o                         
   5  -6   1         55.02         62.56         1.46 o                         
   5  -6   2         15.20         14.72         0.91 o                         
   5  -6   3         69.08         62.37         1.01 o                         
   5  -6   4         81.95         88.42         1.09 o                         
   5  -6   5         62.36         45.25         0.80 o                         
   5  -6   6       1870.03       1806.10         4.05 o                         
   5  -6   7        203.68        219.92         1.58 o                         
   5  -6   8        996.67       1010.38         7.80 o                         
   5  -6   8       2108.57       1914.25         7.25 o                         
   5  -6   9         58.58         68.10         1.04 o                         
   5  -6  10        194.85        211.24         2.62 o                         
   5  -6  11          0.01          1.57         0.43 o                         
   5  -6  12         73.97         67.93         0.98 o                         
   5  -6  13          3.30          1.98         0.39 o                         
   5  -6  14         77.33         82.77         0.95 o                         
   5  -6  15         22.48         22.46         0.80 o                         
   5  -6  16         18.32         21.55         0.39 o                         
   5  -6  17          6.17          6.16         0.40 o                         
  -5   5  14         30.28         34.03         0.49 o                         
   5  -5 -13          4.14          4.27         0.27 o                         
  -5   5  12         27.55         27.38         0.52 o                         
  -5   5  11         60.48         63.02         0.96 o                         
  -5   5  10         97.90         96.16         1.21 o                         
  -5   5   9         67.33         63.88         1.07 o                         
  -5   5   8         27.53         31.35         0.84 o                         
  -5   5   7        106.76         97.49         1.27 o                         
   5  -5  -6         22.68         22.38         0.70 o                         
   5  -5  -5          1.99          1.55         0.35 o                         
   5  -5  -4          0.12          0.94         0.51 o                         
  -5   5   4         42.25         32.75         1.24 o                         
   5  -5  -3         39.53         38.82         1.08 o                         
   5  -5  -3         42.56         43.78         2.83 o                         
   5  -5  -2        605.25        596.55         3.11 o                         
   5  -5  -1        323.66        320.79         5.84 o                         
   5  -5   0         33.59         29.08         2.32 o
[truncated: 232,633 more chars]
